# Supplementary material for: The biological relevance of the FspTF transcription factor, homologous of Bqt4, in Fusarium sp. associated with the ambrosia beetle Xylosandrus morigerus
Source: Front Microbiol. 2023 Jul 14;14:1224096. doi: 10.3389/fmicb.2023.1224096 (PMC10375492; doi:10.3389/fmicb.2023.1224096)
Supplement: Supplementary file 1 [file Table_1.XLSX]

## Sheet: Hoja1
Supplementary Table S1. Sequence ID of homologous KilA-N proteins in different fungi
Fungi/Protein	SMRC	APSES	Xbp1	Bqt4
Schizosaccharomyces pombe	NP_595496.1, NP_593032.1, NP_596132.1			NP_596166.1
Aspergillus nidulans	XP_660758.1, XP_664319.1	XP_050467081.1	XP_663009.1	XP_050469310.1
Neurospora crassa	XP_955821.1, XP_962967.2	XP_960837.1	XP_962373.1	XP_962267.2
Magnaporthe oryzae	XP_003715968.1, XP_003720365.1	XP_003718315.1		XP_003714678.1
Saccharomyces cerevisiae	NP_010227.1, NP_011036.1	NP_013729.1, NP_012881.1	NP_012165.1
Ustilago maydis	XP_011392621.1, XP_011392041.1	XP_011388143.1	XP_011391646.1
Cryptococcus neoformans	XP_569090.1, XP_570545.1
Fusarium graminearum	XP_011319354.1, XP_011321405.1	XP_011319067.1	XP_011327886.1	XP_011323794.1
Fusarium solani	96711, 43756	41703	33402	32232
Fusarium kuroshium	RMJ06620.1, RMJ12902.1	RMJ13252.1	RMJ12964.1	RMJ18697.1
Fusarium euwallaceae	RTE80376.1, RTE70944.1	RTE76697.1	RTE80743.1	RTE82680.1
The sequences were obtained by BLASTP search of non-redundant protein sequence (nr) database in the National Center of Biotechnology Information (NCBI) (https://blast.ncbi.nlm.nih.gov/Blast.cgi),
with exception for those from Fusarium solani, which were retrieved from Mycocosm database (https://mycocosm.jgi.doe.gov/Necha2/Necha2.home.html)
