# Supplementary material for: The biological relevance of the FspTF transcription factor, homologous of Bqt4, in Fusarium sp. associated with the ambrosia beetle Xylosandrus morigerus
Source: Front Microbiol. 2023 Jul 14;14:1224096. doi: 10.3389/fmicb.2023.1224096 (PMC10375492; doi:10.3389/fmicb.2023.1224096)
Supplement: Supplementary file 2 [file Table_2.XLSX]

## Sheet: Hoja1
Supplementary Table S2. Primers used in this study.
Primer	Sequence	Gene	Use
pFC334_F	GGTCATAGCTGTTTCCGCTGA		CRISPR construct
pFC334_R	TGATTCTGCTGTCTCGGCTG
Proto_FT65Fw_F	GTCCGTGAGGACGAAACGAGTAAGCTCGTCACACCTAAGATGGTCGGCACGTTTTAGAGCTAGAAATAGCAAGTTAAA		CRISPR construct
Hh_FT65Fw_R	GACGAGCTTACTCGTTTCGTCCTCACGGACTCATCAGACACCTCGGTGATGTCTGCTCAAGCG
FTCRISPR_1_F	CGTACACACTAACCAGATGGC		CRISPR edition verification
FTCRISPR_1_R	GACGAGATCCGTCTTCTCGG
FsFT_5F	GCACCTCGACAAATCGGAGAC	5' extreme	Replacement mutation
FsFT_5R	CTCCTTCAATATCAGTTAACGTCGATC CGACGTACCGTGTCAACGC
FsFT_3F	CAGCACTCGTCCGAGGGCAAAGGAATAG GATTCGGGCGGTTCCACTAC	3' extreme	Replacement mutation
FsFT_3R	GTAGACACCCTGGACATGCTG
FsFT_5N	CTGAAGAGCGGCCCATCCATTC	Nest oligos	Replacement mutation
FsFT_3N	GTTCGGGGAGGACGGTGATGA
HygF	GATCGACGTTAACTGATATTGAAGGAG	hph cassette	Replacement mutation
HygR	CTATTCCTTTGCCCTCGGACGAGTGCTG
Fs32232F	GGCTGAGCTACGGAAAGAAA	Fusarium sp.TF/Bqt4	RT-qPCR
Fs32232R	ATGAGCCAAGGGACAATGG
FsEF1aF	CTCGGTGTCAAGAACCTCATT	Fusarium sp. EF1a	RT-qPCR
FsEF1aR	GAAGTTGGAGGTCTCCTTGATG
PtPR1_F	GGCACTATACTCAGGTGGTTTG	Populus sp. PR1	RT-qPCR
PtPR1_R	TAGTTGCCGGGTGGATCATA
PtPR2_F	CTCTGACCCACCACTGAATTAC	Populus sp. PR2	RT-qPCR
PtPR2_R	CCACTCTCTGATACCACGATTTC
PtJAR1_F	GGAGATGTGGTGAGGGTTATG	Populus sp. JAR1	RT-qPCR
PtJAR1_R	CTGCAAATCTTTCTCGGTGTTC
PtCOI1_F	CTCCAAAGGTTCGGTCTGTATC	Populus sp. COI1	RT-qPCR
PtCOI1_R	GCTACCCAGAATCATCCATCTC
PtEF1a_F	GTTGCTGTCAAGGATCTCAAAC	Populus sp. EIF1a	RT-qPCR
PtEF1a_R	GATGATGACCTGAGAGGTGAAG
