# Supplementary material for: The biological relevance of the FspTF transcription factor, homologous of Bqt4, in Fusarium sp. associated with the ambrosia beetle Xylosandrus morigerus
Source: Front Microbiol. 2023 Jul 14;14:1224096. doi: 10.3389/fmicb.2023.1224096 (PMC10375492; doi:10.3389/fmicb.2023.1224096)
Supplement: Supplementary file 4 [file Table_4.XLSX]

## Sheet: Hoja1
Supplementary Table S4 . Summary of sequencing data obtained with Ilumina platform. The dataset in this study was generated from Fusarium sp. strain INECOL BM-06.Libraries from both, Wild type (WT) and TF65-6 mutant, were generated from harvested mycelium once strains were growing in PDA medium for 7 days. Each sample was assessed from three independent biological replicates.
	Fusarium strain	Replicate	Library ID	Raw Paired-end Reads	HQ PE-reads
					#	%
1	WT	R1	EI1TA3SS097	14724795	13795897	93.6916
2		R2	EI1TA3SS098	17645393	16354676	92.6852
3		R3	EI1TA3SS099	18043931	16913172	93.7333
4	TF65-6	R1	EI1TA3SS100	16325816	15254472	93.4377
5		R2	EI1TA3SS101	13575590	12585121	92.704
6		R3	EI1TA3SS102	17023654	15739445	92.4563
