# Supplementary material for: The biological relevance of the FspTF transcription factor, homologous of Bqt4, in Fusarium sp. associated with the ambrosia beetle Xylosandrus morigerus
Source: Front Microbiol. 2023 Jul 14;14:1224096. doi: 10.3389/fmicb.2023.1224096 (PMC10375492; doi:10.3389/fmicb.2023.1224096)
Supplement: Supplementary file 5 [file Table_5.XLSX]

## Sheet: Hoja1
	Supplementary Table S5. Expression profile matrix of genes from Fusarium sp. INECOL_BM-06. Fusarium genes (rows) and expected counts (EC), TPM (Transcripts Per Million) and FPKM (Fragments Per Kilo base per Million ) values calculated for WT and TF65-6 mutant point (columns). The EC values represent the expression levels and were calculated using a maximum likelihood estimation approach as well a…
	gene_id	Wt									TF65-6
		EI1TA3SS097			EI1TA3SS098			EI1TA3SS099			EI1TA3SS100			EI1TA3SS101			EI1TA3SS102
		expected_count	TPM	FPKM	expected_count	TPM	FPKM	expected_count	TPM	FPKM	expected_count	TPM	FPKM	expected_count	TPM	FPKM	expected_count	TPM	FPKM
	g00001	80.72	16.21	17.62	133.35	19.52	23.06	114.91	15.91	19.31	1954.39	347.4	384.79	1287.51	268.46	297.75	1850.22	305.45	353.73
	g00002	1	0.14	0.15	2.01	0.2	0.24	7	0.65	0.79	10	1.21	1.34	12	1.7	1.88	5	0.55	0.64
	g00003	8	2.74	2.98	4	0.99	1.16	2	0.48	0.58	7	2.11	2.34	5	1.77	1.97	10	2.88	3.34
	g00004	0	0	0	0	0	0	0	0	0	0	0	0	0	0	0	1	6	6.94
	g00005	4	0.6	0.65	7	0.76	0.9	2	0.2	0.25	21	2.78	3.07	18	2.79	3.09	31	3.77	4.36
	g00006	4	0.51	0.55	10	0.94	1.11	5	0.44	0.53	9	1.02	1.13	12	1.59	1.76	16	1.66	1.92
	g00007	12	1.37	1.48	25	2.09	2.47	15	1.17	1.42	162.95	16.46	18.23	152.82	18.09	20.06	191.9	17.7	20.5
	g00008	305	35.63	38.74	315	27.03	31.92	331	26.46	32.12	187	19.39	21.48	130	15.79	17.51	159	15.06	17.44
	g00009	3.29	0.32	0.35	6	0.43	0.51	13.16	0.87	1.06	25.51	2.2	2.43	15.25	1.54	1.71	30.25	2.37	2.75
	g00010	36.31	6.53	7.11	70.1	9.21	10.88	71.81	8.89	10.8	148.11	23.61	26.15	173.75	32.48	36.03	160.75	23.7	27.45
	g00011	0	0	0	0	0	0	0	0	0	0	0	0	0	0	0	0	0	0
	g00012	0.43	0.08	0.09	63.8	9.08	10.73	307.71	41.38	50.24	0	0	0	0	0	0	0	0	0
	g00013	0	0	0	0	0	0	0	0	0	0	0	0	0	0	0	0	0	0
	g00014	0	0	0	0	0	0	0	0	0	0	0	0	0	0	0	1	0.2	0.23
	g00015	0	0	0	0	0	0	0	0	0	0	0	0	0	0	0	0	0	0
	g00016	0	0	0	0	0	0	0	0	0	0	0	0	0	0	0	0	0	0
	g00017	0	0	0	0	0	0	0	0	0	0	0	0	0	0	0	0	0	0
	g00018	0	0	0	0	0	0	0	0	0	0	0	0	0	0	0	0	0	0
	g00019	0	0	0	0	0	0	0	0	0	0	0	0	0	0	0	0	0	0
	g00020	0	0	0	0	0	0	0	0	0	0	0	0	0	0	0	0	0	0
	g00021	0	0	0	0	0	0	0	0	0	0	0	0	0	0	0	0	0	0
	g00022	0	0	0	0	0	0	0	0	0	0	0	0	0	0	0	0	0	0
	g00023	0	0	0	0	0	0	0	0	0	0	0	0	0	0	0	0	0	0
	g00024	0	0	0	0	0	0	0	0	0	0	0	0	0	0	0	0	0	0
	g00025	37	4.49	4.89	90	8.03	9.48	80	6.65	8.08	46	4.96	5.49	16	2.02	2.24	27	2.66	3.08
	g00026	38	11.99	13.03	73	16.62	19.63	63	13.84	16.81	245	68.18	75.51	143	46.75	51.85	165	43.63	50.53
	g00027	6	0.55	0.6	9	0.61	0.72	6	0.38	0.46	5	0.41	0.45	2	0.19	0.21	11	0.82	0.94
	g00028	0	0	0	0	0	0	0	0	0	0	0	0	0	0	0	0	0	0
	g00029	1	0.06	0.07	0	0	0	2	0.09	0.11	5	0.28	0.31	5	0.33	0.37	2	0.1	0.12
	g00030	186.5	31.36	34.1	286	35.16	41.53	340	39.3	47.71	301.5	44.92	49.76	234	40.88	45.34	296	40.7	47.13
	g00031	0	0	0	2	0.1	0.12	0	0	0	1	0.06	0.07	3	0.21	0.24	0	0	0
	g00032	6	1.18	1.28	6	0.86	1.01	14	1.89	2.3	0	0	0	0	0	0	1	0.16	0.19
	g00033	293	68.44	74.42	618	104.95	123.95	387	62.51	75.9	413	85.32	94.5	317	76.86	85.24	422	81.5	94.38
	g00034	12	1.77	1.92	9	0.97	1.15	20	2.02	2.45	16	2.09	2.31	17	2.6	2.89	14	1.68	1.95
	g00035	2	0.09	0.1	1	0.03	0.04	0	0	0	3	0.12	0.13	12	0.56	0.63	9	0.33	0.38
	g00036	0	0	0	0	0	0	0	0	0	34	13.3	14.73	33	15.18	16.84	28	10.68	12.36
	g00037	1	0.9	0.98	6	3.71	4.38	5	3.27	3.97	4	3.1	3.44	4	3.63	4.03	8	6.54	7.57
	g00038	39	4.38	4.76	46	3.79	4.48	56	4.3	5.22	97	9.66	10.7	95	11.09	12.3	116	10.55	12.21
	g00039	23	2.62	2.85	24	2.01	2.37	21	1.63	1.98	22	2.22	2.46	19	2.25	2.49	21	1.94	2.24
	g00040	141	21.54	23.43	211	23.61	27.88	142	14.9	18.08	298	40.37	44.72	207	32.87	36.46	261	32.53	37.67
	g00041	356	42.61	46.33	550	48.34	57.09	396	32.44	39.39	1655	175.81	194.73	1660	206.6	229.15	1884	182.92	211.83
	g00042	15	1.18	1.28	18	1.04	1.23	31	1.66	2.01	9	0.63	0.69	8	0.65	0.72	13	0.82	0.95
	g00043	16	2.27	2.46	16	1.66	1.96	22	2.14	2.6	30	3.77	4.18	11	1.62	1.8	21	2.42	2.81
	g00044	3	0.41	0.44	3	0.3	0.35	7	0.65	0.79	1	0.12	0.13	1	0.14	0.16	0	0	0
	g00045	2	0.36	0.39	8	1.06	1.25	0	0	0	3	0.48	0.53	0	0	0	7	1.04	1.2
	g00046	1	0.23	0.25	4	0.68	0.8	0	0	0	2	0.41	0.46	2	0.48	0.54	0	0	0
	g00047	378	81.63	88.76	622	97.8	115.51	542	80.8	98.11	180	34.4	38.1	135	30.27	33.57	166	29.55	34.22
	g00048	16	1.34	1.46	21	1.3	1.53	11	0.63	0.76	18	1.34	1.48	19	1.66	1.84	28	1.89	2.19
	g00049	0	0	0	0	0	0	1	0.17	0.21	0	0	0	0	0	0	1	0.21	0.24
	g00050	18	4.73	5.14	16	3.05	3.6	17	3.1	3.76	59	13.69	15.16	68	18.53	20.55	45	9.82	11.37
	g00051	0	0	0	2	0.17	0.2	0	0	0	4	0.4	0.45	0	0	0	3	0.28	0.32
	g00052	900	50.21	54.6	1327	54.68	64.58	1150	43.67	53.02	2479	123	136.24	2197	127.6	141.52	2744	122.9	142.32
	g00053	61	4.42	4.8	83	4.43	5.24	79	3.9	4.73	25	1.61	1.78	23	1.73	1.92	19	1.11	1.28
	g00054	9	2.51	2.73	9	1.82	2.15	5	0.97	1.18	0	0	0	0	0	0	0	0	0
	g00055	0	0	0	0	0	0	0	0	0	0	0	0	0	0	0	0	0	0
	g00056	9	1.1	1.19	7	0.63	0.74	14	1.17	1.42	12	1.3	1.44	18	2.28	2.53	15	1.48	1.72
	g00057	5	0.56	0.61	18	1.48	1.75	17	1.3	1.58	2	0.2	0.22	0	0	0	4	0.36	0.42
	g00058	278	78.98	85.89	425	87.4	103.22	360	71.05	86.26	717	179.88	199.24	553	162.94	180.72	719	170.33	197.26
	g00059	110	11.14	12.11	127	9.46	11.17	130	8.99	10.92	162	14.56	16.13	132	13.9	15.42	207	16.95	19.63
	g00060	1	0.11	0.12	1	0.08	0.09	1	0.07	0.09	2	0.19	0.21	1	0.11	0.12	5	0.44	0.5
	g00061	0	0	0	2	0.2	0.24	2	0.19	0.23	0	0	0	0	0	0	0	0	0
	g00062	9	4.84	5.27	10	3.81	4.5	5	1.91	2.32	37	17.44	19.32	32	17.74	19.68	28	13.1	15.17
	g00063	3	0.86	0.93	0	0	0	4	0.79	0.96	2	0.5	0.56	1	0.3	0.33	5	1.19	1.38
	g00064	57	18.46	20.07	91	21.26	25.11	143	32.28	39.2	142	40.56	44.92	121	40.61	45.04	121	32.89	38.09
	g00065	3	0.33	0.36	7	0.56	0.67	5	0.37	0.45	60	5.83	6.46	61	6.94	7.7	85	7.53	8.72
	g00066	2317	293.95	319.65	2076	193.29	228.29	2808	244	296.25	1072	120.69	133.68	1006	132.71	147.19	1423	146.63	169.81
	g00067	82	10.98	11.94	131	12.86	15.19	90	8.26	10.02	52	6.18	6.84	37	5.15	5.71	92	10.01	11.6
	g00068	271	33.76	36.72	372	34.02	40.18	429	36.6	44.44	354	39.14	43.35	263	34.07	37.79	414	41.88	48.5
	g00069	0	0	0	3	0.53	0.63	0	0	0	12	2.6	2.88	21	5.35	5.93	14	2.85	3.3
	g00070	1100	78.72	85.6	1041	54.94	64.89	1581	77.11	93.63	242	15.4	17.05	148	11.02	12.23	225	12.96	15.01
	g00071	355	302.32	328.74	490	288.84	341.14	511	316.78	384.62	311	229.52	254.23	328	283.76	314.72	350	270.38	313.12
	g00072	4	1.01	1.1	3	0.55	0.65	6	1.05	1.28	104	23.26	25.76	164	43.06	47.76	39	8.19	9.48
	g00073	4	0.65	0.71	8	0.95	1.12	10	1.12	1.36	1	0.14	0.16	0	0	0	0	0	0
	g00074	2	0.25	0.27	1	0.09	0.11	1	0.08	0.1	0	0	0	0	0	0	0	0	0
	g00075	41	7.24	7.88	50	6.45	7.62	52	6.32	7.67	2	0.31	0.35	1	0.18	0.2	2	0.29	0.34
	g00076	0	0	0	0	0	0	0	0	0	0	0	0	0	0	0	0	0	0
	g00077	6	0.21	0.23	43	1.14	1.35	27	0.66	0.8	0	0	0	0	0	0	0	0	0
	g00078	3	0.83	0.9	2	0.4	0.47	1	0.19	0.23	0	0	0	0	0	0	0	0	0
	g00079	196	71.57	77.82	312	81.88	96.71	241	61.57	74.76	4	1.29	1.42	0	0	0	3	0.93	1.07
	g00080	0	0	0	0	0	0	2	0.13	0.15	3	0.24	0.27	2	0.19	0.21	4	0.3	0.34
	g00081	611	287.69	312.84	998	334.78	395.39	756	251.42	305.26	6	2.48	2.75	2	0.97	1.08	4	1.62	1.88
	g00082	81	11.21	12.19	81	8.22	9.71	106	10.06	12.22	34	4.18	4.62	23	3.31	3.67	37	4.17	4.83
	g00083	139	45.32	49.28	240	56.43	66.64	191	43.42	52.72	35	10.06	11.15	25	8.45	9.37	58	15.88	18.39
	g00084	37	4.65	5.05	54	4.98	5.88	48	4.13	5.01	142	15.82	17.52	108	14.1	15.64	173	17.64	20.43
	g00085	51	6.96	7.57	36	3.6	4.26	42	3.93	4.77	6	0.73	0.8	9	1.28	1.42	2	0.22	0.26
	g00086	8	0.7	0.76	18	1.16	1.37	15	0.89	1.08	0	0	0	1	0.09	0.1	0	0	0
	g00087	141	5.33	5.8	299	8.36	9.88	179	4.6	5.58	317	10.67	11.82	197	7.76	8.6	391	11.84	13.71
	g00088	28	3.82	4.16	61	6.1	7.21	44	4.12	5	2	0.24	0.27	0	0	0	0	0	0
	g00089	0	0	0	0	0	0	0	0	0	0	0	0	1	0.1	0.11	0	0	0
	g00090	0	0	0	1	0.09	0.11	0	0	0	0	0	0	1	0.13	0.14	0	0	0
	g00091	9	0.79	0.86	5	0.32	0.38	15	0.9	1.09	0	0	0	0	0	0	0	0	0
	g00092	0	0	0	0	0	0	0	0	0	1	0.32	0.36	0	0	0	0	0	0
	g00093	3	0.88	0.96	3	0.64	0.75	8	1.64	1.99	312	81.09	89.82	454	138.6	153.73	252	61.98	71.77
	g00094	0	0	0	0	0	0	0	0	0	0	0	0	0	0	0	0	0	0
	g00095	3	0.58	0.63	0	0	0	0	0	0	0	0	0	0	0	0	0	0	0
	g00096	3	0.21	0.22	9	0.46	0.54	9	0.42	0.51	5	0.31	0.34	4	0.29	0.32	4	0.22	0.26
	g00097	7	195.18	212.24	18	274.45	324.14	2	51.24	62.22	0	0	0	0	0	0	0	0	0
	g00098	5	0.74	0.81	5	0.54	0.64	3	0.31	0.37	1	0.13	0.15	2	0.31	0.34	5	0.61	0.7
	g00099	0	0	0	0	0	0	0	0	0	3	0.21	0.24	3	0.25	0.28	0	0	0
	g00100	51	133.65	145.34	54	89.84	106.11	42	85.63	103.96	64	136.7	151.41	56	134.01	148.63	66	166.69	193.04
	g00101	2265	168.29	183	2138	117.13	138.33	2566	129.97	157.81	1167	77.07	85.37	1194	92.33	102.4	1373	82.14	95.13
	g00102	45	12.94	14.07	62	12.9	15.23	80	15.98	19.4	7	1.78	1.97	8	2.38	2.65	5	1.2	1.39
	g00103	328	32.13	34.94	327	23.57	27.84	368	24.63	29.9	554	48.21	53.39	527	53.71	59.57	577	45.69	52.92
	g00104	1	0.32	0.35	4	0.93	1.1	0	0	0	1	0.28	0.31	0	0	0	0	0	0
	g00105	8	2.61	2.84	13	3.06	3.61	12	2.73	3.31	0	0	0	0	0	0	0	0	0
	g00106	6	0.6	0.65	12	0.88	1.04	9	0.61	0.74	4	0.35	0.39	1	0.1	0.12	0	0	0
	g00107	19	1.44	1.56	34	1.89	2.24	28	1.44	1.75	55	3.69	4.09	55	4.33	4.8	50	3.04	3.52
	g00108	75	6.37	6.93	73	4.57	5.4	56	3.25	3.94	3	0.23	0.25	5	0.44	0.49	9	0.62	0.71
	g00109	0	0	0	0	0	0	1	0.07	0.09	0	0	0	0	0	0	0	0	0
	g00110	2201	271.44	295.17	2497	226.07	267	2649	223.69	271.59	5540	606.36	671.62	5270	675.84	749.58	7167	717.47	830.89
	g00111	2	1.02	1.11	2	0.72	0.86	2	0.72	0.88	2	0.89	0.99	0	0	0	1	0.44	0.51
	g00112	0	0	0	0	0	0	0	0	0	1	0.16	0.18	0	0	0	0	0	0
	g00113	0	0	0	0	0	0	0	0	0	0	0	0	0	0	0	0	0	0
	g00114	1372	305.79	332.51	1683	272.96	322.38	1881	289.62	351.63	2819	555.86	615.68	2226	515.04	571.24	2918	536.73	621.58
	g00115	207	42.08	45.76	240	35.57	42.01	300	42.06	51.07	141	25.38	28.11	131	27.66	30.67	156	26.09	30.21
	g00116	1314	312.95	340.31	2029	351.18	414.76	2181	359.34	436.29	222	46.76	51.79	174	43.01	47.7	201	39.61	45.87
	g00117	29	7.7	8.37	33	6.35	7.5	35	6.44	7.82	9	2.11	2.34	9	2.48	2.75	1	0.22	0.26
	g00118	1	0.12	0.14	3	0.27	0.32	3	0.26	0.31	7	0.77	0.86	3	0.39	0.43	8	0.81	0.93
	g00119	52	8.18	8.89	81	9.32	11.01	122	13.18	16	80	11.15	12.35	95	15.53	17.22	118	15.15	17.54
	g00120	27	6.98	7.59	74	13.87	16.38	44	7.88	9.57	1	0.23	0.25	1	0.27	0.3	6	1.29	1.49
	g00121	55	19.64	21.36	29	7.45	8.8	62	15.48	18.8	67	21.08	23.35	40	14.79	16.41	39	11.76	13.61
	g00122	5	0.95	1.03	5	0.69	0.82	1	0.13	0.16	4	0.67	0.74	1	0.2	0.22	4	0.62	0.72
	g00123	2	0.45	0.49	2	0.33	0.38	3	0.46	0.56	5	0.99	1.1	0	0	0	0	0	0
	g00124	359	32.91	35.79	426	28.75	33.96	487	30.49	37.01	725	59.05	65.41	574	54.75	60.73	842	62.34	72.19
	g00125	276	28.35	30.83	293	22.14	26.15	265	18.61	22.59	202	18.43	20.41	169	18.06	20.03	216	17.95	20.79
	g00126	5	1.19	1.29	7	1.21	1.42	5	0.82	1	1	0.21	0.23	2	0.49	0.55	0	0	0
	g00127	2102	249.73	271.55	2541	221.7	261.84	2506	203.77	247.4	1894	199.73	221.22	1452	179.39	198.97	2182	210.27	243.51
	g00128	545	22.22	24.16	621	18.72	22.11	634	17.57	21.33	211	7.65	8.48	189	8.02	8.9	212	6.92	8.02
	g00129	3	1.88	2.05	7	3.09	3.65	5	2.24	2.72	2	1.1	1.21	2	1.29	1.43	1	0.55	0.64
	g00130	0	0	0	0	0	0	0	0	0	0	0	0	0	0	0	0	0	0
	g00131	42	4.34	4.72	41	3.12	3.68	43	3.04	3.69	6	0.55	0.61	3	0.32	0.36	9	0.75	0.87
	g00132	18	3.85	4.19	21	3.27	3.87	26	3.84	4.66	14	2.65	2.94	8	1.78	1.97	35	6.17	7.15
	g00133	287	11.22	12.2	294	8.5	10.04	307	8.16	9.9	357	12.42	13.76	352	14.33	15.89	419	13.11	15.19
	g00134	70	8.55	9.29	109	9.77	11.54	110	9.19	11.16	429	46.48	51.49	313	39.74	44.07	417	41.32	47.85
	g00135	0	0	0	0	0	0	0	0	0	0	0	0	0	0	0	0	0	0
	g00136	110	12.85	13.97	136	11.67	13.78	186	14.87	18.05	120	12.44	13.78	106	12.88	14.28	141	13.35	15.47
	g00137	26	135.35	147.18	28	86.98	102.73	32	134.62	163.45	17	68.63	76.01	17	73.22	81.21	10	48.84	56.57
	g00138	63	7.63	8.3	82	7.3	8.62	96	7.96	9.67	138	14.84	16.44	142	17.89	19.85	170	16.72	19.36
	g00139	23	26.04	28.32	140	107.74	127.24	94	78.82	95.7	130	126.22	139.81	137	154.94	171.85	137	144.39	167.21
	g00140	609	66.95	72.8	599	48.4	57.16	782	58.79	71.38	785	76.62	84.87	638	72.95	80.91	911	81.12	93.94
	g00141	1484	468.12	509.03	2949	671.48	793.05	1949	428.27	519.98	2926	814.22	901.85	2105	688.22	763.32	2824	746.72	864.77
	g00142	5	1.45	1.58	5	1.05	1.24	2	0.4	0.49	0	0	0	1	0.3	0.33	3	0.73	0.84
	g00143	19	23.52	25.57	43	35.95	42.46	24	22.12	26.86	13	13.74	15.22	9	11.05	12.26	2	2.32	2.69
	g00144	238	281.54	306.14	315	252.47	298.18	312	274.04	332.72	10	10.12	11.21	8	9.42	10.45	13	14.36	16.64
	g00145	598	25.31	27.53	743	23.26	27.47	816	23.48	28.51	593	22.33	24.74	477	21.02	23.32	561	19.02	22.03
	g00146	2	0.2	0.22	4	0.29	0.35	3	0.2	0.25	4	0.36	0.39	4	0.42	0.46	3	0.24	0.28
	g00147	689	84.33	91.7	851	76.47	90.32	818	68.55	83.22	711	77.23	85.55	579	73.69	81.73	701	69.63	80.64
	g00148	0	0	0	0	0	0	0	0	0	0	0	0	0	0	0	0	0	0
	g00149	75	7.55	8.2	89	6.59	7.78	137	9.42	11.43	163	14.56	16.13	146	15.28	16.95	144	11.72	13.57
	g00150	13	4.48	4.87	25	6.2	7.32	17	4.09	4.97	13	3.95	4.37	11	3.93	4.35	24	6.96	8.06
	g00151	141	18.22	19.81	271	25.7	30.35	288	25.5	30.96	783	89.79	99.45	673	90.43	100.3	799	83.9	97.16
	g00152	56	16	17.4	134	27.71	32.73	121	24.02	29.17	631	159.23	176.36	604	179	198.54	762	181.63	210.35
	g00153	384	34.17	37.16	465	30.47	35.99	454	27.58	33.49	520	41.12	45.54	363	33.61	37.28	584	41.95	48.58
	g00154	2685	121.94	132.6	3251	109.14	128.9	4030	124.45	151.1	2202	88.97	98.54	1875	88.66	98.34	2370	86.26	99.89
	g00155	52	13.58	14.77	131	24.82	29.31	106	19.19	23.3	161	37.16	41.16	122	33.06	36.67	197	42.74	49.5
	g00156	6	0.49	0.53	7	0.42	0.5	8	0.44	0.54	3	0.22	0.24	5	0.42	0.47	11	0.72	0.83
	g00157	189	182.25	198.18	283	187.46	221.4	275	194.47	236.12	326	271.3	300.5	293	285.16	316.28	350	309.75	358.72
	g00158	48	9.04	9.83	50	6.87	8.12	46	5.97	7.24	101	16.85	18.66	93	18.19	20.18	194	29.98	34.72
	g00159	680	71.83	78.11	837	65.01	76.78	901	65.06	79	11	1.03	1.14	13	1.43	1.58	10	0.85	0.99
	g00160	39	8.81	9.58	56	9.21	10.87	38	5.93	7.2	1	0.2	0.22	1	0.23	0.26	0	0	0
	g00161	0	0	0	0	0	0	0	0	0	0	0	0	0	0	0	0	0	0
	g00162	34	5.23	5.68	27	3.04	3.59	25	2.64	3.2	7	0.95	1.06	11	1.76	1.95	10	1.25	1.45
	g00163	49	4.04	4.4	72	4.38	5.17	57	3.21	3.9	271	19.87	22.01	184	15.8	17.52	275	18.29	21.18
	g00164	192	61.77	67.17	225	52.22	61.67	292	65.47	79.49	270	76.61	84.85	270	90.02	99.84	367	99.07	114.73
	g00165	384	49.23	53.53	596	56.07	66.22	502	44.09	53.53	5	0.57	0.63	1	0.13	0.15	8	0.83	0.96
	g00166	139	21.37	23.24	259	29.16	34.44	216	22.8	27.69	188	25.63	28.39	131	20.94	23.22	205	25.72	29.78
	g00167	5	0.82	0.89	12	1.44	1.7	8	0.9	1.09	4	0.58	0.64	12	2.04	2.26	7	0.94	1.08
	g00168	137	30.82	33.51	142	23.24	27.45	172	26.73	32.46	328	65.27	72.29	281	65.62	72.78	412	76.51	88.61
	g00169	103	16.25	17.67	84	9.7	11.45	74	8.02	9.73	65	9.09	10.07	57	9.35	10.36	93	11.98	13.87
	g00170	12	1.71	1.86	13	1.36	1.6	11	1.08	1.31	6	0.76	0.84	8	1.19	1.31	4	0.46	0.54
	g00171	19	2.59	2.82	16	1.6	1.89	22	2.06	2.5	239	28.94	32.05	245	34.77	38.56	229	25.43	29.45
	g00172	128	36.58	39.78	173	35.78	42.26	156	30.97	37.61	28	7.07	7.83	28	8.3	9.2	15	3.58	4.14
	g00173	0	0	0	6	0.41	0.48	5	0.31	0.38	0	0	0	3	0.29	0.32	2	0.15	0.17
	g00174	244	26.29	28.59	312	24.71	29.19	370	27.26	33.09	358	34.25	37.93	389	43.59	48.35	425	37.07	42.93
	g00175	322	46.84	50.94	333	35.49	41.92	380	37.93	46.05	143	18.45	20.44	75	11.34	12.58	136	16.12	18.67
	g00176	350	57.26	62.26	431	51.58	60.92	430	48.34	58.69	121	17.55	19.43	118	20.06	22.25	145	19.38	22.45
	g00177	36	2.22	2.41	45	2.05	2.42	63	2.64	3.21	20	1.1	1.21	13	0.83	0.92	24	1.19	1.38
	g00178	1	0.25	0.27	0	0	0	3	0.51	0.63	2	0.44	0.49	0	0	0	1	0.21	0.24
	g00179	262	71.51	77.76	312	61.7	72.87	289	54.74	66.46	158	38.09	42.19	117	33.12	36.74	178	40.44	46.83
	g00180	202	89.1	96.89	299	94.19	111.25	337	104.72	127.15	137	53.1	58.82	118	53.8	59.67	175	66.08	76.52
	g00181	1363	173.83	189.02	1406	131.59	155.41	1803	157.5	191.23	642	72.66	80.47	625	82.88	91.92	681	70.55	81.7
	g00182	13	1.84	2	16	1.66	1.96	8	0.78	0.94	3	0.38	0.42	8	1.18	1.31	5	0.58	0.67
	g00183	1867	135.21	147.02	2086	111.4	131.57	2438	120.34	146.11	1301	83.75	92.76	1039	78.31	86.85	1332	77.65	89.92
	g00184	82	14.13	15.36	102	12.85	15.17	104	12.32	14.96	8	1.22	1.35	12	2.15	2.38	23	3.24	3.76
	g00185	195	24.3	26.42	270	24.69	29.16	309	26.36	32.01	1235	136.55	151.25	1165	150.93	167.4	1836	185.72	215.08
	g00186	24	12.77	13.89	62	23.39	27.63	38	14.36	17.44	1	0.47	0.52	1	0.55	0.61	0	0	0
	g00187	779	115.05	125.11	1419	153.52	181.31	1362	138.03	167.59	597	78.19	86.61	489	75.07	83.26	605	72.82	84.33
	g00188	1062	189.02	205.54	1068	138.87	164.01	1459	178.67	216.93	1951	307.64	340.75	1721	318.22	352.95	2012	293.32	339.69
	g00189	26	3.04	3.3	31	2.66	3.14	46	3.68	4.46	53	5.5	6.09	24	2.92	3.23	42	3.98	4.61
	g00190	22	3.19	3.47	16	1.7	2.01	20	1.99	2.42	18	2.32	2.56	5	0.75	0.84	12	1.42	1.64
	g00191	17	22.06	23.99	35	30.56	36.1	19	18.41	22.35	8	8.84	9.8	5	6.41	7.11	7	8.54	9.89
	g00192	7	0.64	0.7	7	0.47	0.56	7	0.44	0.53	8	0.65	0.72	9	0.86	0.95	16	1.18	1.37
	g00193	40	10.62	11.55	79	15.21	17.96	67	12.34	14.98	139	32.61	36.11	139	38.28	42.46	238	52.52	60.83
	g00194	12992	293.78	319.46	13434	225.02	265.76	15844	243.13	295.19	5490	110.53	122.42	4561	107.43	119.15	4849	87.55	101.39
	g00195	173	31.36	34.11	193	25.56	30.18	181	22.59	27.42	59	9.48	10.5	46	8.66	9.61	82	12.18	14.11
	g00196	64	8.71	9.47	72	7.19	8.49	93	8.68	10.53	106	12.8	14.18	111	15.71	17.42	190	21.04	24.36
	g00197	525	47.33	51.47	744	49.38	58.33	879	54.1	65.68	1272	101.88	112.84	1106	103.74	115.06	1307	95.12	110.16
	g00198	265	67.41	73.3	308	56.86	67.15	415	73.13	88.8	250	56.21	62.26	197	52	57.67	241	50.86	58.9
	g00199	2306	71.65	77.91	2316	53.26	62.91	2303	48.59	59	2066	57.13	63.28	1764	57.08	63.31	2122	52.72	61.05
	g00200	57	38.68	42.06	101	48.04	56.74	120	58.53	71.06	78	46.15	51.12	67	46.59	51.68	56	33.73	39.07
	g00201	3764	386.68	420.48	5643	426.35	503.54	5298	371.98	451.63	662	60.39	66.89	245	26.18	29.04	222	18.45	21.37
	g00202	33	34.39	37.39	65	46.3	54.68	63	48.37	58.73	99	88.77	98.32	66	69.09	76.63	66	63.56	73.61
	g00203	213	27.16	29.54	260	24.33	28.74	288	25.16	30.55	255	28.86	31.96	242	32.09	35.59	243	25.17	29.15
	g00204	1980	263.59	286.62	2107	205.73	242.98	2082	189.94	230.61	1411	166.65	184.59	1003	138.82	153.97	1420	153.69	177.99
	g00205	1	0.07	0.07	4	0.2	0.24	0	0	0	0	0	0	0	0	0	3	0.16	0.19
	g00206	1676	76.04	82.69	1856	62.25	73.52	2190	67.57	82.03	1772	71.53	79.23	1650	77.95	86.45	2035	74	85.69
	g00207	1289	110.27	119.91	1485	93.58	110.52	1783	104.09	126.38	2282	173.46	192.13	1923	171.18	189.85	2368	163.42	189.25
	g00208	1997	89.69	97.53	2284	75.83	89.56	2471	75.46	91.62	2127	84.99	94.13	1715	80.2	88.95	2130	76.66	88.78
	g00209	154	5.54	6.02	209	5.56	6.56	202	4.93	5.99	314	10.04	11.12	221	8.27	9.17	303	8.71	10.09
	g00210	1841	939.08	1021.16	3789	1372.55	1621.05	4070	1471.39	1786.47	448	200.37	221.93	205	107.86	119.63	139	61.37	71.08
	g00211	324	36.7	39.91	348	28.96	34.21	430	33.32	40.45	779	78.33	86.76	629	74.1	82.18	843	77.38	89.61
	g00212	29	5.64	6.13	46	6.52	7.7	31	4.15	5.04	28	4.82	5.34	6	1.21	1.34	15	2.39	2.77
	g00213	78	6.28	6.82	140	8.3	9.8	135	7.41	8.99	140	10.01	11.09	85	7.12	7.89	117	7.59	8.79
	g00214	142	19.11	20.78	207	20.43	24.13	202	18.64	22.63	135	16.12	17.86	121	16.93	18.78	174	19.05	22.06
	g00215	3	1.32	1.44	6	1.89	2.23	5	1.55	1.89	3	1.16	1.29	0	0	0	0	0	0
	g00216	596	60.84	66.16	662	49.7	58.7	735	51.28	62.26	653	59.2	65.57	545	57.87	64.19	679	56.07	64.93
	g00217	44	3.09	3.36	73	3.78	4.47	73	3.49	4.24	81	5.06	5.6	77	5.63	6.24	87	4.92	5.69
	g00218	0	0	0	0	0	0	0	0	0	0	0	0	0	0	0	0	0	0
	g00219	0	0	0	1	0.1	0.11	0	0	0	0	0	0	0	0	0	1	0.11	0.12
	g00220	820	572.07	622.07	1272	621.1	733.55	1321	663.35	805.4	1920	1167.19	1292.81	1642	1172.93	1300.91	2047	1270.99	1471.91
	g00221	16	43.6	47.41	33	56.89	67.2	6	12.75	15.48	12	26.58	29.44	8	19.8	21.96	10	26.26	30.41
	g00222	186	44.08	47.94	242	41.69	49.23	331	54.26	65.88	264	55.33	61.29	210	51.66	57.29	285	55.88	64.71
	g00223	0	0	0	0	0	0	0	0	0	0	0	0	0	0	0	0	0	0
	g00224	0	0	0	0	0	0	0	0	0	0	0	0	0	0	0	0	0	0
	g00225	1	0.2	0.21	1	0.14	0.17	1	0.14	0.16	0	0	0	0	0	0	2	0.32	0.37
	g00226	484	118.17	128.5	574	101.79	120.22	616	104.1	126.39	502	108.36	120.02	340	86.15	95.55	545	110.21	127.63
	g00227	4	1.16	1.26	7	1.46	1.73	11	2.21	2.68	10	2.55	2.83	11	3.3	3.66	8	1.93	2.24
	g00228	1528	365.71	397.68	2717	472.53	558.08	2520	417.28	506.64	31	6.56	7.27	17	4.22	4.68	22	4.36	5.05
	g00229	0	0	0	1	41.56	49.09	1	73.76	89.56	0	0	0	3	175.26	194.38	9	458.8	531.32
	g00230	3	0.85	0.93	3	0.62	0.73	3	0.59	0.72	0	0	0	2	0.59	0.65	0	0	0
	g00231	64	3.62	3.93	113	4.72	5.57	80	3.08	3.74	137	6.88	7.63	136	8	8.87	164	7.44	8.62
	g00232	126	14.44	15.7	208	17.51	20.68	284	22.27	27.04	265	26.96	29.86	247	29.44	32.65	352	32.7	37.87
	g00233	528	41.38	45	531	30.67	36.23	596	31.86	38.68	619	43.12	47.76	476	38.82	43.06	572	36.12	41.83
	g00234	62	13.63	14.82	102	16.32	19.28	92	13.97	16.96	155	30.15	33.4	169	38.57	42.78	156	28.29	32.76
	g00235	181	25.06	27.25	303	30.75	36.32	333	31.61	38.37	535	65.7	72.77	416	59.87	66.4	553	62.3	72.14
	g00236	65	13.79	15	59	9.12	10.77	58	8.49	10.31	120	22.53	24.96	95	20.93	23.21	172	30.06	34.82
	g00237	99	33.16	36.06	126	30.42	35.92	172	40.21	48.82	132	38.98	43.18	98	34.01	37.72	142	40.01	46.33
	g00238	179	28.8	31.32	126.97	14.95	17.65	130.82	14.46	17.56	43.95	6.27	6.94	18.39	3.08	3.41	172.26	22.64	26.22
	g00239	125	49.34	53.65	164	46.41	54.81	223	61.75	74.98	165	57.31	63.48	163	66.58	73.84	195	65.38	75.72
	g00240	823	55.39	60.23	1128	56.01	66.15	1072	49.15	59.68	377	22.56	24.99	343	24.03	26.65	373	20.19	23.38
	g00241	428	110.61	120.28	656	122.98	145.25	761	136.3	165.49	209	47.73	52.87	184	49.34	54.72	217	46.56	53.92
	g00242	0	0	0	0	0	0	0	0	0	0	0	0	0	0	0	0	0	0
	g00243	0	0	0	3	0.35	0.41	2	0.22	0.26	4	0.56	0.62	2	0.33	0.36	12	1.55	1.79
	g00244	13	17.71	19.26	18	16.45	19.42	6	6.12	7.43	14	16.21	17.96	14	18.77	20.82	9	11.57	13.4
	g00245	50	11.25	12.23	80	13.09	15.46	72	11.19	13.59	136	27.06	29.98	127	29.66	32.89	153	28.41	32.9
	g00246	0	0	0	0	0	0	0	0	0	0	0	0	0	0	0	0	0	0
	g00247	0	0	0	4	0.4	0.47	0	0	0	3	0.36	0.4	0	0	0	0	0	0
	g00248	20	2.49	2.71	46	4.21	4.97	29	2.47	3	13	1.44	1.59	23	2.98	3.3	19	1.92	2.23
	g00249	85	11.73	12.76	144	14.57	17.21	175	16.56	20.11	248	30.37	33.64	202	28.99	32.15	267	29.99	34.73
	g00250	5283	452.76	492.33	5612	354.25	418.39	7195	420.78	510.89	3590	273.37	302.79	2919	260.29	288.7	3997	276.34	320.02
	g00251	0	0	0	0	0	0	0	0	0	0	0	0	2	0.39	0.43	1	0.15	0.18
	g00252	0	0	0	0	0	0	0	0	0	2	0.17	0.19	0	0	0	1	0.08	0.09
	g00253	0	0	0	0	0	0	2	0.2	0.25	0	0	0	0	0	0	0	0	0
	g00254	3	0.74	0.8	4	0.72	0.85	5	0.85	1.04	0	0	0	0	0	0	1	0.2	0.24
	g00255	0	0	0	0	0	0	0	0	0	0	0	0	0	0	0	0	0	0
	g00256	0	0	0	0	0	0	0	0	0	0	0	0	1	4.73	5.24	0	0	0
	g00257	0	0	0	0	0	0	2	0.2	0.24	0	0	0	0	0	0	0	0	0
	g00258	152	38.87	42.27	268	49.73	58.73	244	43.23	52.49	241	54.47	60.33	165	43.78	48.55	287	60.9	70.53
	g00259	750	55.14	59.95	938	50.85	60.05	1044	52.32	63.52	1483	96.91	107.34	1453	111.17	123.29	1571	92.98	107.68
	g00260	0	0	0	0	0	0	0	0	0	0	0	0	0	0	0	0	0	0
	g00261	916	60.72	66.03	1100	53.81	63.55	1093	49.36	59.93	995	58.65	64.96	857	59.13	65.59	975	51.98	60.19
	g00262	7	5.17	5.63	12	6.19	7.31	15	8	9.72	2	1.29	1.42	1	0.76	0.84	0	0	0
	g00263	2	0.28	0.31	0	0	0	0	0	0	0	0	0	0	0	0	0	0	0
	g00264	2	0.24	0.26	4	0.35	0.41	2	0.16	0.2	5	0.53	0.58	0	0	0	0	0	0
	g00265	0	0	0	0	0	0	0	0	0	0	0	0	0	0	0	0	0	0
	g00266	38	15.12	16.44	127	36.22	42.78	68	18.99	23.06	127	44.47	49.25	75	30.88	34.25	75	25.37	29.38
	g00267	0	0	0	3	0.29	0.34	1	0.09	0.11	2	0.23	0.26	0	0	0	0	0	0
	g00268	459	70.58	76.75	762	85.78	101.31	581	61.34	74.47	393	53.58	59.35	273	43.63	48.39	397	49.8	57.67
	g00269	501	31.87	34.65	657	30.84	36.42	636	27.55	33.45	952	53.84	59.63	724	47.93	53.16	987	50.46	58.44
	g00270	14	2.19	2.38	41	4.69	5.54	17	1.82	2.21	26	3.6	3.99	19	3.09	3.42	29	3.7	4.28
	g00271	181	38.74	42.13	261	40.68	48.05	297	43.88	53.28	230	43.57	48.25	154	34.22	37.96	256	45.15	52.29
	g00272	9	15.22	16.55	14	15.61	18.44	5	6.41	7.79	25	35.5	39.32	18	29.33	32.53	9	14.54	16.84
	g00273	564	41.84	45.5	630	34.46	40.7	704	35.6	43.23	698	46.03	50.98	492	37.99	42.13	644	38.47	44.55
	g00274	245	29.99	32.61	253	22.73	26.85	335	28.07	34.08	489	53.12	58.84	523	66.57	73.83	650	64.57	74.78
	g00275	256	34.17	37.16	260	25.46	30.07	312	28.54	34.65	119	14.09	15.61	105	14.57	16.16	127	13.78	15.96
	g00276	2	0.15	0.17	3	0.17	0.2	7	0.37	0.45	4	0.27	0.3	4	0.32	0.35	2	0.12	0.14
	g00277	1254	42.14	45.83	1377	34.24	40.44	1554	35.47	43.07	1976	59.1	65.46	1712	59.92	66.45	2159	58.04	67.21
	g00278	1754	148.74	161.75	1856	115.94	136.93	2031	117.53	142.69	1815	136.77	151.48	1568	138.36	153.46	1862	127.36	147.5
	g00279	105	23.3	25.33	135	21.8	25.74	124	19	23.07	354	69.49	76.96	313	72.09	79.96	376	68.83	79.71
	g00280	450	45.37	49.33	487	36.11	42.65	480	33.07	40.15	618	55.33	61.29	473	49.6	55.02	705	57.48	66.56
	g00281	607	53.63	58.32	663	43.13	50.94	667	40.22	48.84	626	49.14	54.43	540	49.64	55.06	767	54.69	63.34
	g00282	496	34.33	37.33	519	26.5	31.3	567	26.74	32.47	595	36.61	40.55	496	35.73	39.63	561	31.24	36.18
	g00283	72	10.41	11.32	80	8.48	10.01	107	10.61	12.89	35	4.49	4.97	37	5.56	6.17	42	4.95	5.73
	g00284	0	0	0	3	0.64	0.75	1	0.2	0.25	3	0.78	0.86	5	1.53	1.69	4	0.98	1.14
	g00285	35	88.28	95.99	47	75.52	89.19	34	66.57	80.83	50	103.07	114.16	25	57.88	64.19	22	53.48	61.94
	g00286	66	179.86	195.59	104	179.3	211.77	102	216.72	263.12	87	192.68	213.42	73	180.7	200.42	70	183.79	212.84
	g00287	1154	95.69	104.06	954	58.28	68.84	999	56.52	68.62	1255	92.48	102.43	999	86.2	95.6	1331	89	103.06
	g00288	279	80.2	87.21	272	56.58	66.82	276	55.13	66.94	352	89.34	98.96	309	92.12	102.17	397	95.22	110.27
	g00289	132	38.63	42.01	232	49.11	58	174	35.4	42.98	241	62.26	68.97	180	54.62	60.58	256	62.56	72.45
	g00290	0	0	0	5	1.74	2.06	2	0.69	0.84	0	0	0	0	0	0	0	0	0
	g00291	551	41.58	45.21	820.15	45.62	53.88	683	35.14	42.66	779	52.24	57.87	559	43.9	48.68	746	45.33	52.5
	g00292	1378	118.93	129.33	1351	85.88	101.43	1650	97.19	118	2009	154.07	170.65	1893	170	188.55	2413	168.03	194.59
	g00293	2710	76.92	83.65	3075	64.62	76.32	3120	60.13	73	2396	60.54	67.05	1990	58.83	65.25	2568	58.25	67.46
	g00294	143	45.4	49.37	247	56.6	66.85	240	53.09	64.46	298	83.46	92.44	276	90.82	100.73	296	78.81	91.26
	g00295	817	327.79	356.44	1262.85	363.06	428.8	1297	365.29	443.52	827	291.92	323.34	713	295.96	328.26	843	287.62	333.09
	g00296	0	0	0	0	0	0	0	0	0	0	0	0	0	0	0	0	0	0
	g00297	73	13.91	15.13	91	12.65	14.94	104	13.65	16.57	163	27.51	30.47	129	25.53	28.32	207	32.38	37.49
	g00298	876	47.94	52.13	1012	40.9	48.31	1147	42.71	51.86	1494	72.71	80.54	1144	65.17	72.28	1556	68.34	79.15
	g00299	143	11.08	12.05	147	8.4	9.92	181	9.57	11.61	238	16.39	18.16	219	17.66	19.59	235	14.67	16.99
	g00300	367	31.29	34.02	412	25.87	30.56	381	22.16	26.91	657	49.77	55.12	575	51	56.57	767	52.74	61.08
	g00301	461	48.49	52.72	533	41.22	48.68	667	47.96	58.23	532	49.69	55.03	436	47.7	52.9	743	63.24	73.24
	g00302	17	7.5	8.15	19	5.99	7.07	14	4.35	5.28	10	3.88	4.29	12	5.47	6.07	11	4.15	4.81
	g00303	1771	76.16	82.82	1709	54.34	64.18	2169	63.41	76.99	3062	117.16	129.77	2891	129.45	143.58	3158	108.79	125.99
	g00304	155	26.71	29.04	228	28.71	33.91	240	28.44	34.53	124	18.93	20.97	93	16.65	18.47	169	23.83	27.6
	g00305	10	6.12	6.65	21	9.05	10.69	19	8.31	10.09	18	9.62	10.66	36	22.63	25.1	39	20.97	24.29
	g00306	397	35.2	38.28	1594	104.08	122.93	805	48.72	59.16	2294	180.72	200.17	1642	151.49	168.02	1331	95.26	110.31
	g00307	388	58.37	63.47	344	37.9	44.76	367	37.89	46.01	565	75.37	83.48	470	73.49	81.51	480	58.88	68.18
	g00308	156	50.86	55.3	218	51.25	60.53	299	67.97	82.52	256	73.6	81.52	217	73.31	81.31	283	77.48	89.72
	g00309	1420	308.01	334.93	2124	335.43	396.16	2001	299.68	363.85	8810	1690.97	1872.96	9537	2147.76	2382.1	10206	1825.16	2113.69
	g00310	1040	47.81	51.99	1116	37.92	44.79	1175	36.73	44.6	1577	64.5	71.44	1224	58.59	64.98	1666	61.39	71.09
	g00311	348	27.72	30.14	517	30.35	35.85	540	29.34	35.62	547	38.72	42.89	412	34.15	37.88	507	32.55	37.69
	g00312	366	40.88	44.46	506	41.54	49.06	511	39.04	47.4	242	24	26.58	202	23.47	26.03	303	27.42	31.76
	g00313	1639	288.54	313.76	1888	242.87	286.84	2335	282.79	343.34	2353	367.02	406.52	2316	423.6	469.82	2721	392.25	454.26
	g00314	388	107.11	116.47	396	79.18	93.51	383	73.39	89.1	35	8.53	9.45	32	9.16	10.16	37	8.51	9.85
	g00315	0	0	0	0	0	0	1	0.17	0.21	3	0.66	0.74	4	1.04	1.15	14	2.91	3.37
	g00316	521	69.74	75.84	918	90.12	106.44	787	72.2	87.66	966	114.72	127.07	869	120.94	134.13	977	106.34	123.15
	g00317	16	2.31	2.51	12	1.27	1.5	12	1.19	1.44	12	1.53	1.7	10	1.5	1.66	12	1.41	1.63
	g00318	471	41.54	45.17	606	39.36	46.48	540	32.5	39.47	390	30.56	33.85	315	28.9	32.06	411	29.25	33.88
	g00319	113	14.92	16.22	105	10.17	12.01	126	11.4	13.84	142	16.64	18.43	105	14.41	15.99	166	17.82	20.63
	g00320	78	7.95	8.64	66	4.95	5.84	66	4.59	5.58	257	23.25	25.75	236	25.01	27.74	280	23.07	26.72
	g00321	156	35.25	38.33	209	34.36	40.58	204	31.86	38.68	267	53.38	59.12	178	41.76	46.31	280	52.25	60.51
	g00322	62.09	17.95	19.52	68.38	14.31	16.9	75.86	15.25	18.51	133.04	33.97	37.62	129.35	38.79	43.02	142.24	34.33	39.75
	g00323	170	24.58	26.73	329	34.86	41.17	307	30.46	36.98	39	5	5.54	42	6.31	7	44	5.18	6
	g00324	2	137.84	149.89	2	77.39	91.41	7	480.41	583.29	1	58.13	64.39	0	0	0	1	48.09	55.69
	g00325	430	55.13	59.95	584	54.94	64.89	681	59.81	72.61	272	30.94	34.27	185	24.66	27.35	287	29.89	34.62
	g00326	222	17.04	18.53	284	16.07	18.98	328	17.17	20.85	368	25.11	27.81	290	23.17	25.7	463	28.63	33.16
	g00327	821	69.14	75.18	877	54.41	64.26	1071	61.54	74.72	778	58.22	64.48	700	61.34	68.03	918	62.35	72.21
	g00328	1341	324.15	352.48	3039	533.67	630.3	2669	446.45	542.05	600	128.24	142.04	295	74	82.08	622	124.48	144.16
	g00329	16	36.16	39.32	16	23.26	27.47	12	20.92	25.4	13	24.2	26.8	25	52.6	58.34	14	30.48	35.29
	g00330	0	0	0	0	0	0	0	0	0	0	0	0	0	0	0	0	0	0
	g00331	0	0	0	0	0	0	2	0.69	0.83	0	0	0	0	0	0	1	0.42	0.48
	g00332	456	18.16	19.75	555	16.35	19.31	497	13.45	16.34	523	18.54	20.53	441	18.29	20.29	544	17.35	20.09
	g00333	328	39.16	42.58	509	44.63	52.71	515	42.08	51.1	613	64.96	71.95	494	61.33	68.02	552	53.46	61.91
	g00334	22	55.49	60.34	53	85.16	100.58	29	56.78	68.94	25	51.54	57.08	23	53.25	59.06	23	55.91	64.75
	g00335	67	21.55	23.44	90	20.89	24.67	89	19.96	24.23	120	34.05	37.71	85	28.34	31.43	113	30.5	35.33
	g00336	105	7.43	8.08	91	4.75	5.61	113	5.45	6.61	386	24.27	26.88	330	24.29	26.94	328	18.67	21.62
	g00337	95	18.84	20.49	139	20.1	23.74	141	19.27	23.4	242	42.49	47.07	190	39.13	43.4	239	38.96	45.11
	g00338	1	0.26	0.28	0	0	0	1	0.18	0.22	2	0.46	0.51	0	0	0	0	0	0
	g00339	1969	144.75	157.4	2131	115.51	136.43	2320	116.26	141.16	1880	122.85	136.07	1508	115.37	127.96	2128	125.95	145.86
	g00340	273	87.82	95.5	336	77.98	92.1	405	90.81	110.26	451	127.96	141.74	392	130.69	144.95	444	119.86	138.81
	g00341	30	55.54	60.39	40	48.46	57.23	45	63.54	77.15	71	109.74	121.55	55	97.13	107.72	43	76.33	88.4
	g00342	0	0	0	0	0	0	0	0	0	0	0	0	0	0	0	0	0	0
	g00343	21	14.65	15.93	38	18.55	21.91	34	17.07	20.73	40	24.32	26.93	68	48.57	53.87	66	40.98	47.46
	g00344	364	12.93	14.06	498	13.09	15.46	439	10.59	12.86	539	17.04	18.87	358	13.24	14.69	548	15.58	18.04
	g00345	3	12.72	13.84	4	10.31	12.18	7	23.71	28.79	5	16.68	18.47	6	21.69	24.06	1	4.03	4.67
	g00346	1	0.07	0.08	3	0.16	0.18	2	0.1	0.12	0	0	0	2	0.15	0.16	3	0.17	0.2
	g00347	329	32.43	35.26	365	26.47	31.26	391	26.33	31.97	1068	93.49	103.56	896	91.87	101.89	1109	88.37	102.33
	g00348	546	428.78	466.25	589	321.67	379.91	617	351.07	426.25	786	536.21	593.92	690	552.43	612.71	877	619.91	717.91
	g00349	172	37.31	40.57	225	35.53	41.97	242	36.24	44	120	23.03	25.51	100	22.52	24.98	149	26.65	30.86
	g00350	383	31.02	33.73	492	29.36	34.68	523	28.89	35.08	825	59.38	65.77	579	48.8	54.12	865	56.47	65.4
	g00351	223	50.87	55.31	364	60.39	71.33	404	63.69	77.33	397	80.11	88.73	377	89.27	99.01	438	82.53	95.57
	g00352	554	65.66	71.4	843	73.37	86.66	777	63.02	76.52	1091	114.77	127.12	940	115.85	128.49	1052	101.12	117.11
	g00353	557	90.52	98.43	831	98.79	116.68	923	103.06	125.13	473	68.13	75.47	498	84.1	93.28	535	71.03	82.26
	g00354	31	4.28	4.65	28	2.83	3.35	29	2.74	3.33	36	4.41	4.88	32	4.59	5.09	56	6.29	7.28
	g00355	891	403.97	439.28	1036	335.12	395.79	1383	442.21	536.9	1464	583.03	645.77	1325	620.7	688.43	1629	633.49	733.63
	g00356	1458	292.73	318.32	2146	314.15	371.02	1965	272.01	330.26	756	134.38	148.84	589	122.81	136.21	806	133.06	154.09
	g00357	191	25.57	27.8	232	22.78	26.9	289	26.51	32.19	287	34.08	37.75	287	39.94	44.3	458	49.85	57.73
	g00358	178	32.64	35.49	230	30.79	36.37	274	34.58	41.99	382	62.04	68.72	322	61.33	68.02	353	53.06	61.45
	g00359	39	150.23	163.36	45	106.25	125.49	45	137.72	167.22	39	118.99	131.79	23	76.6	84.95	16	58.81	68.11
	g00360	773	85.95	93.46	950	77.63	91.69	962	73.16	88.83	1074	106.03	117.44	865	100.04	110.95	1231	110.89	128.41
	g00361	205	37.31	40.57	316	42	49.6	322	40.33	48.97	447	72.06	79.81	468	88.47	98.13	503	75.03	86.89
	g00362	656	118.05	128.37	770	101.22	119.54	987	122.23	148.41	787	125.47	138.97	649	121.33	134.57	731	107.79	124.83
	g00363	13	50.08	54.45	31	73.2	86.45	42	128.54	156.07	24	73.22	81.1	12	39.96	44.32	24	88.22	102.17
	g00364	239	203.53	221.32	371	218.69	258.29	349	216.35	262.69	65	47.97	53.13	71	61.42	68.13	98	75.71	87.67
	g00365	3	5.39	5.86	156	183.73	216.99	26	35.53	43.14	69	103.61	114.77	80	137.46	152.46	72	123.8	143.37
	g00366	23	9.71	10.56	22	6.64	7.84	33	9.79	11.89	68	25.23	27.95	66	28.8	31.95	89	32.05	37.12
	g00367	100	44.92	48.85	138	44.24	52.25	139	44.02	53.45	232	91.55	101.41	207	96.09	106.57	207	79.7	92.3
	g00368	327	33.81	36.76	393	29.88	35.29	350	24.73	30.03	1734	159.2	176.33	1460	157.01	174.14	1552	129.82	150.34
	g00369	107	20.71	22.52	170	24.01	28.36	147	19.61	23.81	166	28.46	31.52	134	26.94	29.88	196	31.16	36.09
	g00370	118	10.98	11.94	139	9.52	11.25	116	7.37	8.95	115	9.51	10.53	95	9.2	10.2	136	10.23	11.84
	g00371	170	49.45	53.78	195	41.04	48.46	235	47.52	57.69	221	56.76	62.87	149	44.95	49.85	212	51.48	59.62
	g00372	2	55.77	60.64	11	167.72	198.09	7	179.35	217.76	4	85.59	94.8	2	40.3	44.7	2	43.89	50.82
	g00373	854	49.17	53.47	991	42.13	49.76	1071	41.97	50.96	829	42.45	47.02	724	43.39	48.13	888	41.05	47.54
	g00374	75	3.97	4.31	107	4.18	4.94	127	4.57	5.55	165	7.76	8.6	108	5.95	6.59	135	5.73	6.63
	g00375	0	0	0	0	0	0	0	0	0	0	0	0	0	0	0	0	0	0
	g00376	2418	117.62	127.9	2605	93.64	110.6	2922	96.67	117.38	2854	123.5	136.79	2515	127.37	141.27	3174	123.8	143.37
	g00377	48	13.4	14.57	82	16.58	19.58	97	18.81	22.83	66	16.28	18.03	58	16.8	18.63	60	13.96	16.16
	g00378	430	30.55	33.22	600	31.44	37.13	557	26.97	32.74	323	20.4	22.59	237	17.52	19.44	435	24.87	28.8
	g00379	258	45.75	49.75	302	39.13	46.21	471	57.46	69.77	536	84.21	93.28	560	103.17	114.43	640	92.95	107.65
	g00380	315.19	23.35	25.39	400.32	21.86	25.82	433.19	21.87	26.56	683.43	45	49.84	632.69	48.77	54.1	553.64	33.02	38.24
	g00381	242	25.34	27.56	246	18.94	22.37	270	19.33	23.47	419	38.96	43.16	325	35.4	39.27	446	37.8	43.77
	g00382	128	9.2	10.01	139	7.37	8.7	155	7.59	9.22	153	9.78	10.83	144	10.77	11.95	189	10.94	12.66
	g00383	0	0	0	1	1.09	1.28	0	0	0	0	0	0	0	0	0	0	0	0
	g00384	2	120.31	130.82	4	134.15	158.43	0	0	0	1	49.92	55.29	4	185.23	205.44	0	0	0
	g00385	88	58.91	64.06	68	31.93	37.71	50	24.04	29.19	29	16.93	18.76	28	19.22	21.31	45	26.71	30.93
	g00386	15	36.44	39.63	33	51.25	60.53	15	28.23	34.28	12	23.89	26.46	11	24.65	27.34	5	11.71	13.56
	g00387	828.51	34.18	37.16	879.33	26.82	31.68	897.43	25.16	30.55	1061.57	38.96	43.16	975.91	41.92	46.49	1237.36	40.88	47.34
	g00388	0	0	0	5	0.75	0.89	1	0.14	0.17	1	0.18	0.2	3	0.64	0.71	2	0.34	0.39
	g00389	296.52	32.45	35.29	359	28.88	34.11	388.14	29.05	35.27	394.46	38.33	42.45	264.38	30.09	33.38	318.48	28.23	32.69
	g00390	77	113.31	123.22	102	100.06	118.18	119	131.76	159.97	69	85.95	95.2	44	63.27	70.17	69	96.31	111.54
	g00391	81.3	33.44	36.37	98.36	28.97	34.21	86.38	24.97	30.31	69	24.96	27.65	81.4	34.64	38.41	87	30.49	35.3
	g00392	61	29	31.54	66	22.35	26.39	55	18.48	22.43	11	4.59	5.08	3	1.47	1.63	3	1.23	1.42
	g00393	21	11.42	12.42	16	6.16	7.28	8	3.09	3.76	16	7.62	8.44	9	5.04	5.6	15	7.1	8.22
	g00394	166.48	34.42	37.43	179	26.97	31.85	193	27.53	33.42	269.54	49.33	54.64	180.62	38.78	43.01	203.52	34.63	40.11
	g00395	0	0	0	0	0	0	0	0	0	0	0	0	0	0	0	0	0	0
	g00396	654	41.06	44.65	570	26.41	31.19	652	27.88	33.85	993	55.43	61.4	705	46.07	51.1	956	48.24	55.86
	g00397	76	18.37	19.98	131	23	27.17	88	14.72	17.87	77	16.46	18.23	41	10.29	11.41	78	15.61	18.08
	g00398	255	69.21	75.26	292	57.43	67.83	317	59.7	72.48	154	36.92	40.9	119	33.5	37.16	183	41.33	47.86
	g00399	167	21.58	23.47	208	19.72	23.29	245	21.69	26.33	326	37.38	41.41	234	31.44	34.87	330	34.65	40.13
	g00400	2207	172.14	187.19	2527	145.28	171.58	3093.86	164.56	199.8	2725	188.9	209.23	2622	212.82	236.04	2962	186.14	215.56
	g00401	16	4.42	4.8	15	3	3.54	34	6.51	7.91	4	0.98	1.08	2	0.57	0.64	4	0.92	1.06
	g00402	0	0	0	2	182.5	215.55	0	0	0	0	0	0	2	270.01	299.47	0	0	0
	g00403	165	25.13	27.33	338	37.7	44.52	301	31.47	38.21	71	9.59	10.62	46	7.28	8.08	54	6.71	7.77
	g00404	31	4.75	5.17	36	4.04	4.77	25	2.63	3.19	12	1.63	1.81	7	1.12	1.24	7	0.88	1.01
	g00405	169	51.31	55.8	223	48.92	57.78	215	45.43	55.15	315	84.4	93.49	286	90.02	99.85	292	74.17	85.9
	g00406	8	1.84	2	8	1.34	1.58	10	1.59	1.93	17	3.46	3.84	13	3.11	3.45	21	4	4.63
	g00407	73	6.82	7.42	95	6.53	7.72	108	6.89	8.37	83	6.89	7.63	74	7.19	7.98	101	7.62	8.83
	g00408	5064	264.88	288.04	6641	256.63	303.09	7095	252.51	306.58	7848	365.13	404.43	6380	347.43	385.34	7158	300.4	347.89
	g00409	2195	76.03	82.67	2317	59.38	70.13	2410	56.71	68.85	3639	112.17	124.24	3008	108.5	120.34	3450	95.6	110.71
	g00410	48	8.67	9.43	55	7.26	8.57	52	6.46	7.85	86	13.76	15.24	55	10.32	11.45	96	14.21	16.46
	g00411	167	23.66	25.73	212	22.01	26	220	21.37	25.95	280	35.18	38.97	222	32.69	36.26	270	31.14	36.06
	g00412	705	33.49	36.42	804	28.23	33.34	730	23.58	28.63	756	31.95	35.38	587	29.03	32.2	765	29.13	33.74
	g00413	64	16.81	18.28	97	18.47	21.82	123	22.4	27.19	45	10.44	11.57	56	15.26	16.92	52	11.35	13.14
	g00414	1786	80.51	87.55	1735	57.82	68.28	2061	63.17	76.7	1969	78.97	87.46	1705	80.03	88.76	2062	74.49	86.26
	g00415	486	126.27	137.31	592	111.56	131.76	769	138.49	168.14	761	174.72	193.53	651	175.48	194.63	1016	219.21	253.87
	g00416	126	50.14	54.52	142	40.5	47.84	151	42.17	51.2	70	24.51	27.15	58	23.88	26.49	86	29.09	33.68
	g00417	1565	398.1	432.89	1892	349.25	412.49	1760	310.16	376.58	2194	493.28	546.36	1671	441.04	489.17	2442	515.38	596.86
	g00418	206	28.12	30.57	293	29.32	34.63	295	27.6	33.51	210	25.43	28.16	158	22.42	24.87	226	25.09	29.06
	g00419	338	71.71	77.98	405	62.59	73.92	508	74.39	90.32	420	78.87	87.35	377	83.05	92.12	402	70.27	81.37
	g00420	892	101.27	110.12	1209	100.85	119.11	1330	103.3	125.42	703	70.85	78.48	703	83.01	92.06	758	69.74	80.77
	g00421	438	54.43	59.19	457	41.69	49.24	521	44.34	53.83	772	85.14	94.3	625	80.77	89.58	867	87.47	101.3
	g00422	1674	113.61	123.54	1802	90.22	106.56	1924	88.97	108.02	3651	220.29	244	3173	224.13	248.59	4142	226.11	261.85
	g00423	5	0.45	0.49	3	0.2	0.23	6	0.37	0.45	4	0.32	0.35	4	0.37	0.41	0	0	0
	g00424	1291	111.03	120.74	1477	93.56	110.5	1788	104.94	127.41	875	66.86	74.06	713	63.8	70.77	967	67.09	77.7
	g00425	1	64.4	70.03	3	108.08	127.65	1	63.82	77.48	2	107.76	119.36	1	50.04	55.5	0	0	0
	g00426	15	37.83	41.14	20	32.14	37.95	34	66.57	80.83	18	37.11	41.1	18	41.67	46.22	15	36.47	42.23
	g00427	141	32.94	35.81	288	48.91	57.76	272	43.93	53.34	355	73.34	81.23	336	81.46	90.35	391	75.51	87.45
	g00428	196	72.66	79.01	303	80.69	95.3	369	95.76	116.27	158	51.58	57.13	128	49.12	54.49	166	52.06	60.29
	g00429	35	13.93	15.15	24	6.85	8.08	74	20.67	25.09	21	7.35	8.14	31	12.76	14.16	62	20.97	24.28
	g00430	4	21.98	23.9	6	19.58	23.12	5	22.27	27.04	4	16.98	18.81	3	13.53	15.01	1	5.14	5.95
	g00431	3	3.01	3.27	44	30.2	35.67	7	5.15	6.26	23	19.86	21.99	8	8.07	8.95	8	7.38	8.55
	g00432	842	111.78	121.55	1013	98.65	116.51	1200	109.17	132.55	390	45.94	50.88	287	39.61	43.94	388	41.88	48.5
	g00433	171	28.75	31.26	245	30.12	35.57	293	33.86	41.12	227	33.82	37.46	192	33.54	37.2	254	34.92	40.44
	g00434	5	0.56	0.61	2	0.16	0.19	0	0	0	1	0.1	0.11	0	0	0	0	0	0
	g00435	475	65.94	71.71	441	44.88	53.01	633	60.25	73.16	43	5.3	5.87	38	5.48	6.08	44	4.97	5.76
	g00436	487	45.07	49.01	373	25.41	30.01	527	33.31	40.44	430	35.36	39.16	405	39	43.25	480	35.88	41.55
	g00437	538	44.23	48.1	710	43.01	50.8	753	42.24	51.28	776	56.7	62.8	631	53.99	59.88	821	54.42	63.03
	g00438	63	10.07	10.95	85	9.94	11.74	70	7.69	9.33	183	25.93	28.72	126	20.93	23.21	178	23.23	26.91
	g00439	83	26.01	28.29	115	26.02	30.73	121	26.41	32.07	100	27.65	30.63	74	24.04	26.66	113	29.68	34.37
	g00440	423	54.96	59.76	518	49.38	58.32	507	45.13	54.79	311	35.85	39.71	229	30.93	34.31	343	36.21	41.94
	g00441	85	11.13	12.11	100	9.61	11.35	137	12.29	14.93	134	15.57	17.25	111	15.12	16.76	139	14.8	17.14
	g00442	9	78.94	85.84	33	165.63	195.62	14	102.56	124.52	21	138.96	153.91	28	189.5	210.18	14	110.32	127.76
	g00443	795	25.23	27.44	882.73	20.74	24.49	972.73	20.97	25.46	1145	32.35	35.83	976	32.26	35.78	1049	26.62	30.83
	g00444	11	7.9	8.59	26	13.04	15.4	47	24.32	29.53	45	28.12	31.15	44	32.31	35.83	62	39.71	45.99
	g00445	197	27.27	29.66	255	25.88	30.57	247	23.44	28.46	151	18.54	20.54	139	20	22.19	225	25.35	29.35
	g00446	1594	94.23	102.47	1763	76.95	90.88	1891	76.11	92.4	1043	54.83	60.73	820	50.46	55.97	1176	55.84	64.67
	g00447	216	21.73	23.63	227	16.8	19.84	271	18.63	22.62	286	25.55	28.3	283	29.62	32.85	396	32.22	37.31
	g00448	230	97.92	106.48	357	108.68	128.36	355	106.32	129.09	173	64.75	71.72	117	51.5	57.12	120	43.62	50.52
	g00449	430	19.1	20.77	447	14.68	17.34	435	13.14	15.95	324	12.8	14.18	311	14.38	15.95	394	14.02	16.24
	g00450	207	28.82	31.34	264	26.94	31.82	233	22.24	27.01	664	82	90.83	552	79.9	88.61	851	96.43	111.67
	g00451	1028	101.94	110.85	1053	76.82	90.73	1285	87.06	105.71	395	34.79	38.53	323	33.32	36.96	378	30.31	35.1
	g00452	1475	88.49	96.22	1444	63.95	75.53	1630	66.58	80.84	1596	85.14	94.31	1181	73.75	81.8	1588	76.53	88.63
	g00453	0	0	0	1	0.11	0.13	1	0.1	0.12	4	0.53	0.59	3	0.47	0.52	4	0.49	0.56
	g00454	98	37.18	40.43	139	37.85	44.71	176	46.78	56.79	155	51.77	57.34	126	49.48	54.88	169	54.32	62.91
	g00455	622	57.46	62.48	838	56.99	67.31	778	49.08	59.58	138	11.33	12.54	114	10.96	12.15	170	12.68	14.69
	g00456	677	117.48	127.75	941	119.34	140.95	1053	125.68	152.59	745	114.55	126.88	572	103.13	114.38	852	121.02	140.15
	g00457	508	56.1	61	679	55.11	65.09	673	50.83	61.71	347	34.02	37.68	291	33.42	37.07	400	35.78	41.44
	g00458	10	36.76	39.98	31	70.16	82.86	24	69.93	84.9	66	192.85	213.6	75	240.02	266.21	72	253.11	293.12
	g00459	281	13.99	15.21	225	8.28	9.78	218	7.38	8.96	433	19.18	21.24	387	20.06	22.25	473	18.89	21.87
	g00460	67	6.75	7.34	93	6.9	8.15	92	6.34	7.69	140	12.53	13.88	134	14.05	15.59	131	10.68	12.37
	g00461	957	10.19	11.08	937.27	7.4	8.74	958.27	6.92	8.4	1361	12.91	14.3	1176	13.05	14.47	1034	8.78	10.16
	g00462	374	44.43	48.32	433	37.78	44.62	407	33.09	40.18	543	57.26	63.42	462	57.08	63.31	659	63.5	73.54
	g00463	195	28.2	30.66	215	22.78	26.91	307	30.46	36.98	285	36.55	40.49	267	40.14	44.52	371	43.7	50.61
	g00464	494	94.13	102.35	865	120.28	142.06	828	108.67	131.95	176	29.7	32.9	156	30.87	34.24	196	30.66	35.5
	g00465	1340	565.54	614.97	1442	435.33	514.15	1598	474.31	575.88	626	232.29	257.29	474	206.87	229.44	493	177.55	205.61
	g00466	248	46.89	50.98	245	33.81	39.93	290	37.76	45.85	179	29.97	33.2	184	36.13	40.08	250	38.79	44.92
	g00467	831	200.87	218.43	1538	270.08	318.99	1196	200.06	242.9	2555	546.08	604.85	1821	456.82	506.67	2516	503.51	583.11
	g00468	401	1050.88	1142.73	841	1399.24	1652.58	658	1341.48	1628.75	781	1668.12	1847.64	669	1600.96	1775.65	523	1320.87	1529.68
	g00469	97	53.96	58.68	116	45.66	53.93	128	50.67	61.52	95	46.27	51.25	93	53.29	59.1	107	51.9	60.11
	g00470	201	16.17	17.58	185	10.97	12.95	252	13.83	16.79	249	17.8	19.72	193	16.16	17.92	225	14.59	16.9
	g00471	138	117.52	127.79	171	100.8	119.05	178	110.35	133.98	229	169.01	187.2	161	139.28	154.48	173	133.64	154.77
	g00472	63	7.91	8.6	97	8.94	10.56	81	6.96	8.46	147	16.38	18.14	71	9.27	10.28	119	12.13	14.05
	g00473	86	22.71	24.69	120	22.97	27.13	137	25.08	30.45	121	28.23	31.27	102	27.94	30.99	116	25.45	29.48
	g00474	71	23.3	25.34	111	26.27	31.02	123	28.15	34.18	114	32.99	36.54	62	21.09	23.39	117	32.26	37.36
	g00475	89	26.36	28.67	128	27.42	32.38	157	32.34	39.27	180	47.07	52.13	111	34.09	37.81	173	42.82	49.59
	g00476	506	54.76	59.55	539	42.88	50.64	609	45.07	54.72	680	65.34	72.37	649	73.05	81.02	829	72.64	84.13
	g00477	200	18.8	20.44	279	19.3	22.8	251	16.11	19.56	267	22.29	24.69	229	22.39	24.84	288	21.87	25.32
	g00478	742	46.29	50.33	883	40.66	48.02	875	37.17	45.13	1180	65.45	72.49	981	63.7	70.65	1183	59.3	68.68
	g00479	166	911.97	991.68	307	1001.72	1183.09	243	1082.23	1313.98	363	1541.12	1706.98	295	1330.64	1475.83	232	1191.4	1379.74
	g00480	442	63.73	69.3	685	72.37	85.47	634	62.71	76.13	1611	206.01	228.18	1159	173.71	192.66	1829	214.8	248.76
	g00481	310	96.53	104.97	398	89.49	105.7	540	117.1	142.17	186	51.1	56.6	149	48.09	53.34	182	47.48	54.98
	g00482	1629	202.44	220.13	2054	187.37	221.3	2026	172.41	209.33	1373	151.42	167.72	1253	161.92	179.59	1630	164.45	190.45
	g00483	264	25.97	28.24	407	29.45	34.79	400	26.88	32.64	94	8.21	9.1	97	9.93	11.01	149	11.85	13.72
	g00484	3301	103.42	112.46	3389	78.59	92.82	3863	82.2	99.8	3358	93.64	103.72	2852	93.06	103.21	3491	87.45	101.28
	g00485	290	52.38	56.96	440	58.05	68.56	455	56.56	68.67	313	50.08	55.48	225	42.22	46.83	281	41.59	48.17
	g00486	4125	356.66	387.83	4921	313.38	370.12	5450	321.59	390.45	7548	579.87	642.27	7500	674.73	748.36	8444	589.05	682.17
	g00487	152	34.03	37.01	184	29.98	35.4	246	38.05	46.2	152	30.11	33.35	98	22.78	25.26	142	26.24	30.39
	g00488	259	89.85	97.71	325	81.17	95.86	405	98.15	119.17	290	88.67	98.21	261	93.79	104.03	260	76.01	88.03
	g00489	8	39.51	42.96	32	94.73	111.88	22	87.53	106.27	21	80.7	89.38	25	102.93	114.16	7	32.55	37.69
	g00490	551	37.71	41.01	621	31.35	37.03	843	39.31	47.73	593	36.08	39.96	579	41.24	45.74	609	33.53	38.83
	g00491	811	50.27	54.66	1265	57.87	68.35	1285	54.24	65.85	724	39.9	44.2	610	39.36	43.65	839	41.79	48.39
	g00492	1045	98.79	107.43	1152	80.15	94.67	1334	86.13	104.57	1098	92.21	102.13	922	90.68	100.57	1204	91.96	106.49
	g00493	152	31.29	34.03	260	39.01	46.07	337	47.86	58.11	209	38.09	42.19	195	41.69	46.24	214	36.26	41.99
	g00494	5	1.45	1.58	14	2.95	3.48	10	2.02	2.46	3	0.77	0.85	0	0	0	0	0	0
	g00495	0	0	0	0	0	0	0	0	0	0	0	0	0	0	0	2	13.35	15.46
	g00496	242	27.16	29.53	285	23.5	27.76	317	24.33	29.54	13	1.3	1.43	16	1.87	2.07	31	2.82	3.26
	g00497	315	47.53	51.69	417	46.08	54.42	462	47.85	58.1	364	48.71	53.95	288	45.17	50.1	481	59.19	68.54
	g00498	284	21.36	23.23	456	25.29	29.87	470	24.1	29.26	740	49.48	54.8	707	55.35	61.38	863	52.28	60.54
	g00499	513	83.93	91.26	519	62.11	73.36	641	72.06	87.49	841	121.95	135.08	766	130.23	144.43	1044	139.57	161.63
	g00500	1420	169.95	184.8	1267	111.35	131.52	1314	107.64	130.69	1058	112.39	124.49	776	96.58	107.12	1053	102.24	118.4
	g00501	0	0	0	0	0	0	0	0	0	0	0	0	0	0	0	0	0	0
	g00502	121	28	30.44	178	29.95	35.37	182	29.11	35.35	139	28.44	31.51	113	27.14	30.1	165	31.55	36.54
	g00503	60	22.94	24.95	145	39.79	46.99	125	33.49	40.66	142	47.79	52.94	128	50.65	56.18	92	29.82	34.53
	g00504	0	0	0	3	32.28	38.13	1	17.42	21.15	8	117.96	130.65	1	14.17	15.72	4	64.41	74.6
	g00505	655	60.17	65.42	758	51.26	60.54	771	48.36	58.71	278	22.69	25.13	240	22.94	25.44	375	27.82	32.21
	g00506	264	59.94	65.18	324	53.51	63.2	336	52.72	64.01	85	17.07	18.91	101	23.8	26.4	136	25.5	29.53
	g00507	140	22.45	24.41	195	22.88	27.02	162	17.85	21.67	50	7.11	7.87	44	7.33	8.13	61	7.99	9.25
	g00508	52	18.85	20.49	67	17.46	20.62	63	15.97	19.39	81	25.86	28.64	53	19.89	22.06	83	25.42	29.43
	g00509	18	1.69	1.83	24	1.65	1.95	29	1.85	2.25	56	4.66	5.16	56	5.45	6.05	90	6.81	7.88
	g00510	2406	95.44	103.78	2712	79.57	93.97	2677	72.17	87.63	1924	67.91	75.22	1604	66.26	73.49	2058	65.36	75.7
	g00511	434	63.9	69.49	420	45.3	53.5	455	45.97	55.81	282	36.82	40.79	244	37.34	41.42	370	44.4	51.42
	g00512	855	31.67	34.44	1030	28.22	33.33	940	23.66	28.72	3219	106.1	117.52	2755	106.26	117.85	2927	86.76	100.48
	g00513	83	6.98	7.59	113	7	8.27	110	6.31	7.66	70	5.23	5.79	35	3.06	3.4	68	4.61	5.34
	g00514	64	24.86	27.03	134	37.34	44.1	123	33.5	40.67	61	20.85	23.1	54	21.71	24.08	74	24.39	28.25
	g00515	250	69.41	75.47	316	63.53	75.04	383	73.82	89.63	265	64.98	71.97	270	77.75	86.23	321	74.23	85.96
	g00516	285	40.73	44.29	290	30.37	35.87	276	27.05	32.85	374	47.41	52.51	258	38.33	42.51	370	43.06	49.87
	g00517	226	26.21	28.5	351	29.9	35.32	385	30.55	37.09	114	11.74	13	84	10.13	11.24	124	11.66	13.5
	g00518	681	97.9	106.46	949	99.97	118.07	954	94.07	114.22	339	43.22	47.87	240	35.86	39.78	392	45.9	53.15
	g00519	722	111.37	121.1	829	93.62	110.57	981	103.9	126.14	1654	226.21	250.55	1457	233.58	259.07	1592	200.36	232.03
	g00520	2	0.21	0.23	4	0.31	0.37	1	0.07	0.09	11	1.03	1.14	1	0.11	0.12	4	0.34	0.4
	g00521	154	19.24	20.92	181	16.6	19.6	177	15.14	18.38	210	23.28	25.78	150	19.48	21.61	202	20.49	23.73
	g00522	110	21.9	23.82	192	27.88	32.93	194	26.63	32.33	274	48.31	53.51	253	52.32	58.03	309	50.58	58.58
	g00523	987	44.99	48.93	1095	36.9	43.58	1173	36.36	44.15	1797	72.88	80.72	1359	64.5	71.54	1783	65.14	75.44
	g00524	19	17.04	18.53	20	12.38	14.62	26	17.02	20.67	12	9.31	10.31	7	6.36	7.05	10	8.17	9.47
	g00525	1	0.06	0.06	0	0	0	1	0.04	0.05	2	0.1	0.11	4	0.24	0.27	5	0.23	0.27
	g00526	1432	140.29	152.55	1481.76	106.81	126.14	1747	116.92	141.96	1882	163.76	181.38	1324	134.94	149.66	1883	149.12	172.69
	g00527	1322	155.54	169.13	1419	122.62	144.82	1573	126.65	153.77	1879	196.23	217.35	1545	189.04	209.66	1990	189.87	219.89
	g00528	15	2.53	2.75	11	1.36	1.6	13	1.51	1.83	72	10.77	11.92	36	6.31	7	61	8.42	9.75
	g00529	756	103.48	112.52	1401	140.6	166.06	1209	113.44	137.73	1176	142.79	158.16	935	133.05	147.57	913	101.67	117.74
	g00530	1636	342.63	372.57	1839	280.59	331.4	2127	307.36	373.18	1757	325.68	360.73	1366	297.06	329.47	1597	275.4	318.94
	g00531	420	37.52	40.8	504	33.15	39.15	479	29.21	35.46	893	70.87	78.49	909	84.48	93.7	1054	75.99	88.01
	g00532	2399	66.39	72.19	2862	58.64	69.26	2860	53.73	65.24	2155	53.09	58.8	1846	53.21	59.01	2239	49.51	57.34
	g00533	1024	143.39	155.92	1470	150.89	178.21	1578	151.52	183.97	1000	124.21	137.58	722	105.1	116.57	1051	119.79	138.73
	g00534	766	36.39	39.57	681	23.91	28.24	891	28.78	34.95	1213	51.26	56.77	1374	67.95	75.37	1673	63.71	73.78
	g00535	110	39.87	43.35	110	28.66	33.85	199	50.45	61.26	114	36.39	40.31	105	39.41	43.7	107	32.76	37.94
	g00536	10	0.96	1.05	9	0.64	0.75	4	0.26	0.32	1	0.09	0.09	4	0.4	0.44	2	0.16	0.18
	g00537	93	22.71	24.69	181	32.1	37.91	165	27.88	33.85	87	18.78	20.8	69	17.48	19.39	85	17.19	19.91
	g00538	6350	276.99	301.2	8878	286.32	338.16	9072	269.04	326.66	11711	454.51	503.42	10738	487.72	540.94	12049	421.09	487.66
	g00539	135	41.77	45.42	103	23.02	27.18	160	34.47	41.85	248	67.71	74.99	198	63.51	70.44	308	79.81	92.42
	g00540	123	44.25	48.12	193	49.93	58.97	163	41.01	49.79	174	55.14	61.08	152	56.63	62.8	193	58.64	67.9
	g00541	13	895.99	974.3	24	928.72	1096.86	11	754.93	916.59	8	465.05	515.1	16	865.13	959.53	20	961.76	1113.8
	g00542	6	89.02	96.81	30	246.99	291.7	8	103.12	125.2	7	77.71	86.07	8	87.09	96.59	1	12.6	14.6
	g00543	302	157.32	171.07	410	151.54	178.98	432	159.64	193.83	457	208.66	231.12	371	199.28	221.03	507	229.01	265.21
	g00544	134	51.64	56.15	197	54.47	64.33	253	68.34	82.98	503	170.62	188.98	415	165.52	183.58	439	143.48	166.16
	g00545	268	25	27.18	464	31.85	37.62	466	29.68	36.03	444	36.79	40.74	455	44.15	48.97	496	37.37	43.27
	g00546	108	13.35	14.52	180	16.34	19.3	154	13.04	15.83	824	90.42	100.15	831	106.84	118.5	972	97.56	112.98
	g00547	647	131.53	143.03	792	117.37	138.62	932	130.66	158.64	1119	201.39	223.06	1043	220.2	244.22	1244	208.03	240.92
	g00548	7164	288.42	313.63	7252	215.93	255.02	7977	218.28	265.02	3949	141.47	156.69	2855	119.69	132.75	3903	125.82	145.72
	g00549	230	22.72	24.7	280	20.35	24.03	311	20.98	25.48	390	34.21	37.89	347	35.65	39.54	412	32.9	38.1
	g00550	187	28.75	31.27	182	20.49	24.2	223	23.54	28.58	204	27.81	30.81	170	27.17	30.13	242	30.36	35.16
	g00551	329	66.88	72.73	319	47.27	55.83	398	55.8	67.75	568	102.22	113.22	493	104.08	115.44	545	91.14	105.55
	g00552	1018	82.17	89.35	919	54.66	64.56	1143	62.93	76.41	975	69.94	77.47	764	64.17	71.17	966	62.85	72.79
	g00553	455	42.76	46.5	809	55.96	66.1	1000	64.19	77.93	825	68.88	76.29	823	80.47	89.26	963	73.12	84.67
	g00554	156	27.07	29.44	204	25.87	30.56	251	29.96	36.37	288	44.28	49.05	268	48.32	53.59	313	44.46	51.49
	g00555	131	13.75	14.95	141	10.88	12.85	168	12.05	14.63	124	11.56	12.8	98	10.7	11.87	156	13.25	15.34
	g00556	509	97.37	105.88	1323	184.68	218.11	934	123.08	149.43	1828	309.68	343	1457	289.49	321.08	1530	240.27	278.25
	g00557	134	18.14	19.72	167	16.58	19.58	203	18.83	22.87	27	3.24	3.59	38	5.35	5.93	26	2.86	3.31
	g00558	12	1.26	1.37	14	1.08	1.27	26	1.86	2.26	45	4.18	4.64	38	4.14	4.59	50	4.24	4.91
	g00559	63	6.93	7.53	58	4.69	5.53	84	6.32	7.67	160	15.62	17.3	127	14.52	16.11	179	15.94	18.46
	g00560	1073	78.76	85.65	1141	61.76	72.94	1296	64.85	78.73	2488	162.33	179.8	2169	165.69	183.77	2375	140.35	162.54
	g00561	233	24.83	27	223	17.47	20.63	283	20.62	25.03	456	43.15	47.79	378	41.9	46.47	504	43.47	50.35
	g00562	109	16.25	17.67	133	14.52	17.15	180	18.41	22.35	129	17.05	18.89	157	24.32	26.98	179	21.75	25.19
	g00563	717	65.37	71.08	729	48.93	57.79	847	52.72	64.01	428	34.66	38.39	348	33.01	36.61	434	31.95	37
	g00564	141	40.3	43.82	195	40.33	47.63	245	48.64	59.06	393	99.17	109.84	327	96.91	107.49	473	112.75	130.57
	g00565	264	24.72	26.88	314	21.64	25.56	397	25.38	30.82	703	58.47	64.76	532	51.82	57.47	703	53.17	61.57
	g00566	115	94.74	103.02	183	104.56	123.49	138	82.6	100.29	39	27.87	30.87	66	55.32	61.36	59	43.95	50.9
	g00567	259	21.59	23.47	246	15.11	17.84	284	16.15	19.61	401	29.7	32.9	378	32.78	36.36	433	29.1	33.7
	g00568	933	44.02	47.86	876	30.55	36.08	1061	34.04	41.33	1527	64.09	70.99	1470	72.21	80.09	1634	61.8	71.57
	g00569	1705	150.64	163.8	1660	108	127.55	1601	96.55	117.22	1642	128.89	142.76	1207	110.95	123.06	1718	122.5	141.86
	g00570	142	41.31	44.92	239	50.29	59.4	198	40.04	48.61	149	38.27	42.39	133	40.12	44.5	163	39.59	45.84
	g00571	78	29.82	32.43	114	31.28	36.95	137	36.71	44.57	87	29.28	32.43	73	28.89	32.04	74	23.98	27.78
	g00572	2986	115.62	125.72	3110	89.07	105.2	3901	102.65	124.63	3338	115.01	127.39	3119	125.76	139.48	3502	108.55	125.71
	g00573	1116	74.59	81.11	1243	61.3	72.4	1335	60.79	73.81	1920	114.1	126.38	1872	130.23	144.45	2314	124.39	144.05
	g00574	34	29.96	32.58	51	31.04	36.66	54	34.71	42.14	73	55.69	61.68	61	54.51	60.46	91	72.98	84.51
	g00575	3	0.46	0.5	6	0.67	0.79	4	0.42	0.51	3	0.4	0.45	3	0.47	0.53	7	0.87	1
	g00576	348	18.36	19.97	419	16.33	19.29	408	14.65	17.78	652	30.6	33.89	535	29.39	32.59	707	29.93	34.66
	g00577	63	13.03	14.16	74	11.15	13.17	83	11.84	14.37	50	9.15	10.14	64	13.74	15.24	107	18.21	21.09
	g00578	33	12.42	13.51	65	17.57	20.75	68	17.93	21.77	48	15.91	17.62	32	12.47	13.83	59	18.81	21.78
	g00579	1199	113.79	123.74	1381	96.46	113.92	1601	103.77	126	2168	182.77	202.44	1852	182.86	202.81	2145	164.47	190.47
	g00580	157	16.51	17.96	181	14	16.53	242	17.4	21.13	486	45.39	50.28	380	41.57	46.11	466	39.67	45.94
	g00581	253	26.05	28.32	328	24.83	29.33	331	23.29	28.28	139	12.71	14.08	102	10.92	12.11	139	11.58	13.41
	g00582	284	203.84	221.65	302	151.48	178.91	358	185.24	224.9	432	270	299.05	375	275.33	305.37	538	344.6	399.07
	g00583	321	47.12	51.24	272	29.25	34.55	270	27.2	33.02	207	26.95	29.85	196	29.91	33.17	162	19.38	22.44
	g00584	0	0	0	3	87.16	102.94	3	153.32	186.15	0	0	0	0	0	0	0	0	0
	g00585	73	11.98	13.03	63	7.56	8.93	67	7.56	9.18	137	19.93	22.08	110	18.76	20.81	121	16.23	18.8
	g00586	219	42.06	45.73	298	41.76	49.32	311	41.15	49.96	393	66.84	74.03	227	45.28	50.22	360	56.76	65.74
	g00587	70	21.12	22.97	91	19.84	23.44	96	20.15	24.47	135	35.95	39.82	114	35.66	39.55	130	32.81	37.99
	g00588	1276	58.28	63.37	1575	53.17	62.8	1878	58.32	70.81	2563	104.14	115.35	2487	118.26	131.17	2702	98.9	114.54
	g00589	418	29.39	31.96	426.79	22.14	26.14	450	21.57	26.18	719	44.95	49.79	659	48.23	53.49	736	41.65	48.23
	g00590	155	28.86	31.38	292	39.68	46.87	242	31.02	37.66	463	76.34	84.56	448	86.63	96.09	533	81.39	94.25
	g00591	1057	105.9	115.16	1256	92.57	109.33	1329	90.98	110.46	1266	112.65	124.77	970	101.1	112.13	1519	123.06	142.52
	g00592	1300	57.01	62	1313	42.57	50.28	1356	40.43	49.09	1278	49.87	55.23	1152	52.61	58.35	1396	49.05	56.81
	g00593	43	14.61	15.88	51	12.48	14.74	45	10.67	12.96	48	14.37	15.92	55	19.35	21.47	66	18.87	21.85
	g00594	281	44.47	48.36	307	35.56	42	355	38.59	46.85	291	40.83	45.22	220	36.19	40.14	351	45.36	52.53
	g00595	67	21.7	23.59	81	18.92	22.35	103	23.25	28.23	70	19.99	22.14	36	12.08	13.4	83	22.56	26.13
	g00596	80	15.36	16.71	82	11.49	13.57	92	12.17	14.78	37	6.29	6.97	22	4.39	4.87	40	6.31	7.3
	g00597	2165	168.86	183.62	2272	130.62	154.27	2615	139.09	168.88	2664	184.67	204.54	2208	179.22	198.77	2847	178.91	207.19
	g00598	691	31.03	33.75	789	26.2	30.94	831	25.38	30.81	1059	42.31	46.87	811	37.92	42.06	996	35.85	41.51
	g00599	2498	112.92	122.79	2546	85.08	100.48	2477	76.13	92.44	1601	64.39	71.32	1378	64.86	71.93	1823	66.04	76.48
	g00600	273	23.15	25.17	277	17.3	20.44	347	20.08	24.38	525	39.56	43.82	433	38.21	42.38	518	35.43	41.03
	g00601	31	75.32	81.9	42	65.22	77.03	43	80.93	98.26	32	63.71	70.57	40	89.65	99.43	33	77.27	89.49
	g00602	809	47.25	51.38	874	37.69	44.51	930	36.98	44.9	1294	67.21	74.44	1186	72.11	79.98	1360	63.79	73.88
	g00603	356	43.03	46.79	452	40.12	47.38	527	43.61	52.94	569	61.04	67.61	492	61.84	68.59	622	61	70.65
	g00604	2657	102.63	111.61	2881	82.32	97.22	3330	87.41	106.13	2823	97.04	107.48	2559	102.93	114.17	2770	85.66	99.2
	g00605	150	12.7	13.81	181	11.29	13.33	227	13.11	15.92	372	27.98	30.99	282	24.84	27.55	380	25.95	30.05
	g00606	30	75.67	82.28	63	101.23	119.56	36	70.49	85.58	42	86.58	95.9	30	69.45	77.03	38	92.38	106.98
	g00607	471	47.58	51.74	489	36.34	42.92	476	32.86	39.9	618	55.45	61.41	467	49.08	54.43	595	48.61	56.3
	g00608	1406	186.15	202.42	1252	121.59	143.61	1414	128.29	155.76	986	115.82	128.29	791	108.89	120.77	974	104.83	121.41
	g00609	2361	152.97	166.34	3043	145.49	171.83	3302	145.72	176.93	3074	177.08	196.14	2321	156.53	173.6	3187	166.01	192.25
	g00610	484	79.72	86.69	450	54.21	64.03	621	70.29	85.35	740	108.03	119.66	738	126.31	140.1	856	115.23	133.45
	g00611	1741	292.71	318.3	2304	283.25	334.53	3140	362.92	440.63	965	143.79	159.26	933	162.99	180.78	1171	161	186.45
	g00612	1118	200.45	217.97	1609	210.73	248.89	2007	247.62	300.64	1634	259.55	287.48	1441	268.41	297.7	1670	245.31	284.09
	g00613	59	457.63	497.62	74	331.44	391.45	53	340.51	413.42	43	252.89	280.11	37	224.82	249.36	25	176.23	204.09
	g00614	570	39.91	43.4	654.21	33.79	39.9	641	30.59	37.13	991	61.68	68.32	825	60.12	66.68	1200	67.61	78.3
	g00615	33	63.05	68.56	84	104.74	123.71	87	127.01	154.2	76	120.98	134	63	114.39	126.88	77	141.21	163.53
	g00616	55	32.43	35.27	90	37.45	44.23	87	36.6	44.44	126	64.97	71.97	76	46.1	51.13	94	48.57	56.25
	g00617	7	14.27	15.52	7	9.26	10.94	10	15.64	18.99	15	25.37	28.1	15	28.84	31.99	18	35.29	40.87
	g00618	72	28.89	31.41	88	25.3	29.88	108	30.42	36.93	140	49.42	54.74	95	39.43	43.74	152	51.86	60.06
	g00619	387	105.63	114.86	528	104.41	123.32	597	113.08	137.29	879	211.93	234.74	851	240.93	267.22	1029	233.75	270.71
	g00620	1226	540.8	588.07	1770	557.6	658.56	2277	707.57	859.09	2372	919.4	1018.35	2220	1012.14	1122.57	2366	893.38	1034.6
	g00621	11	0.69	0.75	23.48	1.09	1.29	20.57	0.88	1.07	1329.1	74.48	82.5	858.38	56.31	62.46	1005.94	50.96	59.01
	g00622	2072	625.21	679.86	2428	529.47	625.33	2510	526.94	639.78	3278	872.93	966.88	2690	841.51	933.33	3616	912.52	1056.77
	g00623	173	109.88	119.48	265	118.36	139.79	205	93.25	113.22	198	109.82	121.63	94	61.3	67.99	183	102.54	118.75
	g00624	34	50.03	54.41	87	85.35	100.8	91	100.76	122.33	83	103.39	114.51	68	97.78	108.45	73	101.9	118
	g00625	589	764.23	831.03	1006	878.5	1037.56	798	773.14	938.7	799	883.35	978.42	663	850.16	942.93	749	914.2	1058.71
	g00626	33	5.11	5.55	31	3.51	4.15	40	4.25	5.16	25	3.43	3.8	23	3.7	4.1	47	5.93	6.87
	g00627	34	10.2	11.09	39	8.45	9.98	58	12.1	14.69	68	18	19.93	61	18.97	21.03	60	15.04	17.42
	g00628	1412	49.19	53.49	1556	40.11	47.37	1538	36.4	44.19	1693	52.49	58.13	1387	50.32	55.81	1779	49.58	57.42
	g00629	68	69.47	75.54	131	91.59	108.17	145	109.01	132.35	133	117	129.59	153	157.2	174.36	120	113.1	130.98
	g00630	1893	179.31	194.98	2454	171.08	202.05	2300	148.79	180.65	701	58.98	65.33	454	44.74	49.62	801	61.3	70.99
	g00631	1633	105.1	114.29	1404	66.69	78.76	1439	63.08	76.59	1559	89.22	98.82	1415	94.79	105.14	1763	91.22	105.64
	g00632	91	33.99	36.96	110	29.51	34.86	131	34.27	41.6	180	59.21	65.58	145	56.07	62.19	185	58.49	67.74
	g00633	169.61	23.96	26.05	176	18.22	21.52	276	26.74	32.46	88	11.03	12.21	71	10.43	11.56	88	10.12	11.72
	g00634	400	13.52	14.7	445	11.13	13.14	511	11.73	14.24	590	17.74	19.65	473	16.65	18.46	666	18	20.85
	g00635	124	10.84	11.78	117	7.53	8.89	126	7.52	9.13	130	10.09	11.18	100	9.09	10.09	136	9.59	11.11
	g00636	715	208	226.18	778	163.72	193.36	775	156.71	190.27	832	213.68	236.68	695	209.65	232.53	690	167.57	194.06
	g00637	88.39	16.09	17.49	106	14.09	16.64	115	14.4	17.49	87	14.03	15.53	52	9.83	10.9	82	12.23	14.16
	g00638	885	112.28	122.09	858	79.89	94.35	1161	100.88	122.49	1220	137.35	152.13	927	122.29	135.63	1495	154.05	178.4
	g00639	14.73	0.57	0.62	32.69	0.94	1.11	19.58	0.52	0.63	2244.99	77.66	86.02	1647.55	66.7	73.97	2160.14	67.23	77.86
	g00640	5874.37	114.55	124.56	5754.91	83.15	98.2	6561.64	86.81	105.4	5315	92.28	102.22	4816	97.83	108.5	5517.6	85.87	99.44
	g00641	31.06	1.69	1.84	117.99	4.75	5.61	168.24	6.24	7.58	9719.76	471.47	522.21	7006.77	397.82	441.23	9298.13	407	471.34
	g00642	0	0	0	0	0	0	0.42	0.09	0.11	0	0	0	2.57	0.85	0.95	0	0	0
	g00643	1	64.4	70.03	2	72.05	85.1	0	0	0	0	0	0	0	0	0	1	45.35	52.52
	g00644	0	0	0	0	0	0	0	0	0	0	0	0	0	0	0	0	0	0
	g00645	159	45.17	49.12	172	35.37	41.77	180	35.52	43.13	244	61.21	67.8	189	55.69	61.76	240	56.86	65.85
	g00646	330	104.1	113.19	436	99.28	117.25	507	111.41	135.26	723	201.19	222.84	619	202.38	224.46	814	215.24	249.26
	g00647	20	14.56	15.84	32	16.27	19.22	31	16.29	19.77	23	14.58	16.15	22	16.38	18.17	23	14.97	17.33
	g00648	483	49.51	53.84	584	44.03	52	744	52.13	63.29	853	77.66	86.01	766	81.68	90.6	953	79.03	91.52
	g00649	204	82.53	89.74	364	105.49	124.59	302	85.79	104.16	161	57.3	63.46	143	59.85	66.38	230	79.17	91.68
	g00650	291	44.32	48.2	388	43.27	51.11	436	45.59	55.35	317	42.81	47.42	247	39.1	43.37	318	39.51	45.75
	g00651	991	89.67	97.51	1174	78.21	92.38	1202	74.25	90.16	649	52.17	57.79	520	48.96	54.3	761	55.59	64.38
	g00652	1178	34.18	37.16	1168	25.09	29.63	1295	25.51	30.97	1450	37.44	41.47	1274	38.49	42.69	1674	38.82	44.95
	g00653	347	20.22	21.99	405	17.42	20.58	415	16.46	19.99	528	27.36	30.3	400	24.26	26.91	566	26.48	30.67
	g00654	0	0	0	1	38.7	45.7	3	205.89	249.98	0	0	0	0	0	0	0	0	0
	g00655	350	44.99	48.92	460	43.39	51.24	407	35.84	43.51	1176	134.14	148.58	941	125.77	139.5	1417	147.98	171.38
	g00656	163	25.22	27.43	176	19.94	23.55	213	22.63	27.48	112	15.37	17.02	62	9.97	11.06	88	11.11	12.87
	g00657	270	34.99	38.04	308	29.28	34.58	296	26.28	31.9	959	110.26	122.13	898	120.98	134.18	1063	111.92	129.61
	g00658	82	16	17.4	143	20.36	24.04	149	20.04	24.33	182	31.45	34.83	179	36.28	40.24	182	29.17	33.79
	g00659	72	19.43	21.13	74	14.47	17.1	108	20.22	24.55	131	31.24	34.6	92	25.76	28.57	71	15.94	18.46
	g00660	442	793.44	862.79	458	539.41	637.07	431	589.05	715.19	105	157.67	174.64	94	161.52	179.14	108	185.69	215.05
	g00661	1215	2249.32	2445.92	2438	2953.61	3488.37	1917	2706.84	3286.48	1862	2877.95	3187.68	1403	2477.59	2747.93	1262	2240.3	2594.45
	g00662	5759	694.38	755.07	7622	674.82	797	8442	696.77	845.97	9430	1009.16	1117.77	7702	965.71	1071.08	9929	971.33	1124.88
	g00663	121	31.44	34.19	137	25.82	30.49	141	25.39	30.83	105	24.11	26.7	92	24.8	27.51	105	22.65	26.24
	g00664	64	14.88	16.18	102	17.24	20.36	106	17.04	20.69	287	59.01	65.36	335	80.84	89.66	437	83.98	97.25
	g00665	422	64.08	69.68	449	49.92	58.96	541	56.39	68.46	609	81.99	90.82	496	78.28	86.82	650	80.49	93.22
	g00666	290	41.57	45.2	314	32.98	38.95	376	36.97	44.88	349	44.37	49.14	268	39.93	44.29	317	37	42.85
	g00667	21	4.22	4.58	16	2.34	2.77	38	5.26	6.39	50	8.89	9.84	41	8.55	9.48	47	7.76	8.99
	g00668	64	7.68	8.35	96	8.46	9.99	79	6.49	7.88	114	12.14	13.45	74	9.23	10.24	88	8.57	9.92
	g00669	97	27.88	30.32	183	38.07	44.96	142	28.36	34.44	59	14.98	16.59	42	12.52	13.89	28	6.72	7.78
	g00670	49	7.04	7.66	40	4.21	4.98	40	3.94	4.79	69	8.8	9.74	67	10.01	11.1	59	6.91	8
	g00671	1222	101.85	110.75	1334	81.91	96.75	1265	71.94	87.34	1452	107.54	119.11	1123	97.4	108.02	1336	89.8	103.99
	g00672	21	1.8	1.95	30	1.89	2.23	53	3.09	3.76	12	0.91	1.01	22	1.96	2.17	25	1.73	2
	g00673	2	0.7	0.77	1	0.25	0.3	3	0.74	0.9	3	0.93	1.03	1	0.36	0.4	2	0.59	0.69
	g00674	1686	83.09	90.35	1759	64.06	75.66	2021	67.75	82.26	2145	94.04	104.16	1933	99.18	110.01	2401	94.89	109.89
	g00675	199	65.31	71.02	566	133.95	158.2	505	115.59	140.35	733	212.14	234.98	670	227.87	252.73	778	214.51	248.42
	g00676	71	65.98	71.75	73	46.71	55.17	111	75.48	91.65	147	118.05	130.76	116	109.03	120.93	117	99.45	115.17
	g00677	0	0	0	0	0	0	0	0	0	0	0	0	0	0	0	2	1.85	2.14
	g00678	447	22.89	24.89	465	17.59	20.78	485	16.9	20.51	437	19.9	22.05	339	18.07	20.04	434	17.83	20.64
	g00679	31	5.79	6.3	57	7.78	9.18	44	5.66	6.87	66	10.92	12.1	77	14.95	16.58	76	11.65	13.49
	g00680	13063	1544.39	1679.38	14255	1237.77	1461.87	17224	1393.64	1692.07	8259	866.71	959.98	7629	937.98	1040.32	9287	890.5	1031.27
	g00681	187	40.2	43.72	298	46.65	55.1	296	43.93	53.34	169	32.15	35.61	122	27.23	30.2	169	29.95	34.68
	g00682	219	91.64	99.64	455	136.22	160.89	487	143.26	173.94	302	111.12	123.07	293	126.79	140.62	365	130.25	150.83
	g00683	151	10.41	11.32	217	11.03	13.03	212	9.96	12.09	194	11.89	13.17	225	16.14	17.9	267	14.81	17.15
	g00684	1227	58.8	63.94	1375	48.7	57.52	1483	48.34	58.69	1926	82.11	90.95	1590	79.33	87.99	1894	72.77	84.27
	g00685	51	88.83	96.59	67	76.75	90.65	80	105.9	128.58	79	115.32	127.73	54	90.33	100.19	98	163.3	189.11
	g00686	1050	118.93	129.32	1079	89.8	106.06	1308	101.35	123.05	1389	139.67	154.7	1055	124.28	137.84	1493	137.04	158.7
	g00687	2247	288.84	314.09	2824	266.37	314.6	2805	247	299.89	1269	144.75	160.33	908	121.36	134.6	1210	126.37	146.34
	g00688	99	8.4	9.13	161	10.06	11.88	142	8.22	9.98	98	7.38	8.18	97	8.56	9.49	105	7.18	8.32
	g00689	459	39.48	42.93	610	38.64	45.64	686	40.26	48.88	981	74.97	83.03	969	86.71	96.17	1236	85.76	99.32
	g00690	1140	80.05	87.05	1364	70.65	83.44	1386	66.33	80.53	1444.71	90.18	99.89	1160	84.78	94.03	1502	84.87	98.29
	g00691	59	56.89	61.87	86	56.97	67.28	93	65.77	79.85	86.29	71.81	79.54	73	71.05	78.8	98	86.73	100.44
	g00692	509	37.94	41.25	545	29.95	35.37	629	31.96	38.8	329	21.79	24.14	248	19.24	21.33	346	20.76	24.05
	g00693	70	14.05	15.28	90	13.17	15.56	76	10.52	12.77	154	27.37	30.32	115	23.98	26.6	147	24.27	28.1
	g00694	1578	464.62	505.23	1846	393.05	464.21	2047	419.06	508.8	1182	307.21	340.28	1113	339.79	376.87	1394	342.84	397.04
	g00695	65	16.2	17.61	80	14.47	17.09	84	14.49	17.6	25	5.51	6.1	28	7.24	8.03	36	7.44	8.61
	g00696	79	50.83	55.27	81	36.62	43.26	76	35.05	42.55	114	64.03	70.92	89	58.77	65.19	110	62.51	72.4
	g00697	145	23.8	25.88	176	21.13	24.96	217	24.48	29.72	176	25.61	28.36	167	28.49	31.6	150	20.12	23.3
	g00698	1966	401.36	436.44	2694	400.87	473.45	2848	400.98	486.85	2183	394.52	436.97	1648	349.38	387.5	2248	377.56	437.25
	g00699	138	5.85	6.36	104	3.26	3.85	121	3.49	4.23	236	8.9	9.86	160	7.06	7.84	171	5.81	6.73
	g00700	105	14.92	16.22	137	14.27	16.85	141	13.74	16.68	341	42.97	47.6	270	39.88	44.23	425	49.17	56.94
	g00701	353	48.87	53.14	415	42.12	49.74	446	42.33	51.4	470	57.72	63.93	377	54.26	60.18	541	60.94	70.58
	g00702	1120	37.23	40.48	1292	31.78	37.53	1547	34.93	42.41	1526	45.14	50	1423	49.26	54.63	1570	41.74	48.34
	g00703	422	76.51	83.2	526	69.65	82.26	631	78.74	95.6	391	62.8	69.56	399	75.15	83.35	456	67.76	78.47
	g00704	352	18.37	19.98	351	13.53	15.99	421	14.95	18.15	349	16.2	17.95	338	18.37	20.37	449	18.8	21.77
	g00705	118	14.12	15.36	201	17.67	20.86	184	15.07	18.3	204	21.67	24	161	20.04	22.22	200	19.42	22.49
	g00706	455	60.91	66.23	614	60.28	71.19	583	53.48	64.94	533	63.3	70.11	383	53.3	59.12	462	50.29	58.24
	g00707	91	20.01	21.76	107	17.12	20.22	123	18.68	22.68	56	10.89	12.07	62	14.15	15.7	58	10.52	12.18
	g00708	3601	505.7	549.9	5164	531.57	627.82	5067	487.96	592.45	7495	933.62	1034.1	6088	888.79	985.76	8263	944.6	1093.92
	g00709	29	1520.66	1653.57	59	1714.15	2024.5	32	1635.42	1985.63	7	299.64	331.89	11	436.37	483.98	7	265.81	307.83
	g00710	1250	101.57	110.45	1411	84.49	99.78	1644	91.13	110.64	2080	150.2	166.36	1870	158.12	175.37	2368	155.11	179.63
	g00711	125	10.42	11.33	151	9.27	10.95	200	11.37	13.81	254	18.81	20.84	240	20.81	23.09	311	20.9	24.21
	g00712	1626.5	102.11	111.04	1826	84.61	99.93	2219	94.88	115.19	2475.48	138.19	153.06	2284	149.26	165.55	2316.93	116.91	135.39
	g00713	423	82.54	89.76	600	85.41	100.87	694	93.32	113.3	453	78.27	86.7	342	69.31	76.88	453	72.61	84.09
	g00714	1410	323.15	351.39	1889	314.86	371.87	2435	385.74	468.34	2014	408.28	452.22	1771	421.32	467.29	2452	464.27	537.66
	g00715	198	48.59	52.83	291	51.86	61.25	264	44.84	54.45	46	9.98	11.05	37	9.42	10.45	48	9.76	11.3
	g00716	515.5	129.1	140.39	547	99.45	117.45	724	125.57	152.46	839.52	185.85	205.85	725	188.41	208.97	900.07	186.9	216.44
	g00717	226	56.89	61.87	262	47.87	56.54	307	53.53	64.99	381	84.78	93.9	316	82.54	91.55	448	93.53	108.31
	g00718	455	504.33	548.41	660	497.92	588.07	449	368.07	446.89	511	486.14	538.46	369	409.15	453.8	365	375.91	435.33
	g00719	32	40.55	44.09	72	61.51	72.64	61	57.63	69.97	60	64.85	71.83	36	45.17	50.1	49	58.3	67.52
	g00720	310	25.84	28.1	456	28	33.07	472	26.84	32.59	461	34.14	37.82	327	28.36	31.45	471	31.66	36.66
	g00721	539	65.31	71.02	661	58.81	69.46	654	54.25	65.87	598	64.31	71.24	484	60.99	67.64	646	63.52	73.56
	g00722	805	188.95	205.46	767	130.87	154.56	1155	187.48	227.63	1715	356	394.32	1647	401.25	445.03	2193	425.65	492.94
	g00723	536	44.22	48.08	765	46.5	54.92	1026	57.75	70.11	1612	118.18	130.9	1373	117.87	130.73	1593	105.96	122.72
	g00724	460	90.49	98.4	549	78.77	93.03	584	79.18	96.13	624	108.69	120.38	452	92.35	102.42	688	111.2	128.78
	g00725	1203	54.33	59.08	1326	44.27	52.28	1420	43.61	52.94	852	34.23	37.92	645	30.33	33.64	784	28.37	32.86
	g00726	1447	187.49	203.88	1879	178.64	210.98	1912	169.73	206.07	2599	298.82	330.97	2130	286.97	318.28	2666	280.7	325.07
	g00727	5154	952.18	1035.41	7227	974.85	1151.35	8752	1113.18	1351.56	10495	1717.45	1902.28	8900	1708.04	1894.41	10563	1600.3	1853.27
	g00728	1653	282.81	307.53	1957	244.76	289.07	2371	278.93	338.67	2057	311.86	345.43	1756	312.16	346.22	2408	337.07	390.36
	g00729	65	3.85	4.18	116	5.07	5.99	72	2.9	3.52	291	15.32	16.97	216	13.31	14.76	251	11.93	13.82
	g00730	291	45.76	49.76	314	36.14	42.68	366	39.53	47.99	157	21.89	24.24	123	20.1	22.29	188	24.13	27.95
	g00731	1316	469.95	511.03	2071	531.93	628.24	2265	565.56	686.67	3110	978.46	1083.76	2890	1068.79	1185.41	3274	986.94	1142.96
	g00732	3394	936.9	1018.79	4538	907.34	1071.61	5257	1007.32	1223.03	6273	1529.46	1694.07	5950	1703.59	1889.48	7741	1779.4	2060.69
	g00733	28	53.49	58.17	27	33.67	39.76	16	23.36	28.36	23	36.61	40.55	23	41.76	46.32	20	36.68	42.47
	g00734	1557	61.46	66.84	1653	48.26	57	1540	41.32	50.16	2980	104.68	115.94	2493	102.48	113.66	3074	97.16	112.51
	g00735	197	29.27	31.83	228	24.82	29.31	269	27.43	33.3	137	18.05	20	90	13.9	15.42	161	19.5	22.58
	g00736	3454	201.73	219.36	3532	152.32	179.89	4246	168.82	204.97	2313	120.14	133.07	2217	134.79	149.5	2665	125.01	144.77
	g00737	0	0	0	0	0	0	0	0	0	3	0.27	0.3	1	0.1	0.12	1	0.08	0.09
	g00738	50	141.82	154.22	75	134.1	158.37	55	121.89	148	85	195.36	216.38	60	153.73	170.5	76	207.58	240.4
	g00739	37	5.64	6.13	47	5.24	6.19	40	4.18	5.08	29	3.92	4.34	13	2.06	2.28	32	3.98	4.6
	g00740	0	0	0	0	0	0	1	0.55	0.67	0	0	0	0	0	0	0	0	0
	g00741	20	9.15	9.95	41	13.38	15.8	35	11.3	13.72	71	28.54	31.61	79	37.35	41.43	84	32.99	38.21
	g00742	0	0	0	0	0	0	0	0	0	0	0	0	0	0	0	1	0.24	0.28
	g00743	26094	808.69	879.37	27607	633.27	747.93	33005	694.64	843.39	1508	41.6	46.07	1003	32.37	35.91	1235	30.6	35.44
	g00744	571	36.27	39.44	764	35.82	42.3	820	35.47	43.07	1275	72.01	79.76	1125	74.38	82.5	1382	70.56	81.71
	g00745	379	80.77	87.82	507	78.69	92.94	487	71.63	86.97	463	87.32	96.72	359	79.43	88.1	476	83.58	96.79
	g00746	21	42.81	46.56	17	22.5	26.57	21	32.84	39.87	18	30.44	33.72	11	21.15	23.46	21	41.17	47.68
	g00747	11	116.83	127.04	12	72	85.03	14	125.86	152.82	15	119.49	132.35	5	40.11	44.48	7	65.51	75.87
	g00748	997	42.39	46.09	994.24	31.25	36.91	1166	33.7	40.92	2301	87.04	96.41	1921	85.04	94.32	2224	75.74	87.71
	g00749	2030	120.74	131.29	2449	107.54	127.01	2234	90.46	109.84	2024	107.05	118.57	1393	86.25	95.66	2157	103.05	119.34
	g00750	37	4.83	5.26	33	3.16	3.73	69	6.18	7.5	58	6.72	7.45	61	8.28	9.19	61	6.48	7.5
	g00751	3529	333.62	362.78	4232	294.46	347.77	5590	360.91	438.2	2940	246.89	273.46	2882	283.45	314.38	3206	244.86	283.56
	g00752	10	1.51	1.65	4	0.44	0.52	13	1.35	1.64	11	1.48	1.64	7	1.1	1.22	16	1.98	2.29
	g00753	255	12.83	13.95	305	11.34	13.39	320	10.95	13.3	480	21.48	23.79	406	21.26	23.58	512	20.66	23.92
	g00754	2186	91.18	99.15	2466	76.06	89.83	2542	72.07	87.51	5303	196.81	217.99	4225	183.5	203.53	5078	169.65	196.46
	g00755	316	31.86	34.64	341	25.29	29.87	374	25.76	31.28	362	32.41	35.9	327	34.29	38.03	411	33.51	38.81
	g00756	556	22.18	24.12	666	19.65	23.21	745	20.2	24.53	583	20.7	22.92	501	20.81	23.08	608	19.42	22.49
	g00757	315	46.81	50.9	375	40.81	48.2	463	47.21	57.32	347	45.72	50.64	280	43.25	47.96	356	43.12	49.94
	g00758	1733	159.19	173.1	1698	114.82	135.61	1833	114.96	139.58	2100	171.36	189.81	1542	147.37	163.44	2156	159.92	185.21
	g00759	871	67.29	73.17	774	44.08	52.06	1058	55.73	67.67	1237	84.93	94.07	1097	88.19	97.82	1384	86.13	99.75
	g00760	35	9.89	10.75	59	12.06	14.25	69	13.54	16.44	24	5.99	6.63	24	7.03	7.8	22	5.18	6
	g00761	109	38.92	42.33	210	53.94	63.7	164	40.95	49.72	429	134.97	149.5	310	114.65	127.15	461	138.97	160.94
	g00762	500	34.08	37.05	672	33.79	39.9	666	30.93	37.55	889	53.86	59.66	857	60.79	67.42	990	54.27	62.85
	g00763	275	33.91	36.88	320	28.97	34.22	314	26.51	32.19	433	47.39	52.49	384	49.25	54.62	562	56.26	65.15
	g00764	36	25.84	28.1	50	25.08	29.62	73	37.77	45.86	97	60.62	67.15	101	74.16	82.25	67	42.91	49.7
	g00765	932	30.21	32.85	957	22.96	27.12	1073	23.63	28.68	1190	34.33	38.03	1077	36.36	40.33	1160	30.07	34.83
	g00766	514	38.02	41.34	665	36.27	42.83	648	32.67	39.67	675	44.38	49.15	560	43.1	47.81	767	45.68	52.9
	g00767	1760	78.97	85.87	2607	86.47	102.13	2393	73.01	88.64	5137	205.07	227.14	4519	211.12	234.16	5212	187.4	217.03
	g00768	451	31.44	34.19	614	31.57	37.29	636	30.22	36.69	687	42.58	47.16	552	40.05	44.42	699	39.21	45.41
	g00769	81	10.38	11.29	117	11.01	13	114	10.01	12.16	686	78.04	86.44	575	76.65	85.02	750	78.11	90.46
	g00770	243	15.34	16.68	293	13.65	16.12	313	13.45	16.33	382	21.44	23.74	330	21.68	24.04	477	24.19	28.02
	g00771	400	101.22	110.07	441	80.99	95.66	583	102.19	124.08	190	42.5	47.07	178	46.74	51.84	229	48.07	55.67
	g00772	495	35.42	38.52	563	29.71	35.09	648	31.61	38.37	1362	86.65	95.97	1170	87.14	96.65	1473	84.84	98.26
	g00773	63	28.83	31.35	50	16.32	19.27	52	16.79	20.38	67	26.93	29.83	46	21.75	24.12	57	22.39	25.93
	g00774	45	3.47	3.77	91	5.17	6.11	75	3.94	4.79	47	3.22	3.57	39	3.13	3.47	51	3.17	3.67
	g00775	8	4.12	4.48	6	2.2	2.59	13	4.75	5.77	4	1.81	2	0	0	0	7	3.13	3.62
	g00776	234	51.68	56.2	344	55.29	65.31	358	54.61	66.3	476	93.01	103.02	438	100.43	111.38	527	96.02	111.2
	g00777	662	58.49	63.6	666	43.33	51.18	762	45.95	55.79	883	69.31	76.77	669	61.5	68.21	982	70.02	81.09
	g00778	447	72.64	78.99	572	68	80.31	701	78.27	95.03	212	30.54	33.82	167	28.2	31.28	186	24.7	28.6
	g00779	10	0.43	0.47	14	0.45	0.53	14	0.41	0.5	10	0.39	0.43	9	0.41	0.45	8	0.28	0.32
	g00780	324	35.94	39.09	480	39.13	46.22	489	37.1	45.05	429	42.25	46.8	322	37.15	41.21	507	45.56	52.77
	g00781	15232	698.28	759.32	18480	626.23	739.61	19764	616.11	748.05	20752	846.36	937.45	17186	820.32	909.83	21125	776.17	898.87
	g00782	298	61.35	66.71	374	56.12	66.28	380	53.96	65.52	322	58.68	65	279	59.65	66.16	351	59.47	68.87
	g00783	192	44.42	48.3	255	42.9	50.67	306	48.95	59.43	390	79.81	88.4	260	62.44	69.25	447	85.47	98.99
	g00784	97	14.64	15.92	99	10.94	12.92	119	12.33	14.96	126	16.86	18.67	104	16.31	18.09	133	16.37	18.95
	g00785	76	34.46	37.47	91	29.44	34.77	87	27.82	33.77	73	29.07	32.2	56	26.23	29.1	75	29.17	33.78
	g00786	299	19.85	21.58	392	19.2	22.68	422	19.08	23.17	344	20.3	22.49	326	22.53	24.98	359	19.16	22.19
	g00787	94	345.59	375.8	168	380.22	449.06	130	378.78	459.89	50	146.1	161.82	44	140.81	156.18	37	130.07	150.63
	g00788	12	145.39	158.1	29	196.93	232.59	18	186.44	226.36	24	217.61	241.03	17	153.56	170.32	14	147.38	170.68
	g00789	103	47.14	51.26	326	106.4	125.67	294	94.92	115.25	116	46.62	51.64	85	40.19	44.57	107	42.03	48.67
	g00790	12	235.04	255.59	35	376.66	444.85	16	278.73	338.42	21	309.64	342.97	1	14.17	15.72	6	96.62	111.89
	g00791	38	49.31	53.61	49	42.79	50.54	61	59.1	71.76	31	34.27	37.96	50	64.11	71.11	48	58.59	67.85
	g00792	64	23.37	25.41	121	31.76	37.51	88	22.48	27.3	109	35.06	38.83	96	36.3	40.26	89	27.47	31.81
	g00793	309	27.35	29.74	397	25.88	30.56	406	24.53	29.78	344	27.05	29.96	285	26.25	29.11	342	24.43	28.29
	g00794	1479	41.35	44.97	1585	32.81	38.75	1580	29.99	36.42	1823	45.37	50.26	1475	42.95	47.64	1869	41.76	48.36
	g00795	27	29.93	32.54	24	18.11	21.38	19	15.58	18.91	97	92.28	102.21	66	73.18	81.17	93	95.78	110.92
	g00796	677	95.35	103.68	694	71.64	84.61	858	82.87	100.62	893	111.56	123.56	771	112.88	125.2	881	101.01	116.98
	g00797	337	33.76	36.71	426	31.4	37.08	318	21.77	26.43	402	35.77	39.62	294	30.64	33.98	343	27.79	32.18
	g00798	36	26.6	28.93	37	19.08	22.53	64	34.15	41.46	42	27.01	29.91	18	13.59	15.08	43	28.44	32.93
	g00799	38	95.85	104.22	64	102.84	121.46	69	135.1	164.03	31	63.9	70.78	33	76.4	84.73	33	80.22	92.91
	g00800	1272	209.51	227.82	1277	153.84	181.7	1470	166.39	202.03	1185	173	191.61	1107	189.47	210.14	1358	182.81	211.71
	g00801	255	24.06	26.16	301	20.9	24.69	366	23.58	28.63	490	41.07	45.49	387	37.99	42.13	438	33.39	38.66
	g00802	0	0	0	0	0	0	0	0	0	1	0	0	0	0	0	1	108.75	125.94
	g00803	51	7.74	8.42	91	10.12	11.95	110	11.47	13.92	1126	151.6	167.92	950	149.93	166.29	1213	150.22	173.96
	g00804	22	3.18	3.46	31	3.28	3.88	33	3.27	3.97	72	9.23	10.23	44	6.61	7.34	74	8.72	10.1
	g00805	366	65.62	71.36	537	70.33	83.07	489	60.33	73.25	452	71.8	79.52	309	57.56	63.84	380	55.82	64.64
	g00806	2	0.23	0.25	6	0.5	0.6	11	0.86	1.04	2	0.2	0.22	5	0.59	0.66	5	0.46	0.54
	g00807	2654	121.32	131.93	2688	90.83	107.28	2775	86.26	104.73	2371	96.43	106.81	2102	100.05	110.97	2243	82.18	95.17
	g00808	243	50.67	55.1	335	50.9	60.11	443	63.74	77.38	202	37.28	41.3	147	31.83	35.3	241	41.38	47.92
	g00809	1292.15	95.72	104.08	2214	120.92	142.82	1903	96.1	116.67	9715	639.65	708.49	7638	588.81	653.06	10090.6	601.83	696.97
	g00810	47	15.64	17	155	37.17	43.9	197	45.73	55.52	200	58.67	64.98	239	82.39	91.38	209	58.46	67.7
	g00811	243	248.24	269.94	421	294.33	347.62	383	287.93	349.59	88	77.41	85.75	81	83.23	92.31	69	65.03	75.31
	g00812	737	193.55	210.47	1103	210.06	248.09	1157	210.66	255.78	706	163.83	181.47	633	172.47	191.28	803	175.21	202.91
	g00813	163	59.52	64.72	193	50.65	59.82	180	45.99	55.84	122	39.24	43.46	113	42.72	47.38	163	50.31	58.26
	g00814	70	103.01	112.01	147	144.21	170.32	125	138.4	168.04	22	27.4	30.35	15	21.57	23.92	30	41.88	48.49
	g00815	18	26.49	28.8	88	86.33	101.96	39	43.18	52.43	7	8.72	9.66	5	7.19	7.97	7	9.77	11.32
	g00816	743	51.43	55.93	1179	60.2	71.1	1109	52.31	63.51	4561	280.67	310.88	3830	275.93	306.04	4909	273.38	316.6
	g00817	519	30.53	33.2	535	23.24	27.45	623	24.95	30.29	730	38.19	42.3	552	33.8	37.49	637	30.1	34.86
	g00818	958	44.72	48.63	1033	35.64	42.09	1108	35.17	42.71	1416	58.8	65.13	1233	59.93	66.47	1513	56.61	65.56
	g00819	495	98.57	107.18	628	91.19	107.7	699	95.95	116.5	1253	220.91	244.69	1027	212.39	235.57	1404	229.82	266.15
	g00820	194	84.81	92.22	388	121.18	143.12	368	113.29	137.55	182	69.92	77.45	132	59.65	66.16	169	63.2	73.19
	g00821	60	348.23	378.66	103	353.39	417.37	59	278.5	338.14	37	165.38	183.18	16	75.65	83.91	28	151.3	175.21
	g00822	298	110.47	120.12	384	102.27	120.78	430	111.59	135.49	150	48.97	54.24	139	53.35	59.17	167	52.38	60.66
	g00823	727	205.35	223.3	994.75	203.4	240.23	1224.94	240.31	291.77	771.75	192.5	213.22	676.51	198.18	219.8	799	188.14	217.88
	g00824	0	0	0	0	0	0	0	0	0	1	0.38	0.42	0	0	0	7	2.57	2.97
	g00825	10	4.29	4.67	21	6.45	7.61	18	5.44	6.61	2	0.76	0.84	4	1.78	1.97	0	0	0
	g00826	71	166.3	180.83	77	115.65	136.59	87	157.53	191.26	71	136.64	151.34	39	84.67	93.9	56	126.39	146.37
	g00827	0	0	0	0	0	0	0	0	0	0	0	0	0	0	0	0	0	0
	g00828	21	1.5	1.63	22	1.16	1.37	29	1.41	1.72	20	1.27	1.41	32	2.38	2.64	32	1.84	2.13
	g00829	28	7.73	8.4	20	4	4.72	38	7.28	8.84	17	4.14	4.59	16	4.58	5.08	19	4.37	5.06
	g00830	76	22.93	24.94	95	20.72	24.47	109	22.88	27.78	116	30.89	34.22	117	36.6	40.59	110	27.76	32.15
	g00831	21	8.22	8.94	49	13.76	16.25	33	9.06	11	91	31.36	34.73	69	27.96	31.01	50	16.62	19.25
	g00832	149	77.62	84.4	267	98.69	116.56	354	130.82	158.83	212	96.8	107.21	185	99.37	110.22	231	104.34	120.84
	g00833	634	26.58	28.91	769	23.84	28.16	774	22.06	26.78	669	24.96	27.64	533	23.27	25.81	611	20.52	23.76
	g00834	880	188.36	204.82	1110	173.02	204.35	1088	160.75	195.17	437	82.78	91.68	285	63.34	70.25	458	80.78	93.55
	g00835	101	31.25	33.98	310	69.27	81.82	336	72.38	87.88	266	72.62	80.44	268	85.96	95.34	261	67.63	78.32
	g00836	35	35.06	38.13	34	23.34	27.57	29	21.35	25.93	37	31.94	35.38	17	17.15	19.02	21	19.37	22.44
	g00837	765	64.09	69.69	977	60.3	71.22	996	56.93	69.13	1136	84.57	93.67	928	80.9	89.73	1182	79.86	92.49
	g00838	73	5.65	6.14	87	4.96	5.86	90	4.75	5.77	107	7.36	8.15	89	7.17	7.95	136	8.48	9.82
	g00839	1211	148.22	161.18	1259	113.13	133.62	1332	111.62	135.52	1411	153.27	169.77	1248	158.84	176.17	1546	153.57	177.85
	g00840	302	658.95	716.54	421	592.74	700.06	394	661.93	803.68	620	1117.08	1237.3	500	1020.36	1131.69	488	1025.22	1187.29
	g00841	199.97	57.15	62.14	440.06	91.01	107.49	316.27	62.8	76.24	470.38	118.7	131.47	381.14	112.96	125.28	403.78	96.25	111.46
	g00842	99.03	53.29	57.94	206.94	78.9	93.18	188.73	72.14	87.59	248.62	117.18	129.8	229.86	127.46	141.37	219.22	102.55	118.76
	g00843	1393	62.56	68.03	1550	51.46	60.78	1760	53.75	65.25	2163	86.43	95.73	1774	82.96	92.01	2234	80.4	93.11
	g00844	21	7.67	8.34	83	21.78	25.73	60	15.33	18.61	39	12.54	13.89	25	9.45	10.48	61	18.83	21.8
	g00845	59	30.41	33.07	111	40.61	47.97	95	34.72	42.16	615	277.9	307.81	499	265.27	294.22	642	286.69	332.01
	g00846	377	49.11	53.4	485	46.35	54.75	379	33.83	41.07	269	31.09	34.44	146	19.78	21.93	216	22.87	26.48
	g00847	541	43.17	46.94	601	35.34	41.74	601	32.71	39.71	978	69.35	76.81	890	73.9	81.96	959	61.67	71.42
	g00848	73	13.44	14.61	106	14.25	16.82	84	10.64	12.92	38	6.2	6.86	28	5.35	5.94	27	4.07	4.72
	g00849	245	18.87	20.52	287	16.29	19.24	232	12.18	14.79	352	24.09	26.69	319	25.56	28.35	330	20.47	23.71
	g00850	402	52.79	57.41	416	40.08	47.33	444	39.95	48.51	237	27.62	30.59	219	29.9	33.17	255	27.22	31.52
	g00851	797	52.91	57.53	903	44.23	52.24	970	43.87	53.26	1283	75.72	83.87	1061	73.31	81.31	1485	79.27	91.81
	g00852	391	120.98	131.56	431	96.31	113.75	569	122.58	148.83	482	131.59	145.75	439	140.81	156.17	556	144.07	166.84
	g00853	6	6.79	7.39	6	4.62	5.45	8	6.71	8.14	8	7.77	8.6	3	3.39	3.76	6	6.32	7.32
	g00854	16	2.42	2.63	19	2.11	2.49	23	2.39	2.9	9	1.21	1.34	3	0.47	0.52	4	0.49	0.57
	g00855	1007	34.44	37.45	1026	25.96	30.66	1095	25.44	30.88	1428	43.46	48.14	1418	50.5	56.01	1477	40.4	46.79
	g00856	105	10.18	11.07	204	14.56	17.2	204	13.52	16.41	156	13.44	14.89	67	6.76	7.5	110	8.62	9.99
	g00857	140	18.74	20.38	220	21.6	25.51	201	18.44	22.39	118	14.01	15.52	114	15.87	17.6	140	15.24	17.65
	g00858	957	41.34	44.95	1103	35.23	41.6	1072	31.48	38.22	1384	53.19	58.91	1172	52.71	58.46	1547	53.53	62
	g00859	567	14.55	15.82	630	11.97	14.14	725	12.63	15.33	1043	23.82	26.39	942	25.17	27.92	1088	22.3	25.82
	g00860	45	5.66	6.16	107	9.89	11.68	94	8.1	9.84	134	14.97	16.58	149	19.5	21.63	180	18.4	21.31
	g00861	0	0	0	2	0.48	0.57	0	0	0	2	0.59	0.65	1	0.35	0.38	1	0.28	0.33
	g00862	110	11.72	12.75	110	8.62	10.18	128	9.33	11.32	137	12.96	14.36	101	11.19	12.42	163	14.06	16.28
	g00863	48	63.81	69.38	56	50.01	59.07	69	68.59	83.28	25	28.28	31.33	31	40.64	45.08	28	35.07	40.62
	g00864	5	43.86	47.69	11	55.21	65.21	5	36.63	44.47	0	0	0	0	0	0	0	0	0
	g00865	16	1.69	1.84	31	2.41	2.85	48	3.47	4.22	31	2.91	3.23	27	2.97	3.3	33	2.83	3.27
	g00866	194	102.14	111.07	309	115.39	136.28	257	96.04	116.6	66	30.45	33.73	42	22.8	25.29	58	26.5	30.69
	g00867	1850	94.73	103.01	1968	74.45	87.93	1992	69.39	84.25	2448	111.5	123.5	2232	118.99	131.97	2592	106.47	123.3
	g00868	205	20.62	22.43	172	12.73	15.03	200	13.75	16.69	162	14.47	16.03	115	12.04	13.35	173	14.07	16.3
	g00869	441	22.14	24.07	569	21.11	24.93	532	18.17	22.06	334	14.91	16.52	233	12.18	13.51	372	14.98	17.35
	g00870	589	23.31	25.34	802	23.47	27.72	840	22.59	27.43	1178	41.48	45.94	934	38.49	42.69	1326	42.01	48.65
	g00871	0	0	0	4	2.03	2.4	1	0.53	0.64	86	54.51	60.38	90	67.01	74.32	118	76.79	88.93
	g00872	28	82.74	89.97	101	187.42	221.36	60	138.84	168.57	72	171.86	190.36	73	193.74	214.88	47	133.64	154.77
	g00873	3	0.76	0.83	12	2.2	2.6	17	2.98	3.62	20	4.47	4.95	19	4.99	5.53	40	8.4	9.72
	g00874	30	3.83	4.16	41	3.84	4.53	38	3.32	4.03	71	8.04	8.9	73	9.68	10.74	62	6.42	7.44
	g00875	2	0.25	0.27	6	0.54	0.64	8	0.68	0.82	34	3.72	4.12	15	1.92	2.13	16	1.6	1.85
	g00876	733	254.3	276.52	1023	255.49	301.75	866	209.88	254.82	60	18.34	20.32	21	7.55	8.37	53	15.49	17.94
	g00877	126.28	47.17	51.29	144.58	38.79	45.81	125	32.7	39.7	145.81	47.96	53.12	92.36	35.72	39.62	92	29.09	33.69
	g00878	109	29.1	31.64	286	55.34	65.36	322	59.62	72.38	199	46.93	51.99	174	48.19	53.44	258	57.26	66.32
	g00879	926.71	83.39	90.68	1148.42	76.09	89.87	1456	89.44	108.6	1823.19	145.75	161.44	1474.64	138.06	153.13	1773	128.8	149.16
	g00880	43	8.07	8.77	72	9.86	11.64	63	8.14	9.88	59	9.8	10.86	52	10.13	11.24	73	11.24	13.01
	g00881	326	28.34	30.82	336	21.51	25.41	396	23.49	28.52	358	27.65	30.63	257	23.24	25.78	321	22.51	26.07
	g00882	35.31	2.92	3.18	30.23	1.84	2.18	28.65	1.62	1.96	19.51	1.43	1.59	33.2	2.86	3.17	39.7	2.65	3.07
	g00883	3	0.47	0.51	4	0.46	0.54	0	0	0	20	2.77	3.07	3	0.49	0.54	14	1.79	2.07
	g00884	1.01	2.28	2.48	0	0	0	0	0	0	0	0	0	0	0	0	0	0	0
	g00885	92	21.7	23.6	81	13.89	16.4	119	19.41	23.57	144	30.04	33.27	147	35.99	39.91	168	32.77	37.95
	g00886	2321	218.57	237.67	4043	280.22	330.96	3708	238.47	289.53	1271	106.32	117.76	561	54.96	60.96	392	29.82	34.54
	g00887	374	145.27	157.97	496	138.2	163.22	528	143.8	174.6	672	229.74	254.47	588	236.37	262.16	767	252.81	292.78
	g00888	468	43.9	47.74	656	45.29	53.49	588	37.67	45.73	639	53.25	58.98	483	47.14	52.28	710	53.8	62.31
	g00889	630	44.18	48.04	654	33.82	39.95	683	32.64	39.63	614	38.27	42.39	470	34.3	38.04	598	33.74	39.07
	g00890	344	42.21	45.9	597	53.78	63.52	597	50.15	60.89	818	89.08	98.67	617	78.73	87.32	775	77.18	89.38
	g00891	229	23.53	25.58	244	18.44	21.77	333	23.38	28.39	312	28.46	31.53	251	26.82	29.75	328	27.26	31.57
	g00892	1997	248.81	270.56	2541	232.38	274.46	3109	265.25	322.05	3395	375.38	415.78	3537	458.24	508.24	3907	395.21	457.69
	g00893	627	120.41	130.94	868	121.63	143.66	835	110.47	134.13	1387	235.89	261.28	1176	234.58	260.18	1728	272.47	315.54
	g00894	3378	205.18	223.12	3773	169.18	199.81	4504	186.28	226.17	1716	92.69	102.66	1576	99.65	110.52	2007	97.94	113.43
	g00895	26	34.56	37.58	51	45.55	53.79	56	55.67	67.59	12	13.58	15.04	17	22.29	24.72	25	31.32	36.27
	g00896	343	20.89	22.71	419	18.83	22.24	473	19.61	23.81	429	23.23	25.73	290	18.38	20.39	426	20.84	24.14
	g00897	324.4	36.24	39.4	471.07	38.67	45.67	408.45	31.21	37.89	296.92	29.45	32.61	196.76	22.86	25.35	326.53	29.55	34.22
	g00898	1233	69.19	75.23	1542	63.9	75.47	1620	61.87	75.12	2851	142.28	157.59	2209	129.04	143.12	3373	151.95	175.97
	g00899	1049	75.52	82.12	1290	68.49	80.89	1320	64.77	78.64	2566	164.21	181.88	1976	148.05	164.2	2677	155.12	179.64
	g00900	1025	119.15	129.57	1282	109.47	129.29	1315	104.6	127	270	27.86	30.86	242	29.26	32.45	313	29.5	34.16
	g00901	890	95.05	103.35	1148	90.13	106.45	1188	86.74	105.32	671	63.63	70.48	527	58.54	64.93	781	67.52	78.19
	g00902	0	0	0	0	0	0	0	0	0	0	0	0	0	0	0	0	0	0
	g00903	717	64.28	69.9	923	60.93	71.96	984	60.22	73.12	2448	194.98	215.97	1988	185.44	205.67	3056	221.17	256.13
	g00904	177	52.43	57.02	346	74.11	87.53	303	62.42	75.78	308	80.54	89.2	238	73.1	81.08	287	71.04	82.27
	g00905	1479	164.83	179.24	1931	158.15	186.79	2436	185.69	225.45	1996	197.49	218.75	1692	196.12	217.52	2306	208.2	241.12
	g00906	494	11.33	12.32	599	10.18	12.02	527	8.21	9.96	1303	26.62	29.48	1025	24.5	27.17	1227	22.48	26.03
	g00907	440	34.94	37.99	641	37.51	44.3	733	39.69	48.19	913	64.42	71.36	807	66.68	73.95	894	57.2	66.25
	g00908	2089	244.01	265.33	2625	225.22	266	2767	221.17	268.53	931	96.53	106.92	735	89.28	99.03	986	93.39	108.15
	g00909	71	12.1	13.16	113	14.08	16.63	126	14.77	17.93	141	21.3	23.6	118	20.9	23.18	143	19.94	23.1
	g00910	353	447.27	486.36	661	564.66	666.89	550	519.6	630.87	122	131.87	146.06	97	121.7	134.98	73	86.86	100.59
	g00911	5	16.08	17.48	10	20.04	23.67	20	50.6	61.43	10	25.81	28.59	6	17.12	18.99	5	15.44	17.88
	g00912	2	1.86	2.02	4	2.56	3.02	7	4.76	5.78	2	1.61	1.78	5	4.7	5.21	10	8.5	9.84
	g00913	89	11.26	12.25	114	10.59	12.5	172	14.91	18.1	176	19.76	21.89	138	18.16	20.14	196	20.14	23.33
	g00914	149	375.81	408.66	810	1301.52	1537.17	383	749.91	910.5	600	1236.85	1369.96	552	1277.93	1417.37	348	846	979.74
	g00915	465	51.59	56.1	435	35.47	41.89	544	41.28	50.12	686	67.57	74.84	575	66.35	73.59	782	70.28	81.39
	g00916	23	9.3	10.12	826	239.37	282.71	87	24.71	30.01	148	52.67	58.34	70	29.3	32.49	22	7.57	8.77
	g00917	424	147.1	159.95	548	136.86	161.64	694	168.2	204.21	562	171.83	190.32	579	208.07	230.77	709	207.28	240.05
	g00918	1866	255.41	277.73	2337	234.54	277.01	2782	261.04	316.94	2040	247.7	274.36	1649	234.65	260.25	1909	212.57	246.18
	g00919	460	11.79	12.82	398	7.55	8.92	496	8.63	10.48	664	15.15	16.78	657	17.54	19.45	724	14.82	17.17
	g00920	411	46.23	50.27	435	35.95	42.46	552	42.47	51.57	562	56.12	62.16	562	65.75	72.92	654	59.61	69.03
	g00921	0	0	0	0	0	0	1	0	0	1	90.86	100.64	0	0	0	2	136.19	157.72
	g00922	220	44.91	48.84	303.47	45.16	53.33	293	41.25	50.09	273.31	49.39	54.71	220	46.64	51.73	249.87	41.97	48.6
	g00923	150	28.58	31.08	194	26.98	31.86	218	28.61	34.74	283	47.76	52.89	205	40.57	45	312	48.8	56.51
	g00924	282	59.57	64.78	329.53	50.71	59.89	332	48.4	58.77	342.69	64.07	70.97	196	42.99	47.68	316.13	55.01	63.7
	g00925	378	53.55	58.23	461	47.86	56.53	550	53.43	64.88	612	76.9	85.17	534	78.64	87.22	700	80.74	93.5
	g00926	70	47.5	51.65	88	41.86	49.43	77	37.55	45.6	49	28.99	32.11	24	16.69	18.51	59	35.54	41.16
	g00927	673	58.09	63.16	569	36.17	42.72	688	40.52	49.2	718	55.06	60.99	552	49.57	54.98	776	54.04	62.58
	g00928	30	22.5	24.47	24	12.55	14.82	45	24.39	29.62	31	20.22	22.4	41	31.41	34.84	45	30.25	35.03
	g00929	70	12.55	13.65	142	18.6	21.97	145	17.89	21.72	141	22.4	24.81	110	20.49	22.73	120	17.63	20.41
	g00930	558	50.59	55.01	633	42.25	49.9	530	32.8	39.83	456	36.73	40.68	309	29.15	32.33	402	29.42	34.08
	g00931	1431	875.16	951.65	2170	934.93	1104.2	2381	1040.91	1263.82	2575	1376.23	1524.34	2075	1304.22	1446.53	2736	1471.15	1703.71
	g00932	12	36.97	40.2	18	34.7	40.98	13	31.44	38.17	4	9.92	10.99	5	13.75	15.26	4	11.85	13.72
	g00933	103	31.27	34.01	149	32.69	38.61	130	27.47	33.35	175	46.89	51.94	117	36.83	40.85	202	51.31	59.42
	g00934	0	0	0	0	0	0	5	4.5	5.46	1	1.03	1.15	0	0	0	0	0	0
	g00935	53	19.21	20.89	89	23.19	27.39	101	25.61	31.09	145	46.29	51.27	102	38.28	42.46	131	40.11	46.45
	g00936	1653	230.8	250.98	1875	191.91	226.66	2096	200.67	243.65	3556	440.42	487.82	2799	406.28	450.61	3580	406.85	471.16
	g00937	7	31.2	33.93	12	32.36	38.22	14	49.98	60.69	8	27.95	30.95	8	30.18	33.47	12	50.67	58.68
	g00938	0	0	0	0	0	0	0	0	0	0	0	0	0	0	0	0	0	0
	g00939	3219	257.69	280.22	3509	207.01	244.49	4233	231.13	280.62	3267	232.42	257.44	2757	229.67	254.73	3156	203.63	235.82
	g00940	2246	112.63	122.48	2446	90.64	107.05	2927	99.85	121.23	3371	150.37	166.56	3087	161.17	178.76	3257	131	151.71
	g00941	680	57.47	62.49	901	56.09	66.25	874	50.4	61.19	324	24.33	26.95	260	22.86	25.36	389	26.51	30.71
	g00942	153	11	11.96	242	12.83	15.15	227	11.12	13.5	581	37.12	41.12	472	35.31	39.16	538	31.13	36.05
	g00943	134	116.06	126.21	170	101.82	120.25	121	76.37	92.72	128	96.03	106.36	73	64.18	71.18	111	87.35	101.16
	g00944	132	62.76	68.24	172	58.24	68.78	229	76.93	93.4	423	176.52	195.52	370	181.64	201.46	409	167.38	193.84
	g00945	89	18.72	20.36	98	15.02	17.74	89	12.92	15.68	108	20.11	22.27	49	10.7	11.87	105	18.19	21.06
	g00946	2330	256.73	279.17	2837	229.75	271.34	2985	224.93	273.1	2682	262.37	290.61	1894	217.05	240.74	2665	237.84	275.44
	g00947	21	1101.17	1197.42	40	1162.13	1372.54	25	1277.67	1551.27	33	1412.6	1564.63	25	991.74	1099.95	21	797.44	923.5
	g00948	2114	179.27	194.94	2520	157.42	185.92	2541	147.04	178.52	2061	155.3	172.02	1708	150.71	167.16	2175	148.77	172.29
	g00949	18	5.36	5.83	34	7.33	8.65	37	7.67	9.31	158	41.56	46.04	157	48.52	53.81	214	53.31	61.74
	g00950	765	182.2	198.12	1005	173.95	205.44	1043	171.84	208.64	1543	324.97	359.95	1285	317.64	352.3	1610	317.27	367.43
	g00951	6	41.31	44.92	17	68.23	80.58	9	50.94	61.84	2	10.5	11.63	4	21.92	24.31	5	31.62	36.62
	g00952	23	8.93	9.71	45	12.54	14.81	40	10.89	13.23	44	15.04	16.66	27	10.85	12.04	36	11.87	13.74
	g00953	9910.68	2140.14	2327.2	13083.7	2057.22	2429.69	15717.6	2343.28	2845.07	7691.15	1469.71	1627.88	6151.69	1379.24	1529.73	7844.03	1396.31	1617.04
	g00954	463	167.8	182.47	785	204.53	241.57	852	216.01	262.27	633	202.08	223.83	440	165.13	183.14	579	177.29	205.32
	g00955	75	46.44	50.5	68	29.65	35.01	79	34.99	42.48	123	66.55	73.71	62	39.45	43.75	77	41.97	48.6
	g00956	105	15.23	16.56	171	18.17	21.46	205	20.4	24.77	125	16.08	17.81	147	22.16	24.58	191	22.57	26.14
	g00957	110	44.87	48.79	161	47.03	55.55	162	46.42	56.36	105	37.68	41.73	74	31.23	34.63	120	41.67	48.26
	g00958	2039	38.77	42.15	2059	29.01	34.26	2290	29.54	35.86	2367	40.07	44.38	2227	44.1	48.92	2180	33.07	38.3
	g00959	7	0.82	0.89	8	0.69	0.81	2	0.16	0.19	4	0.42	0.46	2	0.24	0.27	4	0.38	0.44
	g00960	766	19.86	21.6	1167	22.41	26.47	992	17.46	21.2	1703	39.31	43.54	1266	34.19	37.92	1619	33.54	38.84
	g00961	928	117.73	128.02	1244	115.82	136.8	1312	114.01	138.42	2851	320.97	355.51	2725	359.48	398.7	2910	299.85	347.26
	g00962	17	33.54	36.47	3	3.85	4.55	4	6.04	7.34	10	16.4	18.17	7	13.08	14.5	4	7.58	8.78
	g00963	173	733.75	797.88	381	981.92	1159.7	269	911.32	1106.47	350	1167.53	1293.18	259	936.42	1038.6	249	1003.15	1161.73
	g00964	149	44.41	48.29	178	38.35	45.3	146	30.27	36.75	451	118.64	131.41	270	83.43	92.54	470	117.08	135.59
	g00965	25	9.34	10.15	29	7.78	9.19	57	14.91	18.1	25	8.22	9.11	42	16.24	18.01	44	13.91	16.11
	g00966	1394	234.37	254.86	2032	249.81	295.04	2198	254.04	308.44	2393	356.56	394.94	1835	320.57	355.55	2087	286.94	332.3
	g00967	427	19.37	21.07	507	17	20.08	619	19.1	23.19	1032	41.66	46.14	886	41.86	46.42	1073	39.02	45.18
	g00968	292	40.77	44.33	279	28.56	33.73	303	29.01	35.22	461	57.1	63.24	429	62.27	69.07	493	56.03	64.88
	g00969	958	115.22	125.29	1165	102.89	121.52	1327	109.25	132.65	1737	185.43	205.38	1431	178.98	198.51	1744	170.18	197.08
	g00970	12	1.95	2.12	15	1.78	2.11	11	1.23	1.49	25	3.6	3.99	22	3.72	4.12	35	4.65	5.38
	g00971	788	56.48	61.41	858	45.35	53.56	995	48.6	59.01	916	58.36	64.64	739	55.12	61.14	904	52.15	60.39
	g00972	725	103.92	113	1089	114.38	135.09	1167	114.73	139.3	739	93.95	104.06	659	98.19	108.9	811	94.67	109.64
	g00973	137	553.46	601.84	124	305.74	361.1	144	463.43	562.67	156	497.42	550.96	156	541.08	600.12	169	650.11	752.88
	g00974	1	0.6	0.65	5	2.1	2.49	6	2.56	3.1	13	6.78	7.51	15	9.21	10.21	16	8.38	9.7
	g00975	0	0	0	0	0	0	0	0	0	0	0	0	0	0	0	0	0	0
	g00976	5	2.35	2.56	5	1.68	1.98	1	0.33	0.4	18	7.44	8.24	10	4.86	5.39	15	6.08	7.04
	g00977	142	35.38	38.47	159	28.76	33.97	211	36.4	44.2	39	8.59	9.51	46	11.89	13.19	58	11.98	13.87
	g00978	202	42.49	46.2	249	38.15	45.06	265	38.46	46.7	197	36.67	40.62	155	33.85	37.55	192	33.26	38.52
	g00979	231	39.11	42.53	214	26.49	31.28	258	30.03	36.46	411	61.66	68.3	239	42.04	46.63	358	49.57	57.41
	g00980	1410	107.22	116.59	1765	98.95	116.86	1935	100.33	121.81	1352	91.38	101.21	1115	88.24	97.87	1518	92.98	107.67
	g00981	246	80.74	87.8	318	75.26	88.88	493	112.85	137.01	471	136.32	150.99	458	155.76	172.76	572	157.71	182.64
	g00982	2132	116.8	127.01	2382	96.38	113.83	2676	99.77	121.13	2320	113.04	125.21	1998	113.95	126.38	2233	98.19	113.71
	g00983	196	103.2	112.22	241	89.99	106.29	263	98.28	119.33	205	94.59	104.77	241	130.82	145.09	267	122	141.29
	g00984	43	5.6	6.09	65	6.21	7.34	90	8.03	9.75	100	11.56	12.8	80	10.84	12.02	113	11.96	13.85
	g00985	1	0.61	0.67	4	1.72	2.04	0	0	0	0	0	0	2	1.26	1.39	0	0	0
	g00986	1029	66.32	72.11	1365	64.92	76.67	1386	60.84	73.87	2523	144.57	160.13	2094	140.47	155.8	2533	131.23	151.98
	g00987	480	471.71	512.94	545	367.46	433.99	530	382.39	464.28	499	422.9	468.42	371	367.56	407.67	439	396.62	459.32
	g00988	0	0	0	0	0	0	0	0	0	3	0.22	0.24	6	0.51	0.56	3	0.2	0.23
	g00989	737	83.28	90.56	798	66.26	78.26	973	75.21	91.32	921	92.4	102.34	759	89.2	98.94	987	90.38	104.67
	g00990	2745	331.8	360.8	3042	269.99	318.87	3821	316.16	383.87	1201	128.84	142.71	1050	131.98	146.38	1265	124.07	143.68
	g00991	72	15.76	17.14	145	23.1	27.28	132	19.95	24.22	1121	217.09	240.45	828	188.14	208.67	1234	222.74	257.95
	g00992	12413	1703.82	1852.74	12339	1241.8	1466.64	14514	1365.75	1658.22	6587	802.06	888.38	5192	740.89	821.73	7258	810.54	938.67
	g00993	949	140.58	152.87	1318	143.02	168.91	1511	153.6	186.49	1309	171.96	190.47	1087	167.38	185.64	1374	165.9	192.13
	g00994	0	0	0	5	12.89	15.22	0	0	0	0	0	0	1	3.62	4.01	0	0	0
	g00995	188	359.17	390.56	178	221.95	262.14	161	235.03	285.36	238	378.85	419.62	146	265.11	294.03	174	319.09	369.53
	g00996	959.37	45.66	49.65	1152.72	40.55	47.89	1253.68	40.58	49.27	1886.39	79.87	88.47	1688.51	83.67	92.8	2049.92	78.22	90.58
	g00997	54	8.86	9.64	47	5.64	6.67	46	5.19	6.3	70	10.18	11.28	59	10.06	11.16	44	5.9	6.84
	g00998	348	64.78	70.45	347.51	47.23	55.78	448	57.43	69.72	910.62	150.15	166.31	837	161.86	179.52	1035.87	158.17	183.18
	g00999	133.63	23.78	25.86	154.77	20.12	23.77	188.32	23.06	28	149	23.49	26.02	163.49	30.23	33.53	180.22	26.27	30.43
	g01000	562	53.13	57.77	466	32.42	38.29	562	36.28	44.05	947	79.53	88.08	886	87.14	96.65	1293	98.75	114.36
	g01001	472	99.28	107.96	593	90.86	107.32	807	117.13	142.21	558	103.88	115.06	462	100.9	111.91	538	93.19	107.93
	g01002	85	22.08	24.01	66	12.44	14.69	88	15.85	19.24	54	12.4	13.73	45	12.13	13.45	70	15.1	17.49
	g01003	65	22.55	24.52	251	62.69	74.04	176	42.65	51.79	293	89.58	99.22	227	81.57	90.48	257	75.14	87.01
	g01004	2123	120.66	131.21	2436	102.24	120.75	2566	99.27	120.52	1668	84.31	93.38	1463	86.56	96	1740	79.4	91.95
	g01005	156	44.58	48.48	217	44.88	53.01	241	47.85	58.1	115	29.02	32.14	132	39.12	43.39	126	30.03	34.78
	g01006	53	38.6	41.97	67	34.07	40.24	90	47.29	57.41	63	39.93	44.23	47	34.99	38.81	47	30.59	35.42
	g01007	295	42.28	45.98	537	56.4	66.62	489	48.08	58.37	360	45.77	50.69	283	42.17	46.77	429	50.08	57.99
	g01008	47	4.68	5.09	43	3.15	3.72	71	4.83	5.86	155	13.71	15.18	122	12.64	14.02	166	13.36	15.48
	g01009	86	60	65.24	91	44.43	52.48	118	59.25	71.94	115	69.91	77.43	108	77.15	85.57	121	75.13	87.01
	g01010	0	0	0	0	0	0	0	0	0	0	0	0	0	0	0	0	0	0
	g01011	571	41.85	45.51	692	37.4	44.17	835	41.72	50.65	257	16.74	18.54	182	13.88	15.4	276	16.29	18.86
	g01012	324	44.73	48.63	296	29.96	35.38	343	32.46	39.41	408	49.96	55.34	317	45.49	50.46	429	48.19	55.8
	g01013	44	21.12	22.97	64	21.87	25.83	71	24.1	29.26	62	26.12	28.93	69	34.2	37.93	73	30.19	34.96
	g01014	83	25.2	27.4	107	23.47	27.73	119	25.14	30.53	808	216.5	239.8	680	214.04	237.4	860	218.45	252.98
	g01015	356	48.59	52.84	395	39.53	46.69	377	35.27	42.83	212	25.67	28.43	207	29.37	32.58	235	26.09	30.22
	g01016	228	21.22	23.08	229	15.69	18.53	253	16.08	19.53	214	17.7	19.6	169	16.37	18.15	241	18.12	20.98
	g01017	529	47.87	52.05	501	33.38	39.42	628	38.8	47.1	971	78.06	86.46	775	72.96	80.92	869	63.48	73.52
	g01018	113	40.06	43.56	198	50.5	59.64	242	59.97	72.81	150	46.85	51.89	137	50.3	55.79	182	54.44	63.05
	g01019	466	18.93	20.59	585	17.58	20.76	617	17.04	20.69	920	33.26	36.84	838	35.45	39.32	920	29.93	34.67
	g01020	826	39.9	43.39	803	28.67	33.86	883	29.01	35.22	693	29.78	32.98	594	29.87	33.13	656	25.41	29.42
	g01021	237	35	38.06	275	29.75	35.14	357	36.18	43.93	197	25.8	28.58	181	27.79	30.82	288	34.67	40.15
	g01022	389	58.34	63.44	423	46.46	54.87	479	49.3	59.86	541	71.94	79.69	393	61.26	67.94	552	67.49	78.16
	g01023	817	75.19	81.76	1280	86.72	102.42	1395	87.66	106.43	400	32.7	36.22	347	33.22	36.85	442	32.85	38.04
	g01024	917	96.66	105.1	1125	87.19	102.98	1081	77.89	94.57	1258	117.75	130.42	1071	117.42	130.24	1360	116.02	134.36
	g01025	203	41.97	45.64	198	29.83	35.23	170	24.25	29.44	174	31.84	35.27	115	24.69	27.38	187	31.82	36.85
	g01026	23	36.73	39.94	75	79.33	93.69	46	55.54	67.43	52	69.96	77.49	23	35.6	39.48	25	38.04	44.05
	g01027	20	1.83	1.99	18	1.21	1.43	27	1.69	2.05	41	3.33	3.69	18	1.71	1.9	33	2.44	2.82
	g01028	10	2.16	2.35	29	4.56	5.39	32	4.77	5.79	102	19.49	21.59	68	15.25	16.91	143	25.46	29.48
	g01029	3886	310.58	337.72	4454	262.33	309.83	5623	306.52	372.16	3073	218.26	241.75	2815	234.12	259.66	3307	213.01	246.69
	g01030	9	0.69	0.75	14	0.8	0.94	23	1.21	1.47	11	0.75	0.84	14	1.12	1.25	14	0.87	1.01
	g01031	6	167.3	181.92	2	30.49	36.02	3	76.87	93.33	2	42.8	47.4	7	141.05	156.44	2	43.89	50.82
	g01032	823	219.7	238.9	1024	198.15	234.03	1212	224.4	272.45	837	197.41	218.65	757	209.63	232.51	816	181.11	209.74
	g01033	205	869.47	945.46	307	791.21	934.46	299	1012.95	1229.87	197	657.15	727.88	231	835.18	926.31	228	918.55	1063.76
	g01034	176	25.3	27.51	170	17.91	21.15	211	20.81	25.26	202	25.76	28.53	147	21.97	24.36	223	26.11	30.24
	g01035	23	50.18	54.57	23	32.38	38.25	35	58.8	71.39	43	77.47	85.81	25	51.02	56.58	26	54.62	63.26
	g01036	907	40.7	44.25	863	28.63	33.81	958	29.23	35.49	594	23.71	26.26	497	23.22	25.75	631	22.69	26.27
	g01037	7	2.17	2.36	22	4.92	5.81	14	3.02	3.66	12	3.28	3.63	3	0.96	1.07	13	3.37	3.9
	g01038	395	56.28	61.2	624	65.16	76.96	641	62.65	76.06	612	77.35	85.67	533	78.95	87.57	715	82.96	96.08
	g01039	0	0	0	6	4.71	5.56	0	0	0	0	0	0	0	0	0	1	1.08	1.25
	g01040	11402	2715.59	2952.95	15139	2620.26	3094.67	16277	2681.8	3256.08	17007	3581.87	3967.36	17214	4255.12	4719.41	19170	3777.72	4374.91
	g01041	22	42.03	45.7	60	74.82	88.36	48	70.07	85.08	30	47.75	52.89	22	39.95	44.31	18	33.01	38.23
	g01042	386	115.75	125.87	697	151.08	178.43	699	145.82	177.04	540	142.92	158.31	518	161.05	178.62	656	164.47	190.47
	g01043	473	80.08	87.08	445	55.08	65.06	481	55.99	67.98	315	47.26	52.35	341	59.99	66.53	462	63.98	74.09
	g01044	212	303.92	330.48	1476	1413.44	1669.35	785	845.39	1026.42	1534	1864.1	2064.72	1226	1721.64	1909.49	1014	1376.62	1594.24
	g01045	271	38.5	41.87	271	28.22	33.33	333	32.45	39.4	249	31.38	34.76	160	23.63	26.21	265	30.66	35.5
	g01046	1	96.48	104.91	4	221.09	261.11	0	0	0	1	84.43	93.52	0	0	0	1	64.28	74.44
	g01047	528	49.92	54.28	769	53.51	63.19	616	39.77	48.29	851	71.46	79.15	519	51.04	56.61	772	58.96	68.28
	g01048	53	12.2	13.27	99	16.58	19.58	106	16.87	20.49	88	17.92	19.85	92	21.99	24.39	140	26.64	30.85
	g01049	267	25.74	27.99	184	13.05	15.42	200	13.17	15.99	143	12.25	13.56	99	9.93	11.01	168	13.09	15.16
	g01050	0	0	0	0	0	0	0	0	0	0	0	0	0	0	0	0	0	0
	g01051	0	0	0	1	0.14	0.17	0	0	0	0	0	0	0	0	0	1	0.16	0.18
	g01052	237	17.99	19.57	227	12.71	15.01	276	14.29	17.35	399	26.93	29.82	367	29	32.16	411	25.13	29.11
	g01053	122	29.34	31.91	187	32.68	38.6	239	39.78	48.29	330	70.18	77.74	340	84.87	94.13	436	86.81	100.53
	g01054	325	143.36	155.89	417	131.37	155.15	397	123.37	149.78	772	299.23	331.43	505	230.24	255.36	722	272.62	315.72
	g01055	46	5.96	6.48	62	5.89	6.96	57	5.06	6.14	69	7.93	8.79	45	6.06	6.72	78	8.21	9.51
	g01056	182	60.14	65.4	207	49.31	58.24	256	59.01	71.64	176	51.28	56.8	118	40.4	44.81	183	50.82	58.85
	g01057	0	0	0	0	0	0	0	0	0	2	6.1	6.76	0	0	0	0	0	0
	g01058	408	79.93	86.92	547	78.17	92.32	626	84.52	102.62	367	63.67	70.52	283	57.59	63.87	475	76.46	88.54
	g01059	2482	99.02	107.68	2613	77.1	91.06	2883	78.17	94.91	3718	131.99	146.2	3323	138.05	153.12	4005	127.94	148.16
	g01060	2157	231.37	251.6	2294	180.9	213.65	2642	193.76	235.26	1274	121.34	134.4	1045	116.59	129.31	1474	128	148.24
	g01061	662	241.72	262.85	1050	275.57	325.46	980	250.39	304	20	6.43	7.12	7	2.65	2.94	6	1.85	2.14
	g01062	0	0	0	0	0	0	0	0	0	3	0.33	0.37	0	0	0	0	0	0
	g01063	421	32.17	34.98	411	23.15	27.34	479	24.95	30.3	590	40.07	44.38	463	36.81	40.83	606	37.29	43.19
	g01064	0	0	0	0	0	0	2	5.3	6.43	0	0	0	1	2.96	3.29	4	12.89	14.93
	g01065	0	0	0	0	0	0	0	0	0	0	0	0	0	0	0	0	0	0
	g01066	91	64.39	70.02	106	52.45	61.95	127	64.73	78.59	98	60.4	66.9	97	70.24	77.91	79	49.81	57.69
	g01067	1	45.65	49.64	23	578.7	683.47	17	747.07	907.05	4	146.7	162.49	8	272.08	301.77	11	370.46	429.02
	g01068	381	34.54	37.56	445	29.7	35.08	505	31.26	37.95	819	65.96	73.06	454	42.82	47.49	367	26.86	31.11
	g01069	636.11	79.66	86.63	730.56	67.15	79.31	758.96	65.09	79.03	398.03	44.24	49	389.56	50.73	56.26	461.77	46.96	54.38
	g01070	12	9.57	10.41	17	9.42	11.13	19	10.99	13.35	33	22.86	25.32	23	18.69	20.73	22	15.82	18.32
	g01071	400.89	47.98	52.17	519.44	45.65	53.92	634.04	51.94	63.06	273.97	29.1	32.23	252.44	31.42	34.85	309.23	30.02	34.77
	g01072	514	68.24	74.2	634	61.74	72.92	690	62.77	76.22	712	83.87	92.89	547	75.5	83.74	684	73.83	85.5
	g01073	822	38.63	42.01	821	28.52	33.68	949	30.33	36.83	1003	41.93	46.45	1040	50.89	56.44	1106	41.67	48.25
	g01074	2746	381.22	414.55	2661	270.83	319.86	3911	372.28	452	2121	261.2	289.31	2028	292.69	324.63	2045	231.04	267.57
	g01075	313	69.76	75.86	444	72.01	85.05	387	59.59	72.35	364	71.77	79.5	267	61.78	68.52	390	71.74	83.08
	g01076	117	5.33	5.79	166	5.59	6.6	104	3.22	3.91	1023	41.45	45.91	931	44.15	48.96	1092	39.86	46.16
	g01077	90	61.92	67.33	125	60.24	71.14	105	51.96	63.08	60	35.98	39.85	76	53.56	59.41	70	42.81	49.57
	g01078	462	35.75	38.87	543	30.97	36.58	560	29.55	35.87	362	24.89	27.57	321	25.85	28.67	445	27.74	32.12
	g01079	154	45.34	49.31	276	58.77	69.41	382	78.2	94.95	303	78.75	87.23	298	90.98	100.9	338	83.13	96.27
	g01080	214	18.44	20.05	229	14.53	17.16	239	14.05	17.06	198	15.16	16.79	149	13.36	14.81	190	13.21	15.29
	g01081	295	100.2	108.96	521	127.47	150.55	525	124.49	151.15	876	262.29	290.51	728	256.17	284.13	997	285.03	330.09
	g01082	6	0.61	0.66	5	0.37	0.44	17	1.18	1.44	70	6.33	7.01	52	5.51	6.11	65	5.36	6.2
	g01083	204	144.34	156.96	338	167.26	197.55	265	135.07	163.99	222	136.83	151.55	126	91.24	101.2	188	118.55	137.29
	g01084	294	28.74	31.26	391.7	28.18	33.28	404	26.98	32.76	371	32.22	35.68	330	33.56	37.23	477	37.7	43.66
	g01085	14	9.37	10.19	40.3	18.92	22.35	58	27.89	33.86	62	36.2	40.1	41	28.14	31.21	43	25.52	29.56
	g01086	704	73.73	80.17	905	69.69	82.31	752	53.83	65.36	224	20.83	23.07	186	20.26	22.47	273	23.14	26.79
	g01087	1044	54.85	59.64	1063	41.25	48.72	1160	41.46	50.34	885	41.35	45.8	706	38.61	42.83	948	39.96	46.27
	g01088	0	0	0	4	0.28	0.33	1	0.06	0.08	3	0.25	0.28	2	0.2	0.22	4	0.3	0.35
	g01089	656	49.04	53.33	769	42.39	50.06	820	41.79	50.74	573	38.07	42.17	444	34.54	38.31	687	41.36	47.9
	g01090	612	42.24	45.93	693	35.29	41.67	760	35.75	43.4	569	34.92	38.67	578	41.52	46.05	669	37.15	43.02
	g01091	367	100.17	108.93	444	87.8	103.7	561	106.26	129.01	952	229.53	254.23	818	231.59	256.86	1122	254.88	295.17
	g01092	155	14.26	15.51	156	10.57	12.48	166	10.43	12.66	96	7.85	8.69	73	6.99	7.75	94	6.99	8.09
	g01093	1730	112.84	122.7	1824	87.79	103.69	2138	94.99	115.33	3412	197.87	219.17	3252	220.78	244.87	3644	191.1	221.31
	g01094	980	102.41	111.36	985	75.69	89.39	1119	79.93	97.05	992	92.05	101.96	813	88.37	98.01	1103	93.27	108.01
	g01095	4019	759.83	826.24	5009	691.17	816.31	5762	750.28	910.94	7088	1186.83	1314.56	6032	1184.57	1313.82	6935	1075.95	1246.04
	g01096	10	3.44	3.75	5	1.24	1.46	4	0.96	1.17	29	8.8	9.75	14	5	5.54	17	4.93	5.71
	g01097	158	104.37	113.49	340	157.63	186.17	311	147.43	179.01	208	119.87	132.77	153	103.65	114.96	235	137.45	159.17
	g01098	0	0	0	0	0	0	2	1.12	1.36	5	3.36	3.72	0	0	0	2	1.39	1.61
	g01099	2288	174.54	189.79	2723	153.13	180.85	2812	146.26	177.58	1102	74.72	82.76	858	68.11	75.55	1322	81.23	94.07
	g01100	232	25.05	27.24	312	24.77	29.25	321	23.7	28.78	420	40.27	44.6	407	45.71	50.7	569	49.75	57.61
	g01101	3	2.74	2.98	0	0	0	2	1.33	1.62	0	0	0	0	0	0	0	0	0
	g01102	69	253.68	275.85	60	135.79	160.38	41	119.46	145.04	40	116.88	129.46	30	96.01	106.48	28	98.43	113.99
	g01103	80	23.99	26.09	95	20.59	24.32	105	21.9	26.59	90	23.82	26.38	70	21.76	24.14	104	26.07	30.2
	g01104	486	92.24	100.3	620	85.88	101.43	770	100.66	122.22	387	65.05	72.05	265	52.24	57.94	370	57.64	66.75
	g01105	19696	1399.25	1521.55	20746	1087	1283.81	23633	1144.23	1389.26	24365	1538.71	1704.31	22190	1640.69	1819.71	25039	1431.56	1657.86
	g01106	1608	226.47	246.27	2206	227.73	268.96	2233	215.67	261.86	723	90.32	100.04	506	74.08	82.17	567	65.01	75.29
	g01107	1923	54.08	58.8	1794	37.35	44.11	1937	36.98	44.9	2131	53.34	59.09	1920	56.23	62.37	2182	49.04	56.79
	g01108	2	137.84	149.89	0	0	0	3	205.89	249.98	7	406.92	450.71	0	0	0	1	48.09	55.69
	g01109	72	9.11	9.91	97	9.01	10.64	138	11.96	14.52	288	32.34	35.82	241	31.71	35.17	196	20.14	23.33
	g01110	549	22.1	24.03	788	23.46	27.71	720	19.7	23.92	745	26.69	29.56	667	27.96	31.01	678	21.86	25.31
	g01111	233	28.66	31.17	310	28	33.06	261	21.98	26.69	128	13.97	15.48	69	8.83	9.79	113	11.28	13.07
	g01112	508	251.28	273.24	749	263.43	311.13	907	317.54	385.54	820	355.81	394.1	662	337.94	374.81	839	358.35	415
	g01113	82	19.72	21.45	100	17.48	20.64	74	12.32	14.95	84	17.87	19.79	65	16.23	18	88	17.52	20.29
	g01114	2157	174.69	189.96	2468	147.29	173.95	2840	156.89	190.49	3257	234.41	259.64	2704	227.88	252.74	3446	224.97	260.53
	g01115	577	69.4	75.46	800	70.66	83.45	977	80.44	97.66	381	40.67	45.05	432	54.03	59.93	443	43.23	50.06
	g01116	7	21.57	23.45	22	42.41	50.08	16	38.69	46.98	7	17.37	19.24	7	19.26	21.36	12	35.55	41.17
	g01117	8	14.81	16.1	12	14.54	17.17	6	8.47	10.29	2	3.09	3.42	7	12.36	13.71	3	5.33	6.17
	g01118	4	2.75	2.99	8	3.86	4.55	3	1.48	1.8	14	8.4	9.3	6	4.23	4.69	3	1.83	2.12
	g01119	153	12.91	14.04	293	18.21	21.51	263	15.14	18.38	538	40.33	44.67	435	38.18	42.35	525	35.72	41.37
	g01120	1006	115.84	125.96	1231	104.13	122.98	1566	123.37	149.79	1652	168.86	187.03	1439	172.32	191.12	1698	158.49	183.55
	g01121	222	12.3	13.38	292	11.95	14.11	253	9.54	11.58	410	20.2	22.38	270	15.57	17.27	386	17.17	19.88
	g01122	335	13.37	14.53	321	9.47	11.19	398	10.79	13.1	221	7.85	8.69	217	9.02	10	252	8.05	9.32
	g01123	1290	98.56	107.18	1905	107.3	126.72	1943	101.22	122.9	2690	182.67	202.33	2541	202.04	224.08	3728	229.43	265.7
	g01124	558	368.58	400.8	861	399.17	471.44	810	383.99	466.22	378	217.85	241.29	300	203.24	225.42	407	238.05	275.68
	g01125	47	87.01	94.62	68	82.38	97.3	57	80.48	97.72	3	4.64	5.14	3	5.3	5.88	3	5.33	6.17
	g01126	32	2.46	2.68	31	1.76	2.08	39	2.05	2.49	3	0.21	0.23	7	0.56	0.62	4	0.25	0.29
	g01127	1214	143.18	155.69	1568	135.82	160.41	2004	161.75	196.39	1811	189.59	209.99	1550	190.11	210.85	2242	214.45	248.35
	g01128	356	65.27	70.98	414	55.43	65.47	492	62.1	75.4	446	72.44	80.23	335	63.81	70.77	417	62.68	72.59
	g01129	966	76.95	83.68	1157	67.92	80.22	1481	80.46	97.7	1678	118.79	131.58	1373	113.82	126.23	1869	119.99	138.96
	g01130	174	14.28	15.53	163.41	9.88	11.67	172	9.63	11.69	134.58	9.82	10.87	128.05	10.94	12.13	186	12.31	14.25
	g01131	103	29.26	31.82	192	39.48	46.63	209	41.25	50.08	195	48.92	54.19	147	43.31	48.04	196	46.43	53.77
	g01132	40	15.17	16.5	63.59	17.32	20.45	49	13.02	15.81	29.42	9.82	10.88	31.95	12.54	13.91	48	15.43	17.87
	g01133	13	5.58	6.07	15	4.61	5.44	14	4.23	5.14	19	7.17	7.94	17	7.55	8.37	18	6.6	7.65
	g01134	169	28.61	31.11	190	23.52	27.78	227	26.42	32.08	270	40.51	44.87	192	33.78	37.46	255	35.31	40.89
	g01135	528	63.04	68.55	386	33.84	39.97	433	35.38	42.96	745	78.95	87.44	609	75.61	83.86	814	78.83	91.3
	g01136	4	48.46	52.7	1	6.79	8.02	1	10.36	12.58	1	9.07	10.04	2	18.07	20.04	0	0	0
	g01137	934	58.26	63.35	988	45.49	53.73	1111	47.2	57.3	2401	133.18	147.51	2374	154.15	170.97	2416	121.11	140.26
	g01138	38	12.47	13.56	48	11.36	13.42	49	11.22	13.62	16	4.63	5.13	10	3.4	3.77	23	6.34	7.34
	g01139	165	23.1	25.12	161	16.53	19.52	209	20.07	24.37	108	13.41	14.86	67	9.75	10.82	82	9.35	10.82
	g01140	490	46.5	50.57	651	45.47	53.7	736	47.71	57.92	956	80.59	89.27	748	73.85	81.91	1075	82.43	95.46
	g01141	360	45.44	49.41	416	38.53	45.51	388	33.54	40.72	577	64.62	71.58	444	58.27	64.63	517	52.99	61.37
	g01142	34	10.26	11.16	35	7.63	9.01	19	3.99	4.84	22	5.86	6.49	14	4.38	4.86	10	2.52	2.92
	g01143	317	122.16	132.84	453	125.26	147.93	550	148.57	180.39	453	153.66	170.2	364	145.18	161.02	456	149.04	172.6
	g01144	417	24.65	26.81	440	19.2	22.68	546	21.97	26.68	304	15.98	17.7	271	16.68	18.5	339	16.1	18.64
	g01145	749	79.99	86.98	924	72.55	85.68	1126	82.21	99.82	1416	134.28	148.73	1096	121.75	135.03	1523	131.67	152.48
	g01146	181	23.52	25.57	263	25.07	29.61	307	27.33	33.18	147	16.95	18.77	116	15.67	17.38	142	14.99	17.36
	g01147	34	9.55	10.38	55	11.18	13.21	48	9.36	11.37	53	13.14	14.56	49	14.27	15.83	76	17.79	20.6
	g01148	1	1.97	2.15	2	2.57	3.03	0	0	0	2	3.28	3.63	9	16.81	18.65	1	1.9	2.2
	g01149	145	26.69	29.02	188	25.26	29.84	199	25.21	30.61	198	32.28	35.75	148	28.3	31.38	203	30.63	35.48
	g01150	681	30.36	33.01	602	19.84	23.43	701	21.25	25.8	673	26.69	29.57	558	25.9	28.73	807	28.83	33.39
	g01151	1097	47.38	51.53	1253	40.02	47.26	1324	38.88	47.21	2171	83.43	92.41	1856	83.48	92.58	2115	73.19	84.76
	g01152	606	56.09	60.99	507	34.54	40.8	632	39.94	48.5	680	55.91	61.93	684	65.87	73.05	854	63.84	73.93
	g01153	393	40.2	43.72	364	27.39	32.35	439	30.69	37.26	362	32.89	36.43	338	35.97	39.89	494	40.88	47.34
	g01154	241	21.89	23.8	305	20.4	24.09	352	21.83	26.5	324	26.14	28.96	244	23.06	25.57	300	22	25.48
	g01155	813	67.3	73.18	1032	62.94	74.34	1099	62.07	75.36	1425	104.82	116.11	1146	98.71	109.49	1450	96.79	112.08
	g01156	423	31.05	33.76	448	24.25	28.64	482	24.12	29.28	893	58.27	64.54	763	58.29	64.65	894	52.83	61.18
	g01157	222	18.73	20.37	255	15.85	18.72	256	14.74	17.89	410	30.73	34.04	329	28.88	32.03	428	29.12	33.72
	g01158	110	14.89	16.19	163	16.18	19.11	211	19.58	23.77	220	26.42	29.26	184	25.89	28.72	232	25.54	29.58
	g01159	216	30.25	32.89	251	25.76	30.43	320	30.73	37.31	117	14.53	16.1	96	13.97	15.5	105	11.97	13.86
	g01160	350	79.09	86.01	495	81.38	96.11	508	79.33	96.32	668	133.54	147.91	525	123.16	136.6	645	120.36	139.38
	g01161	6	2.51	2.73	7	2.1	2.48	14	4.12	5	4	1.47	1.63	1	0.43	0.48	0	0	0
	g01162	39	4.9	5.32	33	3.04	3.59	53	4.56	5.53	23	2.56	2.84	18	2.35	2.61	12	1.22	1.42
	g01163	401	35.88	39.02	350	23.06	27.24	492	30.06	36.49	731	58.12	64.37	778	72.44	80.34	786	56.78	65.75
	g01164	55	48.47	52.7	99	60.26	71.17	90	57.85	70.23	135	102.98	114.06	94	84.01	93.17	80	64.15	74.3
	g01165	2401	124.92	135.84	2816	108.24	127.84	3133	110.9	134.65	3838	177.61	196.73	3174	171.92	190.68	4256	177.65	205.73
	g01166	1284	54.54	59.31	1309	41.11	48.56	1343	38.78	47.08	1839	69.5	76.98	1677	74.17	82.27	1944	66.15	76.6
	g01167	202	36.35	39.53	235	30.89	36.48	209	25.88	31.43	104	16.58	18.36	56	10.47	11.61	86	12.68	14.69
	g01168	1893	142.61	155.08	2127	118.14	139.53	2589	132.98	161.46	700	46.87	51.92	674	52.84	58.61	730	44.29	51.29
	g01169	553	45.24	49.19	757	45.63	53.89	644	35.94	43.63	284	20.65	22.87	198	16.85	18.69	201	13.26	15.35
	g01170	387	16.35	17.78	569.71	17.8	21.02	539.73	15.5	18.82	1043.21	39.22	43.44	711.68	31.31	34.73	849	28.74	33.28
	g01171	9	4.01	4.36	13	4.13	4.88	33	10.35	12.57	0	0	0	6	2.76	3.06	1	0.38	0.44
	g01172	928	94.14	102.37	1017	75.88	89.62	1105	76.6	93.01	385	34.69	38.42	346	36.51	40.5	432	35.44	41.05
	g01173	212	93.52	101.69	310	97.66	115.34	264	82.04	99.6	283	109.69	121.5	232	105.77	117.31	293	110.63	128.12
	g01174	0	0	0	1	0.19	0.22	0	0	0	0	0	0	0	0	0	0	0	0
	g01175	220	38.31	41.66	237	30.16	35.63	273	32.7	39.7	333	51.39	56.92	274	49.58	54.99	295	42.06	48.7
	g01176	224	41.7	45.35	234	31.8	37.56	248	31.79	38.6	254	41.88	46.39	204	39.45	43.75	292	44.59	51.64
	g01177	1	0.09	0.1	0	0	0	4	0.25	0.31	3	0.25	0.27	0	0	0	2	0.15	0.17
	g01178	18	5.91	6.42	37.29	8.82	10.42	36.27	8.3	10.08	61.79	17.88	19.81	55.32	18.81	20.87	51	14.06	16.28
	g01179	831	80.76	87.82	1121	80.16	94.68	1094	72.63	88.18	705	60.86	67.4	571	57.73	64.03	704	55.3	64.04
	g01180	72	32.95	35.83	107	34.92	41.25	137	44.23	53.7	54	21.7	24.04	32	15.13	16.78	48	18.85	21.83
	g01181	134	29.73	32.33	188	30.35	35.85	232	35.55	43.17	280	54.96	60.88	242	55.74	61.82	313	57.3	66.36
	g01182	1228	76.5	83.19	1493	68.65	81.08	1697	72	87.41	1314	72.79	80.62	1140	73.93	81.99	1563	78.25	90.62
	g01183	314	42.5	46.21	465	46.15	54.51	410	38.04	46.18	372	44.67	49.48	376	52.91	58.68	496	54.6	63.23
	g01184	165	19.09	20.76	232	19.72	23.29	201	15.91	19.32	168	17.25	19.11	84	10.11	11.21	117	10.97	12.71
	g01185	189	55.65	60.51	269	57.28	67.65	277	56.71	68.85	150	38.99	43.18	99	30.22	33.52	146	35.91	41.58
	g01186	0	0	0	1	25.16	29.72	0	0	0	1	36.68	40.62	5	170.05	188.61	3	101.03	117.01
	g01187	144	90.3	98.19	249	109.87	129.76	258	115.8	140.6	240	131.46	145.61	248	159.73	177.16	236	130.41	151.03
	g01188	756	110.31	119.95	750	80.18	94.69	937	93.8	113.89	901	116.6	129.14	807	122.4	135.76	1036	123.17	142.64
	g01189	0	0	0	0	0	0	0	0	0	1	62.69	69.44	3	175.26	194.38	0	0	0
	g01190	83	21.45	23.32	162	30.37	35.87	172	30.81	37.4	342	78.11	86.51	303	81.24	90.11	354	75.96	87.96
	g01191	741	53.9	58.61	857	45.97	54.3	811	40.21	48.82	662	42.81	47.41	458	34.67	38.46	735	43.04	49.84
	g01192	260	21.2	23.05	291	17.48	20.65	291	16.18	19.65	215	15.58	17.25	149	12.64	14.02	213	14	16.21
	g01193	653	83.28	90.56	855	80.02	94.51	1027	89.71	108.93	1086	122.9	136.13	862	114.31	126.78	1258	130.32	150.92
	g01194	260	12.28	13.35	316	11.03	13.03	320	10.28	12.48	500	21.01	23.27	383	18.83	20.89	551	20.86	24.16
	g01195	142	14.78	16.07	162	12.4	14.64	178	12.66	15.37	294	27.17	30.09	299	32.36	35.89	349	29.38	34.03
	g01196	903	63.87	69.45	1059	55.25	65.25	1247	60.11	72.98	1519	95.51	105.79	1517	111.67	123.86	1627	92.61	107.25
	g01197	1217	132.59	144.18	1610	128.93	152.28	1776	132.32	160.65	446	43.14	47.79	374	42.38	47.01	419	36.97	42.81
	g01198	14002	1553.37	1689.14	15946	1300.1	1535.49	17438	1323.12	1606.46	22654	2231.31	2471.45	22704	2619.69	2905.54	25827	2321.02	2687.93
	g01199	1106	243.15	264.41	1350	216.03	255.15	1287	195.42	237.26	2468	480.09	531.76	1748	398.98	442.51	2721	493.45	571.46
	g01200	2876	373.65	406.31	3614	344.49	406.86	4254	378.64	459.73	3077	354.72	392.89	2726	368.24	408.42	3000	316.73	366.79
	g01201	964	61.96	67.38	1241	58.87	69.52	1048	45.88	55.71	1599	91.38	101.22	1066	71.32	79.1	1608	83.09	96.22
	g01202	259	1154.44	1255.35	509	1372.47	1620.96	398	1420.94	1725.22	654	2284.62	2530.5	716	2700.83	2995.52	675	2850.19	3300.75
	g01203	0	0	0	0	0	0	0	0	0	0	0	0	0	0	0	0	0	0
	g01204	219	83.73	91.05	324	88.91	105	362	96.99	117.76	331	111.41	123.4	312	123.47	136.94	354	114.73	132.87
	g01205	63	14.65	15.93	73	12.34	14.57	94	15.11	18.34	53	10.9	12.07	44	10.62	11.78	61	11.72	13.58
	g01206	12	1.71	1.86	21	2.19	2.59	9	0.88	1.07	3	0.38	0.42	9	1.33	1.48	9	1.04	1.21
	g01207	178	104.96	114.13	249	103.61	122.37	347	146	177.26	50	25.78	28.56	69	41.85	46.42	68	35.14	40.69
	g01208	820	107.98	117.42	1712	165.37	195.32	1621	146.26	177.58	1302	152.12	168.49	1127	154.3	171.13	1077	115.28	133.5
	g01209	600.2	52.55	57.14	695	44.81	52.93	763.98	45.65	55.43	697.58	54.27	60.11	621	56.57	62.74	767.3	54.21	62.78
	g01210	345	85.96	93.47	466	84.3	99.56	418	72.12	87.56	330	72.68	80.51	256	66.19	73.41	385	79.52	92.09
	g01211	133	17.42	18.94	124	11.91	14.07	168	15.08	18.3	160	18.59	20.59	171	23.29	25.83	152	16.18	18.74
	g01212	10.8	30.64	33.31	0	0	0	9.02	19.99	24.27	9.42	21.64	23.97	0	0	0	8.7	23.75	27.51
	g01213	24	6.82	7.41	31	6.37	7.53	23	4.54	5.51	42	10.54	11.67	63	18.56	20.59	58	13.74	15.91
	g01214	353	146.45	159.25	416	123.53	145.89	399	116.34	141.25	130	47.43	52.53	73	31.32	34.74	119	42.08	48.73
	g01215	17	4.49	4.88	26	4.98	5.88	62	11.35	13.78	40	9.33	10.34	30	8.22	9.11	42	9.22	10.67
	g01216	762	48.4	52.63	1104	51.76	61.13	1054	45.6	55.36	1154	65.18	72.19	937	61.95	68.71	1372	70.05	81.12
	g01217	63	83.75	91.07	65	58.05	68.56	96	95.43	115.86	47	53.17	58.89	48	62.93	69.8	33	41.34	47.87
	g01218	25	153.44	166.85	48	173.34	204.73	31	155.28	188.53	31	146.05	161.76	26	128.99	143.07	31	176.39	204.27
	g01219	699	108.86	118.37	830	94.62	111.75	986	105.44	128.02	981	135.45	150.03	794	128.51	142.54	1048	133.2	154.25
	g01220	471	1814.26	1972.84	924	2181.74	2576.75	698	2136.26	2593.72	1313	4005.83	4436.94	1018	3390.19	3760.11	1245	4576.5	5299.96
	g01221	17	2.26	2.46	8	0.78	0.92	22	2.01	2.44	6	0.71	0.78	9	1.25	1.38	7	0.76	0.88
	g01222	640.3	97.22	105.72	426.61	47.43	56.02	490	51.07	62.01	616.73	83.04	91.97	520.26	82.11	91.07	623.49	77.21	89.42
	g01223	5	85.16	92.6	4	37.6	44.4	3	44.9	54.51	8	102.16	113.15	4	49.58	54.99	1	14.24	16.49
	g01224	157	58.2	63.29	218	58.06	68.57	271	70.33	85.39	129	42.11	46.64	82	31.47	34.9	121	37.95	43.95
	g01225	69.7	38.78	42.17	58.39	22.99	27.15	57	22.56	27.4	80.27	39.1	43.3	62.74	35.95	39.87	77.51	37.6	43.54
	g01226	14	14.3	15.55	15	10.49	12.39	16	12.03	14.6	24	21.11	23.39	17	17.47	19.37	16	15.08	17.46
	g01227	172	53.91	58.62	254	57.47	67.88	208	45.4	55.13	54	14.93	16.54	28	9.1	10.09	35	9.19	10.65
	g01228	18829	489.04	531.78	18797	361.52	426.97	19932	351.41	426.66	10510	243	269.15	9328	252.34	279.87	11045	229.17	265.4
	g01229	574	112.91	122.78	827	118.65	140.14	871	118.09	143.37	958	166.86	184.82	747	152.62	169.27	1086	175.54	203.28
	g01230	14	18.17	19.75	8	6.99	8.25	14	13.56	16.47	2	2.21	2.45	0	0	0	0	0	0
	g01231	605	76.96	83.68	774	72.25	85.33	765	66.65	80.92	698	78.79	87.27	622	82.27	91.24	679	70.15	81.24
	g01232	424	22.32	24.27	623	24.23	28.62	590	21.13	25.66	824	38.59	42.74	646	35.41	39.27	834	35.23	40.8
	g01233	0	0	0	0	0	0	0	0	0	0	0	0	1	9.6	10.65	0	0	0
	g01234	992	107.12	116.48	1495	118.67	140.16	1650	121.82	147.91	325	31.16	34.51	286	32.12	35.63	265	23.17	26.83
	g01235	572	35.45	38.55	686	31.38	37.07	739	31.19	37.87	864	47.62	52.74	833	53.74	59.61	970	48.31	55.95
	g01236	116	88.33	96.05	156	82.75	97.74	175	96.38	117.02	200	132.41	146.66	187	145.35	161.21	212	144.88	167.78
	g01237	207	41.73	45.38	250	36.75	43.4	248	34.47	41.86	191	34.09	37.76	125	26.17	29.03	206	34.15	39.55
	g01238	0	0	0	13	88.28	104.26	0	0	0	8	72.54	80.34	5	45.17	50.09	3	31.58	36.57
	g01239	948	144.85	157.51	1146	128.21	151.43	1396	146.43	177.79	704	95.38	105.64	597	94.81	105.15	796	99.21	114.89
	g01240	3	0.61	0.66	3	0.44	0.52	6	0.84	1.02	3	0.54	0.6	1	0.21	0.23	2	0.33	0.39
	g01241	179	29.99	32.61	166	20.34	24.02	142	16.35	19.86	159	23.61	26.15	129	22.46	24.91	135	18.5	21.42
	g01242	127	31.97	34.77	179	32.71	38.63	175	30.51	37.05	120	26.7	29.58	77	20.11	22.31	122	25.47	29.5
	g01243	608	45.45	49.43	630	34.72	41.01	712	36.29	44.06	495	32.89	36.43	412	32.05	35.55	496	29.86	34.58
	g01244	77	6.71	7.29	100	6.41	7.57	81	4.81	5.85	198	15.32	16.97	116	10.51	11.66	182	12.79	14.81
	g01245	0	0	0	0	0	0	0	0	0	0	0	0	0	0	0	0	0	0
	g01246	496	73.48	79.9	550	59.68	70.49	613	62.31	75.66	313	41.12	45.54	283	43.58	48.33	369	44.55	51.6
	g01247	458	56.34	61.27	540	48.77	57.6	545	45.9	55.73	784	85.59	94.8	648	82.89	91.94	900	89.86	104.07
	g01248	203	42.33	46.03	294	44.67	52.76	284	40.86	49.61	189	34.88	38.64	180	38.98	43.23	252	43.26	50.1
	g01249	467	49.01	53.3	598	46.15	54.5	628	45.05	54.7	690	64.3	71.22	516	56.33	62.48	738	62.68	72.59
	g01250	1	0.23	0.26	2	0.34	0.4	2	0.32	0.39	16	3.32	3.68	7	1.71	1.89	22	4.27	4.95
	g01251	19	1.77	1.93	21	1.44	1.7	18	1.15	1.39	32	2.65	2.94	30	2.91	3.23	27	2.03	2.36
	g01252	247	31.67	34.44	237	22.3	26.33	258	22.66	27.51	260	29.58	32.76	212	28.26	31.34	299	31.14	36.06
	g01253	1022	206.9	224.99	1500	221.38	261.46	1693	236.34	286.96	661	118.47	131.22	535	112.48	124.75	753	125.38	145.2
	g01254	35	141.4	153.75	86	212.05	250.44	61	196.31	238.35	47	149.86	165.99	39	135.27	150.03	49	188.49	218.29
	g01255	7770.6	846.6	920.6	8465.35	677.93	800.67	9528	709.85	861.86	5017	485.32	537.55	4712.59	534.03	592.29	4632.64	408.72	473.34
	g01256	203	170.01	184.87	233	135.21	159.69	202	123.03	149.38	102	74.07	82.04	44	37.46	41.55	90	68.27	79.06
	g01257	4	8.73	9.49	7	9.86	11.64	8	13.44	16.32	15	27.03	29.93	15	30.61	33.95	12	25.21	29.2
	g01258	1358	229.11	249.14	1610	198.6	234.56	1674	194.16	235.74	1571	234.89	260.17	1301	228.07	252.96	1758	242.57	280.92
	g01259	2430.4	771.65	839.1	2652.65	607.83	717.88	3073	679.79	825.36	1669	467.43	517.74	1542.41	507.56	562.94	1749.36	465.75	539.38
	g01260	14	2.87	3.12	19	2.84	3.35	24	3.39	4.12	19	3.45	3.82	25	5.32	5.9	29	4.89	5.67
	g01261	4163	455.6	495.42	5368	431.8	509.98	5613	420.08	510.04	1360	132.15	146.37	1274	145.02	160.84	1403	124.35	144.01
	g01262	22	62.4	67.86	31	55.43	65.46	14	31.03	37.67	23	52.86	58.55	22	56.37	62.52	29	79.21	91.73
	g01263	3462	154.91	168.45	3989	131.95	155.84	4503	137	166.34	5042	200.72	222.32	4534	211.24	234.29	5211	186.85	216.38
	g01264	2980	177.68	193.21	3330	146.58	173.12	4292	174.23	211.54	3545	187.96	208.19	3265	202.65	224.76	3980	190.62	220.75
	g01265	677	57.21	62.21	788	49.06	57.94	829	47.8	58.04	1361	102.2	113.2	1111	97.69	108.35	1574	107.28	124.24
	g01266	0	0	0	0	0	0	0	0	0	0	0	0	0	0	0	0	0	0
	g01267	416	6	6.53	387	4.14	4.89	478	4.68	5.68	163	2.09	2.32	137	2.06	2.28	152	1.75	2.03
	g01268	3	0.77	0.83	4	0.74	0.88	4	0.71	0.86	2	0.45	0.5	3	0.8	0.88	1	0.21	0.25
	g01269	2448	116.28	126.45	2495	87.59	103.45	2739	88.49	107.43	4068	171.9	190.4	3679	181.95	201.81	4195	159.75	185
	g01270	32	8.06	8.76	27	4.93	5.83	42	7.32	8.89	7	1.56	1.73	3	0.78	0.87	9	1.88	2.18
	g01271	321	50.15	54.54	456	52.15	61.59	409	43.88	53.28	283	39.2	43.42	175	28.42	31.52	325	41.44	47.99
	g01272	33	9.49	10.32	41	8.53	10.07	38	7.59	9.22	30	7.61	8.43	35	10.43	11.57	39	9.35	10.83
	g01273	1155	63.35	68.88	1185	48	56.69	1310	48.9	59.37	1471	71.76	79.48	1102	62.92	69.79	1463	64.4	74.59
	g01274	137	24.84	27.01	223	29.53	34.87	260	32.44	39.39	47	7.55	8.36	40	7.53	8.36	78	11.59	13.42
	g01275	0	0	0	2	0.12	0.14	0	0	0	0	0	0	0	0	0	0	0	0
	g01276	93	21.11	22.96	110	18.17	21.46	140	21.97	26.67	21	4.22	4.67	20	4.71	5.23	30	5.63	6.51
	g01277	474	15.18	16.51	581	13.77	16.27	655	14.25	17.3	511	14.57	16.14	471	15.71	17.43	651	16.68	19.31
	g01278	478.49	28.81	31.33	541.03	24.05	28.4	537.02	22.02	26.73	475.45	25.46	28.2	448.59	28.12	31.19	566.29	27.39	31.72
	g01279	396.51	30.93	33.63	522.97	30.07	35.51	448.98	23.88	29	455.55	31.58	34.98	405.41	32.91	36.5	583.71	36.68	42.48
	g01280	150	44.43	48.32	246	52.69	62.23	234	48.2	58.53	167	43.67	48.37	137	42.08	46.67	216	53.46	61.91
	g01281	0	0	0	0	0	0	0	0	0	0	0	0	0	0	0	0	0	0
	g01282	118	47.74	51.91	150	43.47	51.34	136	38.63	46.91	174	61.92	68.59	123	51.48	57.09	191	65.74	76.14
	g01283	2	0.45	0.48	0	0	0	0	0	0	1	0.2	0.22	1	0.23	0.26	2	0.37	0.43
	g01284	3	0.48	0.53	5	0.59	0.7	1	0.11	0.13	9	1.29	1.43	7	1.17	1.3	15	1.98	2.29
	g01285	46	26.49	28.8	77	31.32	37	78	32.01	38.87	0	0	0	0	0	0	1	0.5	0.58
	g01286	0	0	0	0	0	0	1	0.09	0.1	23	2.55	2.82	22	2.86	3.17	37	3.75	4.35
	g01287	4	0.54	0.59	10	0.99	1.17	6	0.56	0.67	23	2.75	3.05	22	3.09	3.42	25	2.74	3.18
	g01288	644	51.81	56.34	827	49.03	57.91	850	46.64	56.63	546	39.04	43.24	467	39.1	43.36	640	41.5	48.06
	g01289	34	1.01	1.1	45	0.99	1.17	28	0.57	0.69	44	1.17	1.29	41	1.27	1.41	36	0.86	0.99
	g01290	56	4.06	4.42	83	4.44	5.24	80	3.95	4.8	50	3.22	3.57	26	1.96	2.18	53	3.09	3.58
	g01291	38	3.44	3.74	52	3.46	4.09	58	3.58	4.35	5	0.4	0.45	3	0.28	0.31	10	0.73	0.85
	g01292	299	27.47	29.87	364	24.61	29.07	357	22.39	27.18	198	16.16	17.9	157	15	16.64	182	13.5	15.63
	g01293	13	1.86	2.03	14	1.47	1.74	16	1.57	1.91	13	1.65	1.83	16	2.38	2.64	16	1.87	2.16
	g01294	88	10.4	11.31	135	11.72	13.84	150	12.14	14.74	125	13.12	14.53	74	9.1	10.09	69	6.62	7.66
	g01295	124	10.8	11.74	151	9.68	11.44	192	11.41	13.85	128	9.9	10.97	86	7.79	8.64	154	10.82	12.53
	g01296	23	6.86	7.45	23	4.96	5.85	22	4.56	5.54	10	2.63	2.91	2	0.62	0.69	4	1	1.15
	g01297	12	7.25	7.88	35	14.9	17.6	24	10.36	12.58	0	0	0	0	0	0	0	0	0
	g01298	7	2.06	2.24	24	5.11	6.04	13	2.66	3.23	0	0	0	0	0	0	2	0.49	0.57
	g01299	1575	101.77	110.67	1971	93.99	111	2359	103.83	126.06	3182	182.82	202.49	2771	186.38	206.71	3498	181.72	210.44
	g01300	13	1.03	1.12	19	1.1	1.3	16	0.86	1.05	6	0.42	0.47	5	0.41	0.46	2	0.13	0.15
	g01301	4	0.57	0.62	11	1.15	1.36	5	0.49	0.6	9	1.14	1.26	6	0.89	0.99	15	1.75	2.02
	g01302	1801	340.5	370.26	2458	339.17	400.58	2552	332.3	403.46	109	18.25	20.22	71	13.94	15.46	89	13.81	15.99
	g01303	3	0.69	0.75	2	0.34	0.4	3	0.48	0.58	9	1.84	2.04	6	1.44	1.6	2	0.38	0.44
	g01304	202	15.71	17.08	192	11	13	248	13.15	15.96	767	53	58.7	824	66.67	73.94	1024	64.14	74.28
	g01305	183	66.82	72.66	196	51.44	60.75	240	61.32	74.45	233	74.94	83	179	67.68	75.06	275	84.88	98.29
	g01306	24	16.74	18.21	41	20.02	23.64	34	17.07	20.73	38	23.1	25.59	43	30.72	34.07	41	25.46	29.48
	g01307	13	1.6	1.74	31	2.8	3.31	19	1.6	1.94	12	1.31	1.45	5	0.64	0.71	1	0.1	0.12
	g01308	434	34.24	37.23	644	37.44	44.22	558	30.02	36.45	523	36.67	40.61	346	28.4	31.5	457	29.05	33.64
	g01309	8	0.81	0.89	13	0.97	1.15	14	0.97	1.18	15	1.36	1.5	8	0.85	0.94	14	1.15	1.34
	g01310	20	30.23	32.87	18	18.1	21.38	24	27.34	33.19	1	1.28	1.41	2	2.95	3.27	1	1.44	1.66
	g01311	173	65.63	71.37	263	71.62	84.59	226	60.07	72.93	30	10.02	11.1	24	9.42	10.45	29	9.32	10.79
	g01312	282	23.34	25.38	386	23.54	27.8	365	20.61	25.03	310	22.8	25.26	211	18.18	20.16	351	23.43	27.13
	g01313	1	2.34	2.55	3	4.51	5.32	2	3.62	4.4	1	1.92	2.13	0	0	0	1	2.26	2.61
	g01314	59	12.3	13.38	90	13.67	16.15	86	12.37	15.02	0	0	0	1	0.22	0.24	0	0	0
	g01315	21	5.26	5.72	49	8.91	10.52	37	6.42	7.79	72	15.94	17.65	35	9.1	10.09	82	17.03	19.72
	g01316	0	0	0	2	0.44	0.52	0	0	0	0	0	0	0	0	0	0	0	0
	g01317	55	6.26	6.81	84	7.02	8.29	117	9.11	11.06	145	14.65	16.22	131	15.5	17.2	186	17.15	19.87
	g01318	0	0	0	0	0	0	0	0	0	0	0	0	0	0	0	0	0	0
	g01319	0	0	0	6	0.8	0.95	2	0.25	0.31	21	3.41	3.78	17	3.24	3.59	16	2.41	2.79
	g01320	2	0.76	0.83	19	5.21	6.16	15	4.02	4.88	2	0.67	0.75	3	1.19	1.32	2	0.65	0.75
	g01321	2	235.91	256.53	18	1232.05	1455.11	11	0	0	5	525.44	581.99	2	199.82	221.63	2	152.88	177.04
	g01322	132	8.61	9.36	170	8.18	9.66	136	6.04	7.34	120	6.96	7.71	98	6.65	7.38	113	5.93	6.86
	g01323	1	0.07	0.07	0	0	0	0	0	0	2	0.12	0.13	1	0.07	0.08	4	0.22	0.25
	g01324	1	0.56	0.61	4	1.59	1.88	2	0.8	0.97	0	0	0	0	0	0	0	0	0
	g01325	0	0	0	0	0	0	2	0.09	0.1	0	0	0	0	0	0	0	0	0
	g01326	153	19.41	21.11	162	15.08	17.81	160	13.9	16.88	26	2.93	3.24	29	3.83	4.24	52	5.36	6.21
	g01327	74	4.66	5.07	85	3.95	4.67	105	4.51	5.47	114	6.39	7.08	90	5.9	6.55	123	6.23	7.22
	g01328	14	1.46	1.58	14	1.07	1.27	14	1	1.21	58	5.36	5.94	54	5.84	6.48	87	7.32	8.48
	g01329	134	6.8	7.39	173	6.48	7.66	147	5.07	6.16	27	1.22	1.35	16	0.84	0.94	37	1.51	1.74
	g01330	0	0	0	1	0.11	0.13	0	0	0	0	0	0	0	0	0	0	0	0
	g01331	59	20.04	21.79	131	32.05	37.85	79	18.73	22.74	1933	578.76	641.05	1461	514.11	570.2	2512	718.15	831.68
	g01332	0	0	0	0	0	0	0	0	0	0	0	0	0	0	0	0	0	0
	g01333	3	5.23	5.68	7	8.02	9.47	2	2.65	3.21	0	0	0	0	0	0	0	0	0
	g01334	0	0	0	1	0.32	0.38	1	0.31	0.38	0	0	0	1	0.46	0.51	0	0	0
	g01335	158	21.39	23.25	188	18.66	22.04	228	21.15	25.68	199	23.89	26.47	139	19.56	21.69	241	26.53	30.72
	g01336	0	0	0	3	0.45	0.53	1	0.14	0.17	1	0.18	0.2	0	0	0	0	0	0
	g01337	1	0.2	0.22	0	0	0	0	0	0	1	0.18	0.2	0	0	0	0	0	0
	g01338	0	0	0	3	0.38	0.45	5	0.6	0.73	10	1.55	1.72	1	0.18	0.2	3	0.43	0.5
	g01339	0	0	0	2	0.38	0.45	1	0.18	0.22	0	0	0	2	0.55	0.61	0	0	0
	g01340	161	16.54	17.99	261	19.72	23.29	226	15.87	19.27	5	0.46	0.51	2	0.21	0.24	1	0.08	0.1
	g01341	101	24.05	26.16	172	29.77	35.16	216	35.59	43.21	75	15.8	17.5	29	7.17	7.95	71	13.99	16.2
	g01342	0	0	0	0	0	0	0	0	0	4	0.84	0.93	0	0	0	9	1.77	2.05
	g01343	20867	5793.13	6299.47	30810	6194.53	7316.08	35040	6753.49	8199.69	43	10.54	11.68	12	3.46	3.83	13	3.01	3.48
	g01344	0	0	0	0	0	0	1	47.4	57.55	0	0	0	1	36.73	40.73	0	0	0
	g01345	0	0	0	0	0	0	0	0	0	0	0	0	0	0	0	0	0	0
	g01346	0	0	0	2	0.19	0.22	1	0.09	0.11	4	0.45	0.5	3	0.4	0.44	0	0	0
	g01347	23	8.59	9.34	24	6.44	7.6	29	7.59	9.21	9	2.96	3.28	5	1.93	2.14	9	2.85	3.3
	g01348	946	124.57	135.46	1311	126.64	149.57	1290	116.4	141.32	148	17.29	19.15	86	11.77	13.06	170	18.2	21.07
	g01349	1	0.07	0.07	6	0.3	0.36	0	0	0	11	0.67	0.74	13	0.92	1.02	11	0.6	0.7
	g01350	70	41.28	44.88	120	49.93	58.97	134	56.38	68.45	12	6.19	6.85	3	1.82	2.02	10	5.17	5.98
	g01351	8	1.87	2.03	3	0.51	0.6	5	0.81	0.98	22	4.55	5.03	13	3.15	3.5	27	5.21	6.04
	g01352	0	0	0	0	0	0	0	0	0	0	0	0	0	0	0	0	0	0
	g01353	41	4.89	5.32	46	4.03	4.76	56	4.58	5.56	102	10.81	11.97	76	9.44	10.47	140	13.56	15.7
	g01354	39	4.05	4.4	46	3.51	4.15	32	2.27	2.76	125	11.53	12.77	105	11.34	12.58	132	11.09	12.84
	g01355	1	0.08	0.09	3	0.18	0.21	6	0.33	0.41	9	0.65	0.72	3	0.25	0.28	2	0.13	0.15
	g01356	1	0.13	0.14	7	0.68	0.8	4	0.36	0.44	2	0.23	0.26	5	0.69	0.76	2	0.22	0.25
	g01357	8	0.89	0.96	7	0.57	0.67	6	0.45	0.55	1984	194.97	215.95	1313	151.16	167.65	2309	207.02	239.75
	g01358	988	241.22	262.3	934	165.63	195.62	1159	195.86	237.8	513	110.74	122.65	446	113	125.34	604	122.14	141.45
	g01359	2	0.49	0.54	11	1.97	2.33	2	0.34	0.41	1	0.22	0.24	1	0.26	0.28	1	0.2	0.24
	g01360	0	0	0	0	0	0	0	0	0	0	0	0	0	0	0	0	0	0
	g01361	93	8.04	8.74	105	6.69	7.9	143	8.44	10.24	28	2.15	2.38	25	2.25	2.49	16	1.12	1.29
	g01362	111	9.17	9.97	225	13.7	16.18	225	12.69	15.4	37	2.72	3.01	30	2.58	2.86	39	2.6	3.01
	g01363	4693	319.39	347.31	5183	260.23	307.34	5842	270.9	328.91	2863	173.23	191.87	2580	182.75	202.7	3235	177.1	205.09
	g01364	19	9.03	9.82	23	7.79	9.2	17	5.71	6.93	63	26.29	29.12	40	19.64	21.78	54	22.1	25.59
	g01365	0	0	0	0	0	0	0	0	0	0	0	0	0	0	0	0	0	0
	g01366	1052	146.05	158.81	1360	138.42	163.48	1347	128.22	155.67	1231	151.6	167.91	1020	147.21	163.27	1293	146.08	169.18
	g01367	22	5.81	6.32	27	5.17	6.11	23	4.21	5.11	28	6.53	7.24	10	2.74	3.04	8	1.76	2.03
	g01368	62	11.33	12.31	74	9.87	11.66	66	8.3	10.08	500	80.9	89.61	526	99.81	110.7	543	81.31	94.16
	g01369	0	0	0	0	0	0	0	0	0	2	0.52	0.58	2	0.61	0.68	0	0	0
	g01370	63	7.89	8.58	65	5.97	7.06	51	4.37	5.31	101	11.22	12.43	54	7.03	7.8	99	10.07	11.66
	g01371	4	0.51	0.56	6	0.56	0.67	6	0.53	0.64	8	0.91	1.01	7	0.93	1.03	4	0.42	0.48
	g01372	7	1.15	1.25	9	1.08	1.28	7	0.79	0.96	3	0.44	0.48	2	0.34	0.38	0	0	0
	g01373	1.53	0.34	0.37	4.87	0.78	0.92	6.19	0.94	1.15	16.02	3.13	3.47	25.53	5.85	6.49	16.98	3.09	3.58
	g01374	8	8.51	9.25	24	17.42	20.57	9	7.06	8.57	15	13.71	15.19	4	4.27	4.73	1	0.98	1.14
	g01375	0	0	0	1	0.15	0.18	5	0.71	0.86	24	4.36	4.82	22	4.68	5.19	21	3.54	4.1
	g01376	98	14.56	15.83	198	21.55	25.45	143	14.58	17.7	130	17.13	18.97	97	14.98	16.62	108	13.08	15.15
	g01377	3	1.69	1.84	2	0.8	0.94	0	0	0	0	0	0	0	0	0	0	0	0
	g01378	0	0	0	0	0	0	0	0	0	0	0	0	0	0	0	0	0	0
	g01379	0	0	0	1	0.2	0.24	0	0	0	1	0.25	0.28	1	0.29	0.32	0	0	0
	g01380	2	0.56	0.61	5	1.02	1.21	2	0.39	0.48	4	1	1.11	4	1.17	1.3	3	0.71	0.82
	g01381	6	1.18	1.28	9	1.29	1.53	2	0.27	0.33	10	1.74	1.93	5	1.02	1.13	7	1.13	1.31
	g01382	0	0	0	0	0	0	0	0	0	0	0	0	0	0	0	0	0	0
	g01383	0	0	0	0	0	0	0	0	0	0	0	0	0	0	0	0	0	0
	g01384	0	0	0	3	0.4	0.47	0	0	0	0	0	0	0	0	0	0	0	0
	g01385	21	1.94	2.11	31	2.11	2.49	29	1.83	2.23	21	1.73	1.91	20	1.93	2.14	20	1.5	1.73
	g01386	1821	61.92	67.34	1902	47.86	56.53	2017	46.59	56.57	761	23.03	25.51	606	21.46	23.8	769	20.92	24.23
	g01387	7	0.41	0.45	8	0.35	0.41	8	0.32	0.39	0	0	0	0	0	0	3	0.14	0.17
	g01388	0	0	0	1	0.2	0.24	0	0	0	0	0	0	0	0	0	0	0	0
	g01389	81	37.42	40.69	96	31.62	37.34	70	22.82	27.71	91	36.92	40.89	34	16.22	18	60	23.81	27.57
	g01390	0	0	0	5	1.16	1.37	2	0.45	0.54	0	0	0	0	0	0	0	0	0
	g01391	9	1.81	1.96	7	1.02	1.21	12	1.66	2.02	1	0.18	0.2	2	0.42	0.46	1	0.17	0.19
	g01392	766	187.96	204.39	1008	179.64	212.16	1238	210.29	255.32	1265	274.43	303.97	1054	268.4	297.69	1296	263.45	305.1
	g01393	276	17.93	19.5	421	20.18	23.84	413	18.28	22.19	166	9.59	10.62	127	8.59	9.52	201	10.5	12.16
	g01394	397	71.44	77.69	732	96.22	113.64	690.58	85.52	103.84	233	37.15	41.14	188	35.15	38.98	267	39.37	45.59
	g01395	186	55.1	59.91	310	66.4	78.42	329	67.77	82.29	423	110.61	122.51	336	103.2	114.46	446	110.39	127.84
	g01396	619	36.28	39.46	936	40.51	47.84	663	26.46	32.12	176	9.17	10.16	153	9.34	10.35	189	8.9	10.3
	g01397	527	102.02	110.93	744	105.07	124.1	701	93.5	113.52	100	17.14	18.99	91	18.3	20.29	95	15.1	17.49
	g01398	0	0	0	0	0	0	0	0	0	7	0.5	0.55	2	0.17	0.19	2	0.13	0.15
	g01399	0	0	0	4	1.7	2.01	1	0.43	0.52	0	0	0	0	0	0	0	0	0
	g01400	0	0	0	1	0.16	0.18	0	0	0	0	0	0	0	0	0	0	0	0
	g01401	0	0	0	1	0.1	0.12	0	0	0	0	0	0	1	0.14	0.16	1	0.11	0.13
	g01402	0	0	0	0	0	0	0	0	0	0	0	0	0	0	0	0	0	0
	g01403	0	0	0	1	0.09	0.11	0	0	0	0	0	0	0	0	0	0	0	0
	g01404	0	0	0	0	0	0	0.42	0	0	0	0	0	0	0	0	0	0	0
	g01405	1	0.24	0.26	0	0	0	2	0.34	0.41	0	0	0	0	0	0	0	0	0
	g01406	18	4.14	4.51	14	2.34	2.77	11	1.75	2.13	7	1.43	1.58	1	0.24	0.27	4	0.76	0.88
	g01407	2	0.36	0.39	2	0.26	0.31	2	0.25	0.3	4	0.64	0.7	1	0.19	0.21	1	0.15	0.17
	g01408	2	0.42	0.46	2	0.31	0.36	3	0.44	0.53	0	0	0	0	0	0	0	0	0
	g01409	644	32.87	35.75	592	22.33	26.37	668	23.2	28.16	15	0.68	0.75	18	0.96	1.06	25	1.02	1.19
	g01410	281	42.01	45.68	289	31.65	37.38	362	37.14	45.1	11	1.46	1.62	6	0.93	1.03	18	2.19	2.54
	g01411	302	36.06	39.21	410	35.95	42.46	410	33.5	40.68	303	32.11	35.56	197	24.46	27.13	326	31.57	36.56
	g01412	0	0	0	2	0.21	0.25	0	0	0	1	0.13	0.14	4	0.6	0.66	3	0.35	0.41
	g01413	27	3.5	3.8	41	3.9	4.6	23	2.04	2.48	0	0	0	0	0	0	0	0	0
	g01414	253	16.52	17.97	295	14.22	16.79	236	10.5	12.75	210	12.19	13.51	133	9.04	10.03	227	11.92	13.8
	g01415	107	31.5	34.26	153	32.58	38.47	123	25.18	30.57	46	11.96	13.24	37	11.3	12.53	66	16.23	18.8
	g01416	12	155.45	169.03	30	217.04	256.33	17	189.24	229.76	4	38.76	42.93	6	57.61	63.9	4	44.69	51.76
	g01417	531	91.49	99.49	675	85.01	100.4	763	90.41	109.77	41	6.26	6.93	34	6.09	6.75	48	6.77	7.84
	g01418	115	12.47	13.56	150	11.96	14.12	151	11.2	13.6	66	6.36	7.04	62	6.99	7.76	57	5.01	5.8
	g01419	132	7.71	8.38	172	7.42	8.76	168	6.68	8.11	3	0.16	0.17	1	0.06	0.07	2	0.09	0.11
	g01420	0	0	0	0	0	0	0	0	0	1	0.16	0.18	2	0.38	0.42	1	0.15	0.17
	g01421	24	2.35	2.55	26	1.87	2.21	19	1.27	1.54	12	1.04	1.15	27	2.75	3.05	13	1.03	1.19
	g01422	168	28.25	30.71	210	25.82	30.49	215	24.85	30.17	120	17.88	19.8	74	12.93	14.34	109	14.99	17.36
	g01423	17	17.72	19.26	49	34.9	41.22	18	13.82	16.78	45	40.35	44.69	37	38.73	42.96	48	46.23	53.54
	g01424	131	31.2	33.93	221	38.25	45.18	192	31.63	38.41	87	18.32	20.3	65	16.07	17.82	82	16.16	18.71
	g01425	603	46.29	50.34	777	43.97	51.93	708	37.06	45	1581	107.87	119.48	1202	96.02	106.5	1646	101.78	117.87
	g01426	752	84.78	92.19	664	55.01	64.97	827	63.78	77.44	532	53.25	58.98	469	54.99	60.99	504	46.04	53.32
	g01427	793	35.58	38.69	976	32.37	38.24	947	28.89	35.08	1959	78.2	86.62	1587	74.14	82.23	2112	75.94	87.94
	g01428	450	52.94	57.57	620	53.58	63.28	572	46.06	55.92	236	24.65	27.3	141	17.25	19.13	216	20.61	23.87
	g01429	32129	11473.5	12476.3	56147	14421.3	17032.3	54371	13576.2	16483.4	134	42.16	46.7	88	32.54	36.1	106	31.95	37
	g01430	0	0	0	0	0	0	0	0	0	0	0	0	0	0	0	0	0	0
	g01431	0	0	0	1	0.2	0.24	1	0.19	0.23	2	0.49	0.54	0	0	0	3	0.69	0.8
	g01432	374	875.99	952.55	568	853.12	1007.59	619	1120.81	1360.83	838	1612.71	1786.28	818	1775.8	1969.57	738	1665.68	1928.99
	g01433	2	1.22	1.33	16	6.89	8.14	19	8.31	10.09	25	13.36	14.8	21	13.2	14.64	36	19.36	22.42
	g01434	9	34.67	37.7	50	118.06	139.43	47	143.85	174.65	33	100.68	111.51	30	99.91	110.81	20	73.52	85.14
	g01435	21	2.25	2.45	31	2.44	2.89	22	1.61	1.96	74	7.05	7.81	62	6.92	7.67	76	6.6	7.64
	g01436	0	0	0	0	0	0	1	0.11	0.13	0	0	0	0	0	0	0	0	0
	g01437	251	139.64	151.84	387	152.33	179.91	440	174.18	211.48	211	102.77	113.83	219	125.48	139.17	234	113.51	131.45
	g01438	0	0	0	0	0	0	0	0	0	0	0	0	0	0	0	0	0	0
	g01439	108	9.34	10.15	124	7.9	9.33	171	10.09	12.25	92	7.07	7.83	57	5.13	5.69	64	4.46	5.17
	g01440	184	29.22	31.77	262	30.45	35.96	292	31.85	38.67	543	76.44	84.66	417	68.81	76.32	470	60.94	70.57
	g01441	7	1.42	1.55	9	1.33	1.58	4	0.56	0.68	3	0.54	0.6	0	0	0	1	0.17	0.19
	g01442	5	2.5	2.72	8	2.84	3.36	3	1.06	1.29	1	0.44	0.49	2	1.03	1.14	1	0.43	0.5
	g01443	2658	99.51	108.21	2697	74.69	88.21	2848	72.45	87.96	2455	81.79	90.59	1991	77.62	86.09	2466	73.89	85.57
	g01444	88	11.25	12.24	118	11.07	13.08	83	7.27	8.83	211	23.94	26.52	175	23.27	25.81	239	24.83	28.75
	g01445	115	15.39	16.74	200	19.64	23.19	169	15.5	18.82	233	27.67	30.65	163	22.68	25.16	224	24.38	28.24
	g01446	39	2.55	2.77	52	2.51	2.96	52	2.32	2.81	54	3.14	3.48	39	2.65	2.94	64	3.37	3.9
	g01447	310	41.04	44.63	346	33.6	39.69	345	31.3	38	429	50.39	55.82	355	48.87	54.2	516	55.54	64.32
	g01448	750	45.73	49.72	807	36.32	42.9	815	33.84	41.08	972	52.7	58.37	794	50.39	55.89	1139	55.8	64.62
	g01449	893	133.51	145.18	1215	133.04	157.13	1190	122.1	148.25	257	34.07	37.74	223	34.65	38.44	330	40.22	46.58
	g01450	1871	209	227.27	1889	155.06	183.14	2037	155.64	188.96	983	97.49	107.98	884	102.7	113.91	1019	92.22	106.8
	g01451	12	127.45	138.59	29	173.99	205.49	9	80.91	98.24	11	87.63	97.06	27	216.57	240.2	12	112.31	130.06
	g01452	29	3.35	3.64	34	2.88	3.4	50	3.95	4.79	95	9.73	10.78	80	9.6	10.65	95	8.89	10.29
	g01453	531	467.91	508.81	659	401.13	473.76	740	475.63	577.49	922	703.32	779.01	823	735.5	815.75	1024	821.18	950.99
	g01454	0	0	0	0	0	0	0	0	0	10	20.61	22.83	7	16.21	17.97	9	21.88	25.34
	g01455	14	5.04	5.48	43	11.12	13.14	42	10.57	12.83	2	0.63	0.7	2	0.75	0.83	6	1.82	2.11
	g01456	0	0	0	0	0	0	0	0	0	0	0	0	0	0	0	0	0	0
	g01457	324	31.68	34.45	445	32.01	37.81	465	31.06	37.71	440	38.21	42.32	371	37.73	41.85	438	34.61	40.09
	g01458	0	0	0	0	0	0	0	0	0	0	0	0	1	0.33	0.37	1	0.27	0.31
	g01459	14	1.17	1.27	36	2.21	2.62	60	3.42	4.15	3	0.22	0.25	4	0.35	0.39	0	0	0
	g01460	0	0	0	1	0.23	0.27	6	1.34	1.62	1	0.28	0.31	1	0.33	0.37	0	0	0
	g01461	1	0.09	0.1	7	0.49	0.58	3	0.19	0.24	6	0.51	0.56	2	0.2	0.22	6	0.46	0.53
	g01462	4	0.36	0.39	1	0.07	0.08	4	0.24	0.29	17	1.34	1.49	14	1.29	1.44	18	1.29	1.49
	g01463	8	1.74	1.9	5	0.79	0.94	5	0.75	0.91	5	0.96	1.07	4	0.9	1	12	2.16	2.5
	g01464	0	0	0	1	0.28	0.33	1	0.27	0.33	0	0	0	0	0	0	0	0	0
	g01465	760	263.67	286.71	1379	344.4	406.75	1309	317.24	385.18	263	80.41	89.06	200	71.87	79.71	213	62.27	72.12
	g01466	10	1.24	1.35	8	0.73	0.86	8	0.68	0.83	37	4.08	4.52	41	5.3	5.88	25	2.52	2.92
	g01467	1	0.16	0.17	14	1.64	1.93	7	0.77	0.93	12	1.7	1.88	17	2.82	3.13	18	2.35	2.72
	g01468	268	30.57	33.24	222	18.6	21.97	322	25.13	30.51	222	22.48	24.9	214	25.39	28.16	270	24.96	28.91
	g01469	50	4.92	5.35	51	3.69	4.36	71	4.77	5.79	77	6.73	7.45	54	5.53	6.13	55	4.37	5.06
	g01470	13	0.96	1.04	30	1.63	1.93	34	1.71	2.07	51	3.34	3.7	31	2.38	2.64	39	2.32	2.68
	g01471	167	51.35	55.83	201	44.64	52.72	205	43.88	53.27	79	21.43	23.74	53	16.89	18.74	73	18.79	21.76
	g01472	4	2.87	3.12	4	2.01	2.37	1	0.52	0.63	2	1.25	1.38	0	0	0	5	3.2	3.71
	g01473	0	0	0	0	0	0	0	0	0	1	0.21	0.23	0	0	0	0	0	0
	g01474	0	0	0	0	0	0	0	0	0	1	0.7	0.78	0	0	0	0	0	0
	g01475	1435	1286.78	1399.25	1459	902.78	1066.24	2022	1323.9	1607.41	14	10.86	12.03	18	16.36	18.14	10	8.17	9.47
	g01476	0	0	0	0	0	0	0	0	0	0	0	0	0	0	0	0	0	0
	g01477	0	0	0	0	0	0	0	0	0	0	0	0	0	0	0	0	0	0
	g01478	61	6.88	7.48	83	6.88	8.12	109	8.41	10.21	121	12.11	13.41	106	12.43	13.79	144	13.16	15.23
	g01479	0	0	0	0	0	0	0	0	0	0	0	0	0	0	0	0	0	0
	g01480	41	31.22	33.95	75	39.79	46.99	46	25.34	30.76	80	52.96	58.66	83	64.51	71.55	82	56.04	64.9
	g01481	9	1.25	1.36	11	1.12	1.32	10	0.95	1.16	20	2.46	2.73	15	2.16	2.4	10	1.13	1.31
	g01482	258	28.24	30.7	290	23.33	27.55	337	25.22	30.62	182	17.68	19.59	135	15.37	17.04	183	16.22	18.78
	g01483	0	0	0	0	0	0	0	0	0	0	0	0	0	0	0	0	0	0
	g01484	17	3.82	4.16	31	5.07	5.99	41	6.37	7.74	50	9.95	11.02	53	12.38	13.73	59	10.96	12.69
	g01485	2	0.28	0.31	4	0.41	0.49	0	0	0	0	0	0	0	0	0	0	0	0
	g01486	12	2.34	2.55	4	0.57	0.67	2	0.27	0.33	2	0.35	0.38	0	0	0	1	0.16	0.19
	g01487	18	2.1	2.29	18	1.54	1.82	20	1.6	1.94	28	2.9	3.22	29	3.52	3.91	29	2.75	3.18
	g01488	150	16.87	18.35	164	13.55	16.01	152	11.69	14.2	39	3.89	4.31	37	4.33	4.8	40	3.65	4.22
	g01489	0	0	0	1	0.71	0.84	0	0	0	0	0	0	0	0	0	0	0	0
	g01490	8	4.35	4.73	61	23.5	27.76	26	10.05	12.21	41	19.54	21.64	39	21.86	24.25	63	29.83	34.54
	g01491	10	3.92	4.26	9	2.53	2.98	4	1.1	1.33	3	1.03	1.15	4	1.62	1.8	5	1.66	1.92
	g01492	9	1.76	1.92	6	0.86	1.01	6	0.81	0.98	3	0.52	0.58	0	0	0	1	0.16	0.19
	g01493	7	9.78	10.64	5	4.68	5.52	2	2.1	2.54	2	2.37	2.63	2	2.74	3.04	3	3.96	4.59
	g01494	1	0.12	0.13	6	0.54	0.64	4	0.34	0.41	5	0.54	0.6	0	0	0	2	0.2	0.23
	g01495	104	16.46	17.9	200	23.17	27.36	131	14.24	17.29	6	0.84	0.93	0	0	0	10	1.29	1.5
	g01496	0	0	0	0	0	0	0	0	0	0	0	0	0	0	0	0	0	0
	g01497	0	0	0	1	0.17	0.2	0	0	0	5	1.02	1.13	3	0.72	0.8	2	0.38	0.44
	g01498	40	12.07	13.12	56	12.21	14.42	65	13.65	16.57	82	21.84	24.19	70	21.9	24.29	77	19.43	22.5
	g01499	29	10.13	11.02	31	7.8	9.21	28	6.84	8.3	221	68.05	75.37	205	74.19	82.29	238	70.11	81.19
	g01500	472	65.16	70.85	564	57.08	67.41	642	60.76	73.77	758	92.82	102.81	645	92.56	102.66	806	90.53	104.84
	g01501	0	0	0	0	0	0	0	0	0	0	0	0	0	0	0	0	0	0
	g01502	6	0.62	0.68	9	0.69	0.81	5	0.36	0.43	0	0	0	0	0	0	0	0	0
	g01503	29	3.4	3.69	46	3.96	4.67	25	2	2.43	1	0.1	0.12	0	0	0	3	0.28	0.33
	g01504	0	0	0	0	0	0	1	0.09	0.11	7	0.85	0.95	2	0.29	0.32	6	0.67	0.78
	g01505	0	0	0	1	0.07	0.08	0	0	0	0	0	0	1	0.1	0.11	0	0	0
	g01506	0	0	0	0	0	0	0	0	0	1	0.42	0.47	0	0	0	1	0.41	0.48
	g01507	15	4.09	4.45	8	1.58	1.87	10	1.89	2.3	0	0	0	0	0	0	4	0.91	1.05
	g01508	0	0	0	0	0	0	0	0	0	0	0	0	0	0	0	0	0	0
	g01509	0	0	0	2	0.41	0.48	0	0	0	0	0	0	0	0	0	0	0	0
	g01510	1173	142.14	154.56	1373	122.16	144.28	1851	153.54	186.42	59	6.35	7.03	38	4.79	5.31	60	5.9	6.83
	g01511	2	0.45	0.49	2	0.33	0.39	5	0.78	0.95	7	1.4	1.55	1	0.23	0.26	4	0.75	0.86
	g01512	0	0	0	0	0	0	4	0.33	0.4	0	0	0	0	0	0	0	0	0
	g01513	0	0	0	0	0	0	0	0	0	0	0	0	0	0	0	0	0	0
	g01514	0	0	0	3	0.4	0.47	0	0	0	19	3.07	3.41	18	3.42	3.79	29	4.34	5.03
	g01515	4	0.64	0.7	10	1.17	1.38	16	1.76	2.13	0	0	0	0	0	0	0	0	0
	g01516	4	1.75	1.9	5	1.56	1.84	1	0.31	0.37	1	0.38	0.43	3	1.36	1.5	5	1.87	2.17
	g01517	518	14.65	15.93	531	11.12	13.13	614	11.79	14.32	530	13.34	14.78	513	15.11	16.76	603	13.63	15.79
	g01518	0	0	0	0	0	0	0	0	0	0	0	0	0	0	0	0	0	0
	g01519	2	0.92	1	0	0	0	2	0.65	0.79	0	0	0	0	0	0	0	0	0
	g01520	0	0	0	0	0	0	0	0	0	0	0	0	0	0	0	0	0	0
	g01521	0	0	0	1	8.23	9.72	0	0	0	1	11.1	12.3	0	0	0	0	0	0
	g01522	141	39.14	42.57	184	36.99	43.69	180	34.69	42.12	5	1.23	1.36	0	0	0	5	1.16	1.34
	g01523	7	1.29	1.4	22	2.96	3.49	8	1.01	1.23	0	0	0	0	0	0	0	0	0
	g01524	9	1.87	2.03	12	1.82	2.14	25	3.58	4.35	408	74.99	83.06	326	70.29	77.96	411	70.25	81.36
	g01525	3	3.06	3.33	0	0	0	0	0	0	8	7.04	7.8	0	0	0	1	0.94	1.09
	g01526	0	0	0	2	0.29	0.34	5	0.68	0.82	0	0	0	0	0	0	0	0	0
	g01527	0	0	0	5	0.42	0.5	4	0.31	0.38	0	0	0	0	0	0	0	0	0
	g01528	0	0	0	1	0.08	0.1	3	0.23	0.28	1	0.1	0.11	1	0.12	0.13	0	0	0
	g01529	4	0.55	0.6	0	0	0	5	0.47	0.57	0	0	0	0	0	0	1	0.11	0.13
	g01530	90	4.66	5.07	123	4.71	5.56	114	4.02	4.88	144	6.64	7.35	92	4.96	5.5	162	6.73	7.8
	g01531	0	0	0	0	0	0	0	0	0	0	0	0	0	0	0	0	0	0
	g01532	57	313.15	340.52	94	306.72	362.25	101	449.82	546.14	3	12.74	14.11	8	36.09	40.02	2	10.27	11.89
	g01533	0	0	0	0	0	0	1	0.04	0.05	2	0.12	0.13	0	0	0	4	0.21	0.25
	g01534	2	0.26	0.28	7	0.66	0.78	7	0.61	0.75	1	0.11	0.13	0	0	0	3	0.31	0.36
	g01535	5	1.21	1.32	3	0.53	0.63	1	0.17	0.2	0	0	0	0	0	0	0	0	0
	g01536	8	1.06	1.15	1	0.1	0.12	0	0	0	0	0	0	0	0	0	0	0	0
	g01537	0	0	0	0	0	0	0	0	0	0	0	0	0	0	0	0	0	0
	g01538	640	60.62	65.92	1306	91.04	107.53	1170	75.69	91.9	168	14.14	15.66	94	9.26	10.27	126	9.64	11.17
	g01539	1	0.07	0.07	1	0.05	0.06	3	0.14	0.17	5	0.3	0.33	7	0.49	0.54	3	0.16	0.19
	g01540	3	0.4	0.44	4	0.39	0.46	9	0.82	1	13	1.54	1.71	6	0.83	0.92	7	0.76	0.88
	g01541	20	1.48	1.61	15	0.82	0.96	18	0.91	1.1	8	0.53	0.58	13	1	1.11	23	1.37	1.58
	g01542	237.92	52.78	57.4	368	59.42	70.17	348.99	53.48	64.94	126	24.73	27.39	93	21.42	23.76	152	27.83	32.22
	g01543	432	21.98	23.9	454	17.07	20.16	403	13.95	16.94	458	20.73	22.96	382	20.24	22.44	458	18.69	21.65
	g01544	2.08	0.81	0.89	0	0	0	1.01	0.28	0.34	0	0	0	0	0	0	0	0	0
	g01545	0	0	0	0	0	0	0	0	0	0	0	0	0	0	0	0	0	0
	g01546	0	0	0	3	0.94	1.11	0	0	0	0	0	0	0	0	0	0	0	0
	g01547	2697.96	630.21	685.3	3780.32	641.97	758.21	3761.77	607.62	737.74	3356.36	693.4	768.02	2587.9	627.45	695.91	3592.8	693.86	803.55
	g01548	0	0	0	0	0	0	0	0	0	0	0	0	0	0	0	0	0	0
	g01549	0	0	0	0	0	0	0	0	0	0	0	0	0	0	0	0	0	0
	g01550	92	15	16.31	142	16.94	20	134	15.01	18.23	132	19.08	21.13	103	17.45	19.36	208	27.71	32.09
	g01551	0	0	0	0	0	0	0	0	0	0	0	0	0	0	0	0	0	0
	g01552	0	0	0	0	0	0	0	0	0	0	0	0	0	0	0	0	0	0
	g01553	0	0	0	0	0	0	0	0	0	0	0	0	0	0	0	0	0	0
	g01554	4	0.67	0.73	1.21	0.15	0.18	7	0.81	0.99	47.11	7.04	7.8	28.36	4.97	5.51	49.91	6.89	7.97
	g01555	36	2.69	2.92	80	4.4	5.2	48	2.44	2.97	0	0	0	0	0	0	0	0	0
	g01556	42	14.89	16.19	98	24.99	29.52	79	19.58	23.77	90	28.11	31.14	63	23.13	25.65	88	26.32	30.48
	g01557	218	9.74	10.59	203	6.7	7.92	244	7.41	9	435	17.29	19.15	347	16.14	17.9	452	16.18	18.73
	g01558	145	20.02	21.77	231	23.38	27.61	317	30	36.43	174	21.31	23.6	162	23.25	25.78	239	26.85	31.09
	g01559	67	18.82	20.46	191.99	39.04	46.1	199	38.81	47.12	244	60.51	67.03	176	51.26	56.85	264	61.79	71.55
	g01560	96.97	6.86	7.46	267.98	13.98	16.51	164.93	7.95	9.65	279.48	17.57	19.46	211.96	15.6	17.31	313.09	17.82	20.64
	g01561	0	0	0	0	0	0	0	0	0	0	0	0	0	0	0	0	0	0
	g01562	0	0	0	0	0	0	0	0	0	0	0	0	0	0	0	0	0	0
	g01563	0	0	0	1	0.24	0.28	1	0.23	0.28	0	0	0	1	0.34	0.38	1	0.28	0.32
	g01564	124	10.25	11.14	148	9.01	10.64	174	9.81	11.91	193	14.17	15.7	136	11.69	12.97	168	11.19	12.96
	g01565	0	0	0	0	0	0	3.81	2.59	3.15	0	0	0	0	0	0	0	0	0
	g01566	0	0	0	4	1.08	1.28	3	0.79	0.96	1	0.33	0.37	2	0.78	0.86	1	0.32	0.37
	g01567	82	19.63	21.34	156	27.13	32.04	140	23.18	28.15	544	115.13	127.52	366	90.92	100.84	556	110.13	127.54
	g01568	2	0.25	0.28	0	0	0	0	0	0	0	0	0	0	0	0	0	0	0
	g01569	0	0	0	0	0	0	0	0	0	0	0	0	0	0	0	0	0	0
	g01570	16	1.43	1.55	28	1.84	2.18	30	1.83	2.22	73	5.79	6.42	50	4.65	5.15	62	4.47	5.18
	g01571	13	1.71	1.86	14	1.35	1.6	29	2.62	3.18	42	4.91	5.44	34	4.65	5.16	67	7.17	8.31
	g01572	0	0	0	1	0.16	0.18	1	0.15	0.18	1	0.19	0.21	0	0	0	0	0	0
	g01573	0	0	0	0	0	0	0	0	0	0	0	0	0	0	0	0	0	0
	g01574	0	0	0	0	0	0	0	0	0	0	0	0	0	0	0	0	0	0
	g01575	74	2.14	2.33	105	2.25	2.65	98	1.92	2.34	232	5.97	6.61	138	4.15	4.61	168	3.88	4.5
	g01576	42.75	13.14	14.29	71.11	15.79	18.65	37.47	8.02	9.74	108.37	29.4	32.57	92.77	29.57	32.79	130.44	33.57	38.88
	g01577	9.44	3.75	4.08	21.36	6.09	7.2	11.13	3.11	3.78	31.75	11.12	12.32	36.02	14.83	16.45	30.32	10.26	11.88
	g01578	26	0.59	0.64	8	0.13	0.16	27	0.42	0.51	5	0.1	0.11	1	0.02	0.03	2	0.04	0.04
	g01579	0	0	0	0	0	0	1	0.26	0.32	0	0	0	0	0	0	0	0	0
	g01580	6	0.86	0.94	11.54	1.22	1.44	13	1.28	1.56	146	18.62	20.62	134.96	20.17	22.37	203.76	23.86	27.63
	g01581	2.85	0.55	0.59	0	0	0	0	0	0	4.3	0.73	0.81	0	0	0	0	0	0
	g01582	3	0.84	0.92	2	0.41	0.48	2	0.39	0.47	8	1.98	2.2	3	0.87	0.97	4	0.94	1.08
	g01583	0	0	0	1	0.22	0.27	0	0	0	9	2.47	2.74	9	2.91	3.22	5	1.3	1.51
	g01584	0	0	0	0	0	0	0	0	0	0	0	0	0	0	0	0	0	0
	g01585	0	0	0	2	0.2	0.24	0	0	0	0	0	0	1	0.14	0.16	2	0.23	0.26
	g01586	0	0	0	0	0	0	0	0	0	0	0	0	0	0	0	0	0	0
	g01587	1	0.61	0.67	1	0.43	0.51	4	1.75	2.12	12	6.41	7.1	8	5.03	5.58	9	4.84	5.6
	g01588	0	0	0	0	0	0	0	0	0	0	0	0	0	0	0	0	0	0
	g01589	14	6.72	7.31	23	7.86	9.28	18	6.11	7.42	15.51	6.53	7.24	18	8.92	9.9	10.58	4.38	5.07
	g01590	5	0.7	0.76	12	1.23	1.45	15	1.44	1.74	0	0	0	1	0.15	0.16	1	0.11	0.13
	g01591	294	15.15	16.47	492	18.73	22.12	405	14.2	17.24	1050.68	48.16	53.34	814.68	43.71	48.48	974	40.26	46.63
	g01592	10	2.26	2.46	10	1.64	1.94	7	1.09	1.33	2	0.4	0.44	5	1.17	1.3	4	0.75	0.86
	g01593	7	0.93	1.01	6	0.58	0.69	8	0.73	0.88	9	1.06	1.17	3	0.41	0.46	1	0.11	0.12
	g01594	1	0.2	0.22	2	0.29	0.35	0	0	0	1	0.18	0.2	0	0	0	0	0	0
	g01595	0	0	0	0	0	0	0	0	0	0	0	0	0	0	0	0	0	0
	g01596	439	34.19	37.17	544	31.22	36.88	545	28.94	35.14	938	64.92	71.91	813	65.88	73.07	1001	62.8	72.73
	g01597	948.95	138.47	150.57	1233.05	131.82	155.68	1280.08	128.15	155.59	1294.58	167.53	185.56	1038.16	157.46	174.64	1539.98	183.08	212.02
	g01598	0	0	0	0	0	0	0	0	0	0	0	0	0	0	0	0	0	0
	g01599	0	0	0	0	0	0	0	0	0	1	0.16	0.18	0	0	0	1	0.15	0.17
	g01600	474	31.6	34.36	550	27.05	31.95	608	27.61	33.52	339	20.09	22.25	318	22.06	24.47	422	22.62	26.2
	g01601	0	0	0	0	0	0	0	0	0	0	0	0	0	0	0	0	0	0
	g01602	0	0	0	0	0	0	0	0	0	0	0	0	0	0	0	0	0	0
	g01603	7	0.86	0.94	18	1.63	1.92	21	1.77	2.15	11	1.2	1.33	10	1.28	1.42	10	1	1.16
	g01604	308.02	41.23	44.84	483.75	47.49	56.09	378.52	34.72	42.16	198.42	23.56	26.1	132.56	18.45	20.46	187.58	20.42	23.64
	g01605	14	1.94	2.11	22	2.24	2.64	27	2.57	3.12	12	1.48	1.64	4	0.58	0.64	7	0.79	0.92
	g01606	0	0	0	0	0	0	0	0	0	0	0	0	0	0	0	0	0	0
	g01607	2	1.65	1.79	2.96	1.69	1.99	8.02	4.8	5.83	159.89	114.27	126.57	187.35	157.04	174.17	199.92	148.94	172.48
	g01608	45	22.49	24.45	172.97	61.43	72.55	88.48	31.31	38.01	299.51	131.27	145.39	306.45	158	175.24	271.25	117.13	135.65
	g01609	1068.32	2502.24	2720.94	1441.29	2164.79	2556.74	1397.41	2530.28	3072.11	919.85	1770.24	1960.75	618.31	1342.3	1488.76	726.97	1640.78	1900.16
	g01610	33.44	46.72	50.81	33.77	31.58	37.3	8.16	8.55	10.38	23.72	28.13	31.15	7.6	10.43	11.57	9.21	12.17	14.09
	g01611	50	12.79	13.9	88	16.33	19.28	80	14.17	17.21	211	47.69	52.82	180	47.76	52.97	251	53.26	61.68
	g01612	0	0	0	0	0	0	0	0	0	0	0	0	0	0	0	0	0	0
	g01613	0	0	0	4	3.83	4.52	0	0	0	0	0	0	0	0	0	2	2.72	3.14
	g01614	0	0	0	0	0	0	0	0	0	0	0	0	0	0	0	0	0	0
	g01615	4.13	1.98	2.16	4.33	1.48	1.75	24.22	8.22	9.98	5.28	2.22	2.46	1.06	0.52	0.58	4.48	1.85	2.15
	g01616	31	7.1	7.73	44	7.33	8.66	26	4.12	5	61	12.37	13.7	38	9.04	10.03	82	15.53	17.98
	g01617	43.21	8.33	9.06	70.24	9.88	11.67	40.79	5.42	6.58	98.67	16.85	18.66	59.93	12	13.31	108.03	17.1	19.81
	g01618	0	0	0	0	0	0	0	0	0	0	0	0	0	0	0	0	0	0
	g01619	0	0	0	0	0	0	0	0	0	0	0	0	0	0	0	0	0	0
	g01620	0	0	0	0	0	0	0	0	0	0	0	0	0	0	0	0	0	0
	g01621	0	0	0	0	0	0	0	0	0	2	0.39	0.43	0	0	0	0	0	0
	g01622	0	0	0	0	0	0	0	0	0	0	0	0	0	0	0	0	0	0
	g01623	7	0.33	0.36	1	0.03	0.04	7	0.22	0.27	3	0.13	0.14	2	0.1	0.11	5	0.19	0.22
	g01624	0	0	0	1	4.24	5	1	6.03	7.32	0	0	0	0	0	0	0	0	0
	g01625	8.07	1.78	1.94	9.57	1.54	1.82	14.31	2.18	2.65	9.15	1.79	1.98	4.83	1.11	1.23	15.95	2.91	3.36
	g01626	0	0	0	0	0	0	0	0	0	0	0	0	0	0	0	0	0	0
	g01627	536.22	36.96	40.19	1524.94	77.54	91.57	1328.44	62.39	75.75	2656	162.75	180.26	2103.34	150.89	167.35	3013.57	167.11	193.52
	g01628	0	0	0	0	0	0	0	0	0	0	0	0	0	0	0	0	0	0
	g01629	2	0.31	0.34	1.5	0.17	0.2	1.5	0.16	0.2	0	0	0	0.5	0.08	0.09	0	0	0
	g01630	23	4.02	4.37	22	2.81	3.32	28	3.37	4.09	4	0.62	0.69	0	0	0	3	0.43	0.5
	g01631	1281	451.93	491.43	1982	503.11	594.2	2022	498.59	605.36	532	165.38	183.17	440	160.77	178.31	389	115.76	134.06
	g01632	1	0.25	0.28	1	0.18	0.22	2	0.35	0.43	0	0	0	0	0	0	1	0.21	0.24
	g01633	166.16	36.37	39.54	192.74	30.71	36.27	232.97	35.21	42.75	187	36.21	40.11	142	32.27	35.79	191.06	34.49	39.94
	g01634	2.34	2.06	2.24	11.17	6.8	8.03	6.78	4.36	5.29	0	0	0	0	0	0	0	0	0
	g01635	733	243.87	265.18	1391	333.56	393.95	1000	232.12	281.83	299	87.71	97.15	219	75.49	83.73	324	90.62	104.95
	g01636	1	0.22	0.24	0	0	0	2	0.3	0.37	1	0.19	0.21	0	0	0	1	0.18	0.21
	g01637	29	5.82	6.33	36	5.27	6.22	46	6.37	7.73	23	4.09	4.53	29	6.05	6.71	44	7.26	8.41
	g01638	0	0	0	0	0	0	0.33	0.05	0.07	0	0	0	0	0	0	0	0	0
	g01639	0	0	0	0	0	0	0	0	0	0	0	0	0	0	0	0	0	0
	g01640	0	0	0	1	0.77	0.91	1	0.84	1.02	0	0	0	0	0	0	0	0	0
	g01641	159	29.71	32.31	313	42.7	50.43	238	30.63	37.19	914	151.29	167.57	616.12	119.6	132.65	929.55	142.5	165.03
	g01642	0	0	0	0	0	0	0	0	0	0	0	0	0	0	0	0	0	0
	g01643	41.34	18.07	19.65	83.25	26	30.71	67.47	20.77	25.22	9.9	3.8	4.21	6.44	2.91	3.23	15.96	5.97	6.91
	g01644	50	141.82	154.22	114	203.83	240.73	70	155.14	188.36	62	142.5	157.83	42	107.61	119.35	34	92.87	107.55
	g01645	242	29.55	32.13	338	30.3	35.78	303	25.33	30.75	117	12.68	14.04	71	9.01	10	169	16.74	19.39
	g01646	26	76.83	83.54	37	68.66	81.09	30	69.42	84.29	36	85.93	95.18	25	66.35	73.59	33	93.84	108.67
	g01647	90	10.29	11.19	157	13.19	15.58	158	12.36	15.01	150	15.22	16.86	94	11.18	12.4	187	17.33	20.07
	g01648	377.56	61.77	67.17	593.39	71.01	83.87	584.23	65.68	79.74	140.71	20.4	22.6	110.89	18.85	20.91	190.23	25.43	29.45
	g01649	0	0	0	10	1.17	1.39	7	0.77	0.94	0	0	0	0	0	0	0	0	0
	g01650	0	0	0	0	0	0	0	0	0	0	0	0	0	0	0	0	0	0
	g01651	1693.57	209.39	227.7	2161.48	196.18	231.7	2588.92	219.18	266.11	1193.6	130.97	145.07	923.74	118.76	131.72	1364.33	136.93	158.58
	g01652	58.83	15.97	17.36	100.66	19.8	23.38	55.03	10.36	12.58	58.26	13.97	15.47	92.58	26.06	28.91	98.02	22.14	25.64
	g01653	105	74.29	80.79	119	58.89	69.55	84.59	43.12	52.35	124	76.43	84.65	83.66	60.58	67.19	128	80.71	93.47
	g01654	45	10.88	11.83	47	8.25	9.75	44	7.36	8.94	91	19.45	21.54	66	16.56	18.36	117	23.41	27.12
	g01655	0	0	0	0	0	0	0	0	0	0	0	0	0	0	0	0	0	0
	g01656	1035.39	124.53	135.42	1598.93	141.22	166.78	1116.52	91.92	111.61	1110.98	118.6	131.36	732.87	91.66	101.67	1144.35	111.67	129.32
	g01657	0	0	0	0	0	0	0	0	0	0	0	0	0	0	0	0	0	0
	g01658	0	0	0	0	0	0	0	0	0	0	0	0	0	0	0	0	0	0
	g01659	51.09	16.12	17.52	66.33	15.1	17.84	104.86	23.04	27.98	234.17	65.16	72.17	172.47	56.39	62.54	306.53	81.05	93.86
	g01660	0	0	0	0	0	0	0	0	0	0	0	0	0	0	0	0	0	0
	g01661	13	5.79	6.29	27	8.58	10.13	29	9.1	11.05	21	8.21	9.1	21	9.66	10.71	30	11.44	13.25
	g01662	10	2.32	2.53	19	3.21	3.79	13	2.09	2.54	7	1.44	1.59	16	3.86	4.28	4	0.77	0.89
	g01663	6	0.89	0.97	4	0.44	0.52	17	1.74	2.11	17	2.25	2.49	28	4.34	4.81	38	4.62	5.35
	g01664	0	0	0	0	0	0	0	0	0	0	0	0	0	0	0	0	0	0
	g01665	0	0	0	0	0	0	0	0	0	0	0	0	0	0	0	0	0	0
	g01666	0	0	0	2	0.18	0.21	0	0	0	0	0	0	6	0.76	0.84	9	0.89	1.03
	g01667	3	0.47	0.52	8	0.93	1.09	4	0.43	0.53	60	8.42	9.32	46	7.57	8.39	48	6.2	7.18
	g01668	1	0.18	0.19	1	0.13	0.15	2	0.25	0.3	0	0	0	0	0	0	0	0	0
	g01669	2	0.25	0.27	2	0.18	0.22	4	0.34	0.42	61	6.81	7.55	49	6.41	7.11	61	6.24	7.22
	g01670	65.51	8.16	8.87	67	6.13	7.24	80.61	6.88	8.35	1.82	0.2	0.22	2.29	0.3	0.33	0	0	0
	g01671	0.02	0	0	17.56	2.09	2.47	0	0	0	18.57	2.68	2.97	0	0	0	0.01	0	0
	g01672	0	0	0	0	0	0	0	0	0	0	0	0	0	0	0	1	0.19	0.22
	g01673	360	59.7	64.92	424	51.42	60.73	493	56.19	68.22	470	69.08	76.51	249	42.91	47.59	336	45.55	52.75
	g01674	10.94	5.52	6.01	26.54	9.52	11.24	9.57	3.42	4.15	6.66	2.95	3.26	0	0	0	5.94	2.6	3.01
	g01675	0	0	0	1	0.09	0.1	0	0	0	3	0.31	0.35	1	0.12	0.14	1	0.1	0.11
	g01676	0	0	0	0	0	0	0	0	0	0	0	0	0	0	0	0	0	0
	g01677	302.24	116.47	126.65	309.16	85.48	100.96	393.12	106.19	128.93	187.89	63.73	70.59	152.51	60.83	67.46	235.99	77.13	89.32
	g01678	0	0	0	0	0	0	0	0	0	0	0	0	0	0	0	0	0	0
	g01679	0	0	0	0	0	0	0	0	0	0.5	0.13	0.15	0	0	0	0.5	0.13	0.15
	g01680	0	0	0	0	0	0	1	0.16	0.2	2	0.41	0.46	1	0.24	0.27	2	0.38	0.45
	g01681	0	0	0	0	0	0	0	0	0	0	0	0	0	0	0	1	0.16	0.18
	g01682	15	4.39	4.77	17	3.6	4.25	32	6.51	7.9	20	5.17	5.72	14	4.25	4.71	22	5.38	6.23
	g01683	6	0.36	0.4	11	0.49	0.58	23	0.95	1.15	10	0.54	0.6	11	0.7	0.77	22	1.07	1.24
	g01684	18	7.6	8.26	14	4.23	4.99	16	4.75	5.77	86	31.91	35.35	59	25.75	28.56	72	25.93	30.03
	g01685	0	0	0	0	0	0	0	0	0	31.18	7.08	7.85	0	0	0	0	0	0
	g01686	0	0	0	0	0	0	0	0	0	0	0	0	0	0	0	1	0.58	0.68
	g01687	16	1.47	1.6	16	1.08	1.28	21	1.32	1.6	119	9.71	10.76	109	10.42	11.55	130	9.64	11.17
	g01688	0	0	0	0	0	0	0	0	0	0	0	0	0	0	0	0	0	0
	g01689	0	0	0	0	0	0	0	0	0	0	0	0	0	0	0	0	0	0
	g01690	39.63	8.67	9.43	36.57	5.83	6.88	36	5.44	6.61	79.85	15.46	17.13	35.74	8.12	9.01	74	13.36	15.47
	g01691	0	0	0	0	0	0	0	0	0	0	0	0	1	0.37	0.41	0	0	0
	g01692	0	0	0	0	0	0	0	0	0	0	0	0	0	0	0	0	0	0
	g01693	627	219.09	238.23	1283	322.65	381.07	1143	279.06	338.82	806	248.18	274.89	735	266.01	295.04	935	275.43	318.97
	g01694	1258	45.32	49.28	1974	52.61	62.13	2290	56.05	68.05	2373.97	76.1	84.29	1733	65.01	72.1	2185	62.98	72.94
	g01695	2.13	6.05	6.58	0.1	0.17	0.2	0.49	1.08	1.31	0.8	1.85	2.05	4.29	11	12.2	0	0	0
	g01696	650	122.89	133.63	671	92.59	109.35	940	122.4	148.61	1218.82	204.08	226.04	918	180.28	199.95	1348	209.14	242.2
	g01697	28.48	20.15	21.92	56.07	27.75	32.77	50.64	25.81	31.34	26.81	16.52	18.3	10.33	7.48	8.3	23	14.5	16.8
	g01698	1075.5	108.42	117.9	1637.85	121.46	143.45	1164.14	80.2	97.37	1061.94	95.08	105.31	829.36	86.97	96.46	1129.65	92.1	106.66
	g01699	43	2.05	2.23	98	3.45	4.07	62	2.01	2.44	100	4.23	4.69	119	5.9	6.54	84	3.21	3.71
	g01700	6	0.79	0.86	6	0.58	0.68	8	0.72	0.87	1	0.12	0.13	0	0	0	0	0	0
	g01701	1338.67	103.75	112.81	1415	80.83	95.47	1767.99	93.44	113.44	1250.52	86.13	95.4	1184	95.49	105.91	1341	83.73	96.96
	g01702	58.79	22.02	23.94	51.15	13.76	16.25	76.03	19.94	24.21	200.59	66.15	73.27	142.23	55.14	61.16	154.34	48.93	56.67
	g01703	40	2.33	2.54	35	1.51	1.78	42	1.67	2.03	25	1.3	1.44	17	1.03	1.14	30	1.41	1.63
	g01704	3444	220.49	239.77	4288	202.6	239.28	4580	199.71	242.48	2497	142.14	157.44	2151	143.34	158.98	2681	137.98	159.79
	g01705	35	2.32	2.53	41.84	2.05	2.42	32.01	1.45	1.76	62.73	3.7	4.1	38	2.63	2.91	58.28	3.11	3.6
	g01706	34	8.14	8.85	72.66	12.64	14.92	85.63	14.18	17.22	8.03	1.7	1.88	5.99	1.49	1.65	2.66	0.53	0.61
	g01707	4557.3	835.59	908.63	4628.68	619.73	731.93	5550.23	700.53	850.54	1676.45	272.28	301.59	1443.62	274.97	304.97	2006.74	301.66	349.34
	g01708	43.46	7.16	7.78	62.23	7.5	8.85	114.94	13.01	15.8	78.5	11.46	12.69	48.26	8.26	9.16	92.18	12.41	14.37
	g01709	2123.1	236.07	256.71	3771	308.15	363.94	3418.94	260.01	315.69	780	77	85.29	543.07	62.8	69.66	753	67.83	78.55
	g01710	0	0	0	0	0	0	1	0.14	0.17	8	1.45	1.6	3	0.64	0.71	2	0.34	0.39
	g01711	190	13.21	14.36	314	16.1	19.02	226	10.71	13	1649	101.91	112.88	1219	88.2	97.82	1734	96.99	112.32
	g01712	1282.36	253.28	275.42	1787.47	257.48	304.1	1979.84	269.53	327.25	1817.9	317.92	352.13	1972.97	404.72	448.88	2267.13	367.99	426.16
	g01713	68	24.28	26.41	100	25.68	30.34	82	20.47	24.86	49	15.42	17.08	34	12.57	13.95	48	14.47	16.76
	g01714	98	11.13	12.1	106	8.84	10.44	107	8.31	10.09	26	2.62	2.9	25	2.95	3.27	45	4.14	4.79
	g01715	6	0.85	0.92	1	0.1	0.12	0	0	0	42	5.25	5.81	21	3.07	3.41	20	2.29	2.66
	g01716	145	13.17	14.32	189	12.64	14.93	228	14.14	17.17	1	0.08	0.09	0	0	0	0	0	0
	g01717	43	5.74	6.24	127	12.43	14.69	72	6.59	8	27	3.2	3.54	20	2.78	3.08	19	2.06	2.39
	g01718	22	1.55	1.68	27	1.4	1.65	25	1.2	1.45	0	0	0	1	0.07	0.08	0	0	0
	g01719	250	6494.37	7062.01	637	9050.56	10689.2	323	7658.13	9298.05	81	1606.85	1779.78	73	1368.62	1517.96	84	1732.58	2006.47
	g01720	0	0	0	0	0	0	0	0	0	0	0	0	0	0	0	0	0	0
	g01721	1	0.7	0.76	0	0	0	1	0.5	0.61	9	5.47	6.06	4	2.86	3.17	7	4.35	5.03
	g01722	0	0	0	1	0.28	0.33	0	0	0	39	13.55	15	33	13.48	14.95	42	14.08	16.31
	g01723	0	0	0	0	0	0	0	0	0	0	0	0	0	0	0	0	0	0
	g01724	70	7.54	8.2	87	6.89	8.14	72	5.3	6.44	493	47.16	52.24	389	43.59	48.35	460	40.13	46.47
	g01725	13	3.65	3.97	35	7.12	8.4	18	3.51	4.26	2	0.5	0.55	1	0.29	0.32	6	1.4	1.63
	g01726	102	10.09	10.98	145	10.56	12.47	129	8.72	10.59	105	9.23	10.22	94	9.68	10.73	89	7.12	8.25
	g01727	247	33.34	36.25	297	29.4	34.72	298	27.57	33.47	30	3.59	3.98	20	2.81	3.11	15	1.65	1.91
	g01728	0	0	0	2	0.46	0.54	1	0.22	0.27	1	0.28	0.31	0	0	0	0	0	0
	g01729	9	1.26	1.37	5	0.51	0.61	11	1.06	1.29	0	0	0	0	0	0	0	0	0
	g01730	30	15.8	17.18	36	13.44	15.88	24	8.97	10.89	10	4.61	5.11	4	2.17	2.41	2	0.91	1.06
	g01731	207	47	51.11	364	60.12	71	282	44.25	53.72	114	22.9	25.36	89	20.98	23.26	110	20.63	23.89
	g01732	1	0.13	0.14	0	0	0	1	0.09	0.1	0	0	0	0	0	0	0	0	0
	g01733	16	2.51	2.73	16	1.84	2.17	29	3.12	3.79	15	2.08	2.31	8	1.3	1.45	23	2.94	3.41
	g01734	22	4.53	4.93	37	5.55	6.56	20	2.84	3.45	33	6.01	6.66	22	4.7	5.22	40	6.78	7.85
	g01735	19	3.98	4.33	37	5.65	6.67	21	3.03	3.68	13	2.41	2.67	11	2.39	2.65	29	5	5.79
	g01736	11	2.45	2.67	26	4.22	4.98	19	2.93	3.55	11	2.17	2.4	14	3.24	3.59	22	4.05	4.69
	g01737	29	26.95	29.31	42	26.88	31.74	17	11.56	14.04	1	0.8	0.89	5	4.7	5.21	4	3.4	3.94
	g01738	4	0.56	0.61	1	0.1	0.12	0	0	0	30	3.72	4.12	17	2.47	2.74	16	1.82	2.11
	g01739	39	5.01	5.45	48	4.53	5.35	66	5.81	7.06	4	0.46	0.51	2	0.27	0.3	1	0.1	0.12
	g01740	46	18.61	20.24	82	23.76	28.07	79	22.44	27.25	17	6.05	6.7	17	7.11	7.89	17	5.85	6.78
	g01741	374	80.41	87.43	667	104.42	123.33	552	81.92	99.47	138	26.25	29.08	85	18.97	21.04	134	23.74	27.5
	g01742	1	0.96	1.05	3	1.99	2.35	2	1.41	1.72	2	1.66	1.84	4	3.89	4.32	2	1.77	2.05
	g01743	0	0	0	0	0	0	0	0	0	0	0	0	0	0	0	0	0	0
	g01744	229	4.96	5.39	344	5.52	6.52	250	3.68	4.46	759	14.64	16.22	543	12.25	13.59	619	10.71	12.4
	g01745	173	28.02	30.47	200	23.7	27.99	175	19.47	23.64	143	20.53	22.74	107	18.01	19.97	165	21.83	25.28
	g01746	0	0	0	0	0	0	0	0	0	11	3.95	4.37	5	2.11	2.34	2	0.69	0.8
	g01747	0	0	0	1	0.09	0.1	0	0	0	0	0	0	0	0	0	0	0	0
	g01748	0	0	0	0	0	0	2	0.2	0.25	0	0	0	0	0	0	0	0	0
	g01749	0	0	0	3	0.67	0.79	4	0.86	1.04	0	0	0	2	0.64	0.71	1	0.26	0.3
	g01750	0	0	0	2	0.13	0.15	0	0	0	1	0.08	0.09	1	0.09	0.1	3	0.21	0.25
	g01751	5	0.68	0.74	10	1	1.18	13	1.22	1.48	0	0	0	0	0	0	0	0	0
	g01752	659	46.21	50.25	641	33.15	39.15	644	30.77	37.36	1003	62.52	69.25	805	58.75	65.16	1118	63.08	73.05
	g01753	176	31.79	34.57	180	23.75	28.05	229	28.47	34.56	92	14.72	16.31	88	16.51	18.31	119	17.61	20.4
	g01754	0	0	0	1	6.79	8.02	0	0	0	0	0	0	1	9.03	10.02	0	0	0
	g01755	76	27.75	30.18	109	28.61	33.79	113	28.87	35.05	47	15.12	16.74	46	17.39	19.29	62	19.14	22.16
	g01756	49	6.8	7.4	66	6.72	7.93	69	6.57	7.97	176	21.67	24.01	162	23.38	25.93	196	22.14	25.64
	g01757	0	0	0	0	0	0	0	0	0	5	27.77	30.76	0	0	0	3	20.02	23.19
	g01758	3	0.98	1.06	3	0.71	0.83	6	1.36	1.66	53	15.24	16.88	36	12.16	13.49	45	12.32	14.27
	g01759	8	0.73	0.79	3	0.2	0.24	1	0.06	0.08	4	0.32	0.36	2	0.19	0.21	1	0.07	0.08
	g01760	72	2.65	2.88	95	2.59	3.06	105	2.63	3.19	47	1.54	1.71	43	1.65	1.83	83	2.45	2.83
	g01761	3	0.33	0.36	4	0.32	0.38	7	0.53	0.64	0	0	0	0	0	0	1	0.09	0.1
	g01762	1	0.07	0.08	1	0.05	0.06	0	0	0	2	0.12	0.14	2	0.14	0.16	3	0.17	0.19
	g01763	1	0.25	0.27	2	0.37	0.43	1	0.17	0.21	1	0.22	0.25	0	0	0	0	0	0
	g01764	0	0	0	0	0	0	0	0	0	0	0	0	0	0	0	0	0	0
	g01765	8	1.95	2.12	8	1.42	1.68	13	2.2	2.67	0	0	0	0	0	0	2	0.4	0.47
	g01766	13	1.6	1.73	7	0.63	0.74	5	0.42	0.51	4	0.44	0.48	4	0.51	0.57	2	0.2	0.23
	g01767	9	1.03	1.12	4	0.34	0.4	9	0.7	0.85	27	2.74	3.04	36	4.28	4.75	31	2.87	3.33
	g01768	4	0.48	0.52	3	0.26	0.31	6	0.49	0.6	0	0	0	6	0.75	0.83	4	0.39	0.45
	g01769	15	1.58	1.72	21	1.63	1.92	13	0.94	1.14	5	0.47	0.52	3	0.33	0.36	7	0.6	0.69
	g01770	31	13.2	14.35	43	13.09	15.46	25	7.49	9.09	13	4.87	5.39	1	0.44	0.49	9	3.27	3.79
	g01771	142	9.61	10.45	279	13.93	16.45	219	10.1	12.26	780	46.93	51.98	643	45.29	50.24	775	42.19	48.86
	g01772	0	0	0	0	0	0	0	0	0	0	0	0	0	0	0	0	0	0
	g01773	984	44.52	48.41	1126	37.66	44.48	991	30.49	37.02	319	12.84	14.22	279	13.14	14.58	365	13.23	15.33
	g01774	0	0	0	0	0	0	1	0.01	0.01	0	0	0	0	0	0	0	0	0
	g01775	0	0	0	0	0	0	0	0	0	0	0	0	0	0	0	0	0	0
	g01776	4	0.13	0.14	9	0.22	0.26	3	0.07	0.08	17	0.5	0.55	16	0.55	0.61	11	0.29	0.34
	g01777	14	1.65	1.8	7	0.61	0.72	10	0.81	0.98	0	0	0	0	0	0	1	0.1	0.11
	g01778	404	32.61	35.46	527	31.35	37.02	607	33.42	40.58	361	25.9	28.68	311	26.12	28.97	438	28.5	33
	g01779	0	0	0	0	0	0	0	0	0	0	0	0	0	0	0	0	0	0
	g01780	1	0.21	0.22	6	0.9	1.07	0	0	0	1	0.18	0.2	2	0.43	0.48	1	0.17	0.2
	g01781	4	0.93	1.02	3	0.51	0.6	4	0.65	0.78	0	0	0	0	0	0	0	0	0
	g01782	17	1.58	1.72	42	2.87	3.39	36	2.28	2.77	21	1.73	1.92	17	1.64	1.82	32	2.4	2.78
	g01783	473	1239.57	1347.91	654	1088.11	1285.12	478	974.51	1183.19	91	194.36	215.28	71	169.91	188.45	62	156.59	181.34
	g01784	1	0.27	0.29	1	0.19	0.23	4	0.74	0.89	1	0.23	0.26	0	0	0	1	0.22	0.26
	g01785	15	4.7	5.11	28	6.34	7.48	16	3.49	4.24	9	2.49	2.76	5	1.62	1.8	4	1.05	1.22
	g01786	2	0.96	1.04	2	0.68	0.81	2	0.68	0.82	3	1.26	1.4	1	0.5	0.55	9	3.72	4.31
	g01787	81	9.2	10	110	9.18	10.84	95	7.38	8.96	6	0.6	0.67	5	0.59	0.65	14	1.29	1.49
	g01788	93	18.91	20.56	118	17.49	20.65	105	14.72	17.87	134	24.12	26.71	102	21.53	23.88	163	27.26	31.57
	g01789	2	0.3	0.33	2	0.22	0.26	0	0	0	3	0.4	0.44	0	0	0	1	0.12	0.14
	g01790	2	0.09	0.1	0	0	0	3	0.09	0.11	0	0	0	0	0	0	0	0	0
	g01791	2	0.2	0.21	4	0.29	0.34	0	0	0	1	0.09	0.1	1	0.1	0.11	0	0	0
	g01792	0	0	0	0	0	0	0	0	0	0	0	0	0	0	0	0	0	0
	g01793	0	0	0	1	0.04	0.05	1	0.04	0.05	0	0	0	0	0	0	0	0	0
	g01794	0	0	0	1	0.1	0.12	0	0	0	0	0	0	0	0	0	0	0	0
	g01795	517	57.75	62.8	854	70.1	82.8	808	61.73	74.95	204	20.23	22.41	168	19.52	21.65	189	17.1	19.81
	g01796	2	0.9	0.98	3	0.96	1.14	5	1.58	1.92	11	4.34	4.81	2	0.93	1.03	2	0.77	0.89
	g01797	1	0.19	0.21	3	0.42	0.5	4	0.53	0.65	98	16.73	18.53	73	14.62	16.21	115	18.21	21.09
	g01798	14	1.33	1.44	34	2.37	2.8	40	2.59	3.14	6	0.5	0.56	6	0.59	0.66	18	1.38	1.6
	g01799	0	0	0	0	0	0	0	0	0	0	0	0	0	0	0	0	0	0
	g01800	0	0	0	0	0	0	0	0	0	0	0	0	0	0	0	0	0	0
	g01801	0	0	0	0	0	0	0	0	0	0	0	0	0	0	0	0	0	0
	g01802	0	0	0	0	0	0	0	0	0	0	0	0	0	0	0	0	0	0
	g01803	181	40.71	44.27	252	41.24	48.71	262	40.72	49.44	61	12.14	13.45	33	7.71	8.55	58	10.77	12.47
	g01804	0	0	0	0	0	0	1	0.17	0.21	3	0.66	0.74	5	1.3	1.44	9	1.87	2.16
	g01805	4	0.13	0.15	3	0.07	0.09	10	0.23	0.28	65	1.95	2.16	32	1.12	1.25	47	1.27	1.47
	g01806	47	5.93	6.45	43	3.98	4.7	66	5.7	6.93	0	0	0	0	0	0	0	0	0
	g01807	6209	483.51	525.77	8238	472.85	558.46	9602	509.91	619.1	1809	125.2	138.67	1508	122.21	135.54	1778	111.55	129.19
	g01808	0	0	0	0	0	0	0	0	0	1	0.42	0.46	0	0	0	1	0.41	0.47
	g01809	240	36.33	39.5	391	43.34	51.19	302	31.38	38.1	371	49.8	55.15	303	47.67	52.87	338	41.72	48.32
	g01810	0	0	0	0	0	0	0	0	0	0	0	0	0	0	0	0	0	0
	g01811	0	0	0	6	5.89	6.95	0	0	0	1	1.25	1.38	0	0	0	2	2.79	3.23
	g01812	11	1.69	1.83	15	1.68	1.99	11	1.16	1.41	18	2.45	2.71	8	1.27	1.41	10	1.25	1.45
	g01813	184	32.16	34.97	177	22.61	26.7	197	23.68	28.76	29	4.49	4.97	47	8.53	9.47	32	4.58	5.3
	g01814	7	1.11	1.2	12	1.39	1.64	13	1.41	1.72	6	0.84	0.93	17	2.8	3.1	14	1.81	2.1
	g01815	0	0	0	0	0	0	0	0	0	0	0	0	2	0.18	0.19	4	0.27	0.32
	g01816	29	3.68	4	37	3.44	4.07	37	3.22	3.9	6	0.68	0.75	11	1.45	1.61	23	2.37	2.74
	g01817	0	0	0	1	0.13	0.15	0	0	0	2	0.31	0.34	1	0.18	0.2	1	0.14	0.17
	g01818	119	14.46	15.72	103	9.19	10.85	150	12.47	15.15	5	0.54	0.6	7	0.88	0.98	11	1.08	1.26
	g01819	538	68.61	74.61	965	90.31	106.67	803	70.15	85.17	1028	116.34	128.86	719	95.35	105.75	1017	105.36	122.01
	g01820	81	22.23	24.18	122	24.26	28.65	105	20	24.29	1	0.24	0.27	3	0.85	0.95	0	0	0
	g01821	18	1.43	1.56	33	1.93	2.28	20	1.08	1.32	27	1.91	2.11	20	1.66	1.84	50	3.2	3.71
	g01822	2	0.23	0.25	1	0.08	0.1	0	0	0	2	0.2	0.23	0	0	0	3	0.28	0.32
	g01823	66	10.15	11.04	79	8.89	10.5	63	6.65	8.08	344	46.9	51.95	298	47.62	52.82	366	45.91	53.17
	g01824	46	18.01	19.59	103	28.92	34.16	59	16.2	19.67	17	5.86	6.49	7	2.84	3.15	33	10.97	12.7
	g01825	12575	1554.78	1690.68	13750	1248	1473.96	14815	1254.22	1522.8	9873	1083.35	1199.94	9416	1210.6	1342.69	12616	1266.23	1466.4
	g01826	112	8.12	8.83	120	6.42	7.58	111	5.49	6.66	93	6	6.64	76	5.74	6.36	120	7.01	8.11
	g01827	188	8.03	8.73	268	8.46	9.99	228	6.62	8.04	194	7.37	8.16	149	6.62	7.35	174	5.95	6.89
	g01828	39	29.7	32.29	52	27.58	32.58	53	29.19	35.44	5	3.31	3.67	8	6.22	6.9	3	2.05	2.37
	g01829	186	13.25	14.41	165	8.67	10.24	177	8.6	10.44	70	4.43	4.91	67	4.97	5.51	80	4.59	5.31
	g01830	0	0	0	0	0	0	0	0	0	0	0	0	0	0	0	1	1.48	1.71
	g01831	21	3.41	3.71	48	5.71	6.74	57	6.36	7.73	25	3.6	3.99	15	2.53	2.81	26	3.45	4
	g01832	7	0.62	0.68	11	0.72	0.85	8	0.49	0.59	75	5.93	6.57	62	5.74	6.37	80	5.75	6.66
	g01833	0	0	0	0	0	0	0	0	0	10	2.8	3.1	1	0.33	0.36	10	2.66	3.08
	g01834	468	161.21	175.3	585	145.1	171.37	488	117.41	142.55	103	31.27	34.64	89	31.76	35.22	113	32.79	37.97
	g01835	10	9.13	9.93	8	5.03	5.94	13	8.67	10.53	10	7.89	8.74	3	2.77	3.07	5	4.17	4.83
	g01836	0	0	0	8	0.46	0.55	0	0	0	0	0	0	2	0.16	0.18	2	0.13	0.15
	g01837	0	0	0	1	0.09	0.11	0	0	0	0	0	0	0	0	0	0	0	0
	g01838	0	0	0	1	0.11	0.12	1	0.1	0.12	1830	234.02	259.2	1836	275.18	305.2	2362	277.4	321.25
	g01839	0	0	0	0	0	0	0	0	0	3	0.17	0.19	1	0.07	0.08	3	0.16	0.18
	g01840	0	0	0	0	0	0	0	0	0	0	0	0	0	0	0	0	0	0
	g01841	0	0	0	2	0.1	0.12	1	0.05	0.06	1	0.06	0.07	1	0.07	0.08	0	0	0
	g01842	2526	308.39	335.35	3026	271.24	320.35	3206	267.97	325.35	771	83.54	92.53	754	95.73	106.17	889	88.08	102.01
	g01843	296	16.59	18.04	424	17.55	20.73	357	13.62	16.53	379	18.89	20.93	238	13.89	15.4	378	17.01	19.7
	g01844	0	0	0	0	0	0	0	0	0	0	0	0	0	0	0	0	0	0
	g01845	96	12.44	13.53	108	10.27	12.13	131	11.63	14.12	46	5.29	5.86	53	7.14	7.92	88	9.27	10.73
	g01846	0	0	0	0	0	0	0	0	0	1044	46.38	51.37	1011	52.57	58.3	1279	51.23	59.33
	g01847	31	11.4	12.4	39	10.31	12.18	35	9.01	10.94	56	18.14	20.1	35	13.33	14.79	45	14	16.21
	g01848	3	0.91	0.98	5	1.09	1.29	0	0	0	9397	2502.42	2771.73	9808	3068.21	3403	11164	2817.29	3262.65
	g01849	121	22.53	24.49	166	22.56	26.65	152	19.48	23.66	40	6.6	7.31	28	5.41	6.01	35	5.34	6.19
	g01850	156	21.11	22.96	237	23.52	27.78	205	19.02	23.09	256	30.74	34.05	181	25.47	28.25	251	27.63	32
	g01851	1972	496.43	539.82	2260	412.96	487.73	2282	397.89	483.1	5	1.11	1.23	4	1.04	1.16	3	0.63	0.73
	g01852	0	0	0	0	0	0	0	0	0	0	0	0	0	0	0	0	0	0
	g01853	272	14.23	15.47	593	22.92	27.06	468	16.66	20.22	49	2.28	2.53	23	1.25	1.39	68	2.85	3.3
	g01854	10	0.86	0.94	21	1.34	1.58	30	1.77	2.15	26	2	2.21	17	1.53	1.7	16	1.12	1.29
	g01855	21	0.9	0.98	41	1.3	1.54	33	0.96	1.17	53	2.03	2.25	23	1.03	1.14	57	1.96	2.27
	g01856	0	0	0	0	0	0	0	0	0	0	0	0	0	0	0	0	0	0
	g01857	160	15.21	16.54	121	8.47	10	253	16.43	19.95	1157	97.73	108.25	1669	165.11	183.13	1195	91.81	106.33
	g01858	4	0.87	0.95	6	0.95	1.12	4	0.6	0.73	32	6.17	6.83	23	5.2	5.77	20	3.59	4.16
	g01859	5	1.4	1.53	11	2.24	2.64	16	3.12	3.79	4	0.99	1.1	6	1.75	1.94	11	2.57	2.98
	g01860	95	5.92	6.44	113	5.2	6.14	97	4.12	5	44	2.44	2.7	35	2.27	2.52	47	2.35	2.73
	g01861	29	1.94	2.11	20	0.99	1.17	41	1.87	2.27	62	3.69	4.09	99	6.9	7.65	26	1.4	1.62
	g01862	18	2.02	2.19	35	2.88	3.4	19	1.46	1.77	7	0.7	0.77	17	1.98	2.2	12	1.09	1.26
	g01863	0	0	0	0	0	0	0	0	0	0	0	0	0	0	0	0	0	0
	g01864	0	0	0	0	0	0	0	0	0	3	0.15	0.16	0	0	0	0	0	0
	g01865	0	0	0	0	0	0	0	0	0	15	1.85	2.05	18	2.61	2.89	21	2.38	2.76
	g01866	652	78.42	85.27	815	71.98	85.01	1041	85.7	104.06	332	35.44	39.26	299	37.4	41.48	391	38.15	44.19
	g01867	0	0	0	0	0	0	0	0	0	0	0	0	0	0	0	0	0	0
	g01868	0	0	0	0	0	0	0	0	0	0	0	0	0	0	0	0	0	0
	g01869	511	40.77	44.34	708	41.63	49.17	731	39.78	48.3	162	11.49	12.72	144	11.96	13.26	225	14.47	16.76
	g01870	5	0.61	0.66	15	1.33	1.58	14	1.16	1.41	172	18.5	20.49	131	16.51	18.31	188	18.49	21.41
	g01871	324	81.99	89.15	377	69.24	81.77	471	82.56	100.24	300	67.1	74.32	254	66.69	73.97	340	71.37	82.65
	g01872	0	0	0	1	0.15	0.18	2	0.29	0.35	7	1.31	1.45	4	0.88	0.97	11	1.91	2.22
	g01873	0	0	0	1	0.04	0.05	0	0	0	146	6.82	7.56	98	5.36	5.94	84	3.54	4.1
	g01874	14	2.7	2.94	11	1.55	1.83	8	1.06	1.29	0	0	0	0	0	0	0	0	0
	g01875	446	49.48	53.8	608	49.57	58.55	639	48.48	58.87	337	33.19	36.77	281	32.42	35.96	381	34.24	39.65
	g01876	4	9.72	10.57	4	6.21	7.34	15	28.23	34.28	0	0	0	0	0	0	0	0	0
	g01877	0	0	0	0	0	0	0	0	0	0	0	0	0	0	0	0	0	0
	g01878	0	0	0	0	0	0	0	0	0	0	0	0	0	0	0	0	0	0
	g01879	0	0	0	0	0	0	0	0	0	0	0	0	0	0	0	0	0	0
	g01880	20	2.56	2.78	25	2.35	2.77	19	1.66	2.02	9	1.02	1.13	3	0.4	0.44	0	0	0
	g01881	0	0	0	2	0.69	0.81	3	1.03	1.25	31	13.19	14.61	16	8.01	8.88	40	16.72	19.36
	g01882	0	0	0	0	0	0	0	0	0	0	0	0	0	0	0	0	0	0
	g01883	0	0	0	0	0	0	1	0.04	0.05	1	0.05	0.06	0	0	0	0	0	0
	g01884	0	0	0	1	0.14	0.17	9	1.21	1.47	0	0	0	0	0	0	0	0	0
	g01885	1613	397.81	432.58	2292	410.49	484.81	2281	389.47	472.87	3	0.65	0.72	3	0.77	0.85	4	0.82	0.95
	g01886	0	0	0	0	0	0	2	0.68	0.82	0	0	0	0	0	0	1	0.41	0.48
	g01887	16	4.49	4.89	11	2.24	2.64	8	1.56	1.89	1	0.25	0.27	1	0.29	0.32	2	0.47	0.54
	g01888	2	0.47	0.51	1	0.17	0.2	4	0.65	0.78	0	0	0	0	0	0	0	0	0
	g01889	77	9.54	10.38	109	9.92	11.71	107	9.08	11.03	294	32.34	35.82	266	34.29	38.03	343	34.52	39.97
	g01890	4	0.5	0.54	8	0.73	0.86	8	0.68	0.83	134	14.78	16.37	123	15.89	17.63	142	14.33	16.59
	g01891	14	1.11	1.21	28	1.64	1.94	20	1.08	1.32	30	2.12	2.35	33	2.73	3.03	45	2.88	3.34
	g01892	91	18.81	20.46	104	15.67	18.51	86	12.27	14.89	40	7.32	8.11	31	6.66	7.38	33	5.62	6.5
	g01893	0	0	0	0	0	0	0	0	0	0	0	0	0	0	0	0	0	0
	g01894	0	0	0	0	0	0	0	0	0	0	0	0	0	0	0	0	0	0
	g01895	0	0	0	0	0	0	0	0	0	0	0	0	0	0	0	0	0	0
	g01896	0	0	0	0	0	0	0	0	0	0	0	0	0	0	0	0	0	0
	g01897	9	0.55	0.6	16	0.73	0.86	12	0.5	0.61	3	0.16	0.18	6	0.38	0.43	1	0.05	0.06
	g01898	78	22.03	23.96	149	30.47	35.98	185	36.29	44.07	4	1	1.11	1	0.29	0.32	5	1.18	1.36
	g01899	60	7.53	8.19	61	5.62	6.64	50	4.3	5.22	14	1.56	1.73	4	0.52	0.58	11	1.12	1.3
	g01900	17	4.15	4.51	33	5.85	6.91	34	5.75	6.98	0	0	0	0	0	0	2	0.4	0.47
	g01901	162	6.97	7.58	259	8.24	9.73	216	6.32	7.67	103	3.94	4.37	53	2.38	2.63	76	2.62	3.03
	g01902	328	25.71	27.95	319	18.43	21.76	397	21.22	25.76	42	2.93	3.24	27	2.2	2.44	45	2.84	3.29
	g01903	0	0	0	0	0	0	0	0	0	0	0	0	2	0.26	0.29	0	0	0
	g01904	0	0	0	0	0	0	0	0	0	0	0	0	0	0	0	0	0	0
	g01905	4	0.63	0.69	6	0.69	0.82	14	1.52	1.84	0	0	0	0	0	0	0	0	0
	g01906	31	7.35	7.99	50	8.61	10.17	53	8.69	10.55	13	2.72	3.02	24	5.9	6.55	20	3.92	4.54
	g01907	5	0.91	0.99	19	2.53	2.98	8	1	1.22	39	6.29	6.96	57	10.78	11.95	86	12.83	14.86
	g01908	0	0	0	1	0.35	0.42	0	0	0	0	0	0	0	0	0	0	0	0
	g01909	37	3.27	3.56	55	3.58	4.23	52	3.14	3.81	25	1.97	2.18	30	2.76	3.06	28	2	2.32
	g01910	287	66.09	71.86	395	66.14	78.12	381	60.65	73.64	175	35.64	39.48	166	39.68	44.01	234	44.52	51.56
	g01911	0	0	0	0	0	0	0	0	0	0	0	0	0	0	0	0	0	0
	g01912	7	2.36	2.57	11	2.67	3.16	6	1.41	1.72	5	1.49	1.65	0	0	0	2	0.57	0.66
	g01913	25	2.96	3.21	29	2.52	2.97	25	2.02	2.46	4	0.42	0.46	5	0.61	0.68	3	0.29	0.33
	g01914	1	0.28	0.3	1	0.2	0.24	0	0	0	0	0	0	0	0	0	0	0	0
	g01915	10	0.68	0.74	25	1.25	1.48	17	0.78	0.95	64	3.86	4.27	33	2.33	2.58	41	2.24	2.59
	g01916	0	0	0	1	0.19	0.22	1	0.18	0.22	0	0	0	5	1.33	1.48	1	0.21	0.25
	g01917	4	1.81	1.97	13	4.21	4.97	6	1.92	2.33	5	1.99	2.21	1	0.47	0.52	5	1.94	2.25
	g01918	1142	41.95	45.61	1243	33.78	39.89	1336	33.34	40.48	377	12.32	13.65	327	12.51	13.87	404	11.88	13.75
	g01919	105	21.35	23.21	156	23.12	27.3	125	17.52	21.28	50	9	9.97	30	6.33	7.02	58	9.7	11.23
	g01920	0	0	0	0	0	0	0	0	0	0	0	0	0	0	0	0	0	0
	g01921	18	4.97	5.4	14	2.8	3.31	22	4.22	5.12	3	0.73	0.81	0	0	0	0	0	0
	g01922	0	0	0	2	0.18	0.21	0	0	0	0	0	0	0	0	0	0	0	0
	g01923	57	6.74	7.33	71	6.16	7.28	67	5.42	6.58	1	0.1	0.12	0	0	0	1	0.1	0.11
	g01924	12	1.29	1.41	8	0.63	0.75	6	0.44	0.54	4	0.38	0.42	0	0	0	0	0	0
	g01925	32	29.21	31.76	34	21.39	25.26	16	10.67	12.96	2	1.58	1.75	2	1.85	2.05	1	0.83	0.97
	g01926	4	0.48	0.52	10	0.88	1.04	10	0.82	0.99	11	1.17	1.29	3	0.37	0.41	7	0.68	0.79
	g01927	3	0.35	0.38	3	0.26	0.3	1	0.08	0.1	2	0.21	0.23	0	0	0	0	0	0
	g01928	8	1.43	1.55	8	1.04	1.23	11	1.35	1.64	4	0.63	0.7	1	0.19	0.21	1	0.15	0.17
	g01929	144	25.35	27.57	263	33.83	39.96	194	23.49	28.53	35	5.46	6.05	41	7.5	8.32	34	4.9	5.68
	g01930	0	0	0	0	0	0	2	0.63	0.77	0	0	0	0	0	0	0	0	0
	g01931	0	0	0	0	0	0	0	0	0	0	0	0	0	0	0	0	0	0
	g01932	414	130.59	142.01	477	108.61	128.28	538	118.22	143.54	49	13.64	15.1	15	4.9	5.44	21	5.55	6.43
	g01933	90	21.02	22.86	195	33.11	39.11	183	29.56	35.89	106	21.9	24.26	109	26.43	29.31	121	23.37	27.06
	g01934	234	78.39	85.24	408	98.49	116.32	403	94.21	114.38	114	33.67	37.29	101	35.05	38.88	150	42.26	48.94
	g01935	0	0	0	0	0	0	0	0	0	0	0	0	0	0	0	0	0	0
	g01936	0	0	0	0	0	0	0	0	0	1	0.14	0.16	0	0	0	0	0	0
	g01937	1	0.11	0.12	0	0	0	0	0	0	0	0	0	0	0	0	3	0.28	0.32
	g01938	7	1.97	2.14	10	2.03	2.4	4	0.78	0.95	9	2.23	2.47	3	0.87	0.97	8	1.87	2.17
	g01939	359	12.62	13.73	409	10.64	12.57	418	9.99	12.12	345	10.8	11.96	262	9.59	10.64	402	11.31	13.1
	g01940	303	31.87	34.65	225	17.4	20.55	298	21.43	26.01	756	70.61	78.21	769	84.13	93.31	765	65.12	75.41
	g01941	78	22.69	24.67	160	33.67	39.77	124	25.07	30.44	28	7.19	7.97	30	9.05	10.04	25	6.07	7.03
	g01942	0	0	0	0	0	0	0	0	0	0	0	0	0	0	0	0	0	0
	g01943	134	11.28	12.27	152	9.43	11.14	169	9.71	11.79	219	16.39	18.15	152	13.32	14.77	233	15.83	18.33
	g01944	0	0	0	0	0	0	0	0	0	0	0	0	0	0	0	0	0	0
	g01945	3	0.33	0.36	1	0.08	0.09	5	0.37	0.45	5	0.48	0.54	5	0.57	0.63	2	0.18	0.2
	g01946	0	0	0	1	0.1	0.12	0	0	0	0	0	0	2	0.29	0.33	0	0	0
	g01947	0	0	0	1	0.11	0.13	2	0.2	0.24	1	0.13	0.14	0	0	0	0	0	0
	g01948	4	0.72	0.78	17	2.23	2.64	15	1.86	2.26	1	0.16	0.18	0	0	0	4	0.59	0.68
	g01949	0	0	0	0	0	0	0	0	0	0	0	0	0	0	0	0	0	0
	g01950	614	127.49	138.63	805	121.8	143.85	1066	152.7	185.4	248	45.58	50.49	203	43.77	48.55	266	45.47	52.65
	g01951	24	5.98	6.5	64	11.58	13.67	56	9.66	11.73	86	18.94	20.98	60	15.51	17.21	76	15.7	18.18
	g01952	106	8.7	9.46	142	8.59	10.14	129	7.22	8.77	47	3.43	3.8	31	2.65	2.94	50	3.31	3.83
	g01953	0	0	0	1	0.3	0.36	1	0.3	0.36	0	0	0	0	0	0	0	0	0
	g01954	0	0	0	0	0	0	0	0	0	0	0	0	0	0	0	0	0	0
	g01955	0	0	0	0	0	0	0	0	0	0	0	0	0	0	0	0	0	0
	g01956	21	5.64	6.13	41	7.98	9.42	37	6.89	8.36	20	4.74	5.25	5	1.39	1.54	16	3.57	4.14
	g01957	34	13.87	15.08	58	16.94	20.01	36	10.31	12.52	16	5.74	6.36	12	5.06	5.62	11	3.82	4.42
	g01958	5	0.35	0.38	1	0.05	0.06	5	0.24	0.29	0	0	0	0	0	0	0	0	0
	g01959	42	2.92	3.17	43	2.2	2.6	29	1.37	1.67	22	1.36	1.51	6	0.43	0.48	5	0.28	0.32
	g01960	0	0	0	0	0	0	0	0	0	0	0	0	0	0	0	0	0	0
	g01961	250	14.39	15.65	206	8.76	10.34	241	9.45	11.47	179	9.17	10.15	191	11.45	12.7	222	10.26	11.89
	g01962	0	0	0	0	0	0	0	0	0	0	0	0	0	0	0	4	0.2	0.23
	g01963	0	0	0	0	0	0	0	0	0	0	0	0	0	0	0	0	0	0
	g01964	197	17.31	18.82	275	17.8	21.02	265	15.89	19.3	147	11.48	12.71	128	11.7	12.98	145	10.28	11.91
	g01965	0	0	0	0	0	0	0	0	0	0	0	0	1	0.91	1.01	1	0.82	0.95
	g01966	43	17.99	19.56	62	18.56	21.92	104	30.59	37.15	1941	714.16	791.02	2020	874.1	969.47	2414	861.4	997.57
	g01967	1	0.21	0.23	4	0.61	0.71	5	0.72	0.87	10	1.84	2.04	7	1.51	1.67	3	0.51	0.59
	g01968	0	0	0	0	0	0	0	0	0	0	0	0	0	0	0	0	0	0
	g01969	3	3.13	3.4	2	1.42	1.68	3	2.3	2.8	1	0.9	0.99	0	0	0	0	0	0
	g01970	51	8.6	9.36	64	7.89	9.32	66	7.66	9.29	123	18.39	20.37	68	11.92	13.22	122	16.83	19.49
	g01971	0	0	0	0	0	0	0	0	0	0	0	0	0	0	0	0	0	0
	g01972	10	4.08	4.44	15	4.38	5.18	22	6.3	7.65	35	12.56	13.91	24	10.13	11.23	54	18.75	21.72
	g01973	5	1.18	1.28	0	0	0	6	0.98	1.19	0	0	0	0	0	0	3	0.59	0.68
	g01974	0	0	0	0	0	0	0	0	0	0	0	0	0	0	0	0	0	0
	g01975	64	18.4	20.01	84	17.47	20.64	113	22.57	27.41	46	11.68	12.93	66	19.68	21.82	66	15.83	18.33
	g01976	3	0.29	0.31	1	0.07	0.08	2	0.13	0.16	4	0.34	0.38	1	0.1	0.11	6	0.47	0.54
	g01977	0	0	0	0	0	0	0	0	0	0	0	0	0	0	0	0	0	0
	g01978	1	0.6	0.65	0	0	0	0	0	0	0	0	0	0	0	0	0	0	0
	g01979	101	3.4	3.7	50	1.25	1.47	85	1.95	2.36	87	2.61	2.89	65	2.28	2.53	73	1.97	2.28
	g01980	10	1.02	1.11	19	1.42	1.68	23	1.6	1.94	33	2.99	3.31	19	2.01	2.23	12	0.99	1.15
	g01981	57	3.69	4.01	39	1.86	2.2	55	2.42	2.94	58	3.34	3.7	42	2.83	3.14	40	2.08	2.41
	g01982	0	0	0	2	2.65	3.13	0	0	0	13	21.99	24.35	17	32.69	36.26	13	25.49	29.51
	g01983	87	21.24	23.1	126	22.34	26.39	119	20.11	24.42	48	10.36	11.48	42	10.64	11.8	46	9.3	10.77
	g01984	0	0	0	2	0.74	0.87	0	0	0	2	0.91	1.01	3	1.61	1.79	3	1.36	1.57
	g01985	391	327.47	356.09	602	349.33	412.58	534	325.25	394.89	11	7.99	8.85	4	3.41	3.78	5	3.79	4.39
	g01986	0	0	0	0	0	0	0	0	0	1	0.12	0.13	2	0.28	0.31	2	0.22	0.26
	g01987	191	15.92	17.31	237	14.55	17.19	224	12.74	15.47	29	2.15	2.38	32	2.78	3.08	41	2.76	3.19
	g01988	4	0.51	0.56	11	1.03	1.22	9	0.79	0.96	15	1.7	1.89	5	0.66	0.74	12	1.25	1.44
	g01989	1	0.28	0.31	0	0	0	1	0.2	0.24	0	0	0	5	1.46	1.62	2	0.47	0.55
	g01990	12	1.66	1.8	33	3.34	3.94	19	1.8	2.18	1076	131.76	145.94	776	111.36	123.51	1114	125.13	144.91
	g01991	113	6.11	6.65	94	3.76	4.44	145	5.34	6.48	328	15.79	17.49	289	16.28	18.06	201	8.73	10.11
	g01992	101	12.75	13.86	148	13.71	16.19	116	10.03	12.17	70	7.84	8.68	46	6.04	6.7	56	5.74	6.65
	g01993	0	0	0	0	0	0	0	0	0	0	0	0	0	0	0	3	0.39	0.46
	g01994	0	0	0	0	0	0	1	0.12	0.14	2	0.3	0.34	0	0	0	1	0.14	0.16
	g01995	0	0	0	0	0	0	0	0	0	0	0	0	0	0	0	1	0.22	0.26
	g01996	961	206.6	224.66	1245	194.91	230.2	1369	203.18	246.69	690	131.27	145.4	719	160.49	178	865	153.27	177.5
[truncated: 13,936 more rows]
