# Supplementary material for: The biological relevance of the FspTF transcription factor, homologous of Bqt4, in Fusarium sp. associated with the ambrosia beetle Xylosandrus morigerus
Source: Front Microbiol. 2023 Jul 14;14:1224096. doi: 10.3389/fmicb.2023.1224096 (PMC10375492; doi:10.3389/fmicb.2023.1224096)
Supplement: Supplementary file 6 [file Table_6.XLSX]

## Sheet: Hoja1
	Supplementary Table S6. Differential expression analysis. The analysis was done using DESeq2 package, which built-in procedures for the libraries' normalization and estimation of variance. Three biological replicates (R1-R3) from WT and TF65-6 mutant were used (see Tables S1 for more details). Fold-change (FC) was calculated by dividing the mean values (baseMean) calculated for each pair of both …
		TF65-6	WT
	gene-ID	baseMeanA	baseMeanB	Log2FoldChange	pvalue	padj
	g11840	46.9058	3505.06	-6.22587	0	0
	g03640	111.95	38061.7	-8.42197	0	0
	g05594	72.7755	13716.8	-7.55277	0	0
	g07292	115.083	4427.46	-5.27359	0	0
	g05615	430.786	10513	-4.60814	0	0
	g01429	111.027	44722.5	-8.65269	0	0
	g04175	45.8227	4799.29	-6.70428	0	0
	g05606	2258.34	75721.6	-5.06691	0	0
	g12075	65.4512	7632.73	-6.87467	0	0
	g05612	732.747	56954.6	-6.27952	0	0
	g04613	182.45	5788.77	-4.98657	0	0
	g05586	60.688	5509.58	-6.49364	0	0
	g02354	43350	11.7556	11.847	0	0
	g06708	47.3222	9266.85	-7.61016	0	0
	g03988	1372.64	53422.9	-5.28291	0	0
	g03987	560.03	20152.7	-5.16862	0	0
	g03989	389.015	17703.1	-5.50677	0	0
	g07283	166.982	73305.7	-8.77486	0	0
	g09660	59.0062	4081.7	-6.09069	0	0
	g00743	1267.51	27765.4	-4.45289	1.62593e-307	9.31413e-305
	g04851	93.63	5798.41	-5.94273	1.45779e-304	7.95326e-302
	g05722	77.2062	2793.69	-5.18056	2.82938e-294	1.47346e-291
	g09367	55.2049	3531.7	-5.99864	8.86617e-294	4.41651e-291
	g04770	78.8201	2991.56	-5.25537	2.65587e-268	1.26784e-265
	g12249	70.5322	3147.48	-5.48417	3.21138e-267	1.47171e-264
	g02745	45334.4	4225.12	3.42363	8.07328e-262	3.55752e-259
	g06518	2847.51	20.3804	7.10936	1.35478e-239	5.7488e-237
	g07623	29.0202	2404.65	-6.35369	8.38073e-239	3.42922e-236
	g05510	5764.1	343.482	4.06555	5.34442e-237	2.11141e-234
	g12219	8.10846	11611.1	-10.5359	2.0475e-232	7.81941e-230
	g01302	90.9379	2159.32	-4.56717	5.63464e-229	2.08245e-226
	g11179	48.8209	1968.27	-5.34698	1.08338e-223	3.87883e-221
	g07272	7168.84	454.113	3.97608	8.56884e-221	2.97495e-218
	g03141	117.461	2491.68	-4.40564	2.72399e-220	9.17905e-218
	g07604	7505.85	561.011	3.74092	2.53231e-217	8.28932e-215
	g00639	2047.81	21.3336	6.56822	1.00288e-213	3.19167e-211
	g03547	7.38424	7817.46	-10.0342	8.6584e-212	2.68106e-209
	g14414	5765.2	703.045	3.03497	1.20213e-211	3.62443e-209
	g02435	2032.46	83.9173	4.6101	2.70837e-210	7.95635e-208
	g13476	56.0585	1923.04	-5.10168	4.65441e-210	1.33314e-207
	g05174	9776.43	5.92671	10.6608	7.40061e-209	2.06802e-206
	g12923	8.77987	5458.66	-9.27493	3.80344e-206	1.03752e-203
	g07992	85.284	2683.22	-4.96782	1.42713e-205	3.80246e-203
	g12838	3395.32	177.758	4.25818	3.05431e-204	7.953e-202
	g05935	309.463	4162.7	-3.74443	1.10763e-203	2.82003e-201
	g02167	13.2866	3386.2	-7.96806	3.75097e-199	9.34235e-197
	g06530	3459.89	9.73857	8.4999	4.50282e-195	1.09764e-192
	g06627	32.6568	1825.34	-5.83017	4.07389e-193	9.72388e-191
	g05836	1403.55	18236.7	-3.69957	7.71698e-193	1.80436e-190
	g07934	144.364	2475.19	-4.10956	1.46342e-191	3.35327e-189
	g00228	23.5697	2121.75	-6.48494	3.94915e-191	8.87165e-189
	g09203	8989.77	5.36267	10.6995	3.43162e-188	7.56079e-186
	g15041	2917	308.766	3.23963	1.43293e-185	3.09756e-183
	g11146	265.703	2984.04	-3.48778	8.50186e-182	1.80381e-179
	g04191	221.041	4113.66	-4.22296	3.85677e-180	8.034e-178
	g01966	2176.15	64.991	5.04831	8.45145e-179	1.72908e-176
	g10771	10.8003	2521.29	-7.8202	7.99475e-177	1.60695e-174
	g13545	4999.8	460.148	3.43981	4.52812e-176	8.9446e-174
	g11509	250.177	2905.37	-3.54194	1.12423e-175	2.18311e-173
	g15682	11744.2	1186.48	3.30654	3.86257e-173	7.37558e-171
	g12473	6012.7	5.66611	10.0374	3.61729e-170	6.79399e-168
	g08803	1355.36	86.2829	3.97424	3.52409e-169	6.51218e-167
	g04919	3920.57	231.419	4.07363	1.34426e-168	2.44463e-166
	g13541	1911.22	169.226	3.49264	6.20118e-168	1.11011e-165
	g00001	1714.82	103.833	4.04071	3.24976e-166	5.72808e-164
	g10106	424.888	3740.41	-3.13963	1.07779e-165	1.87095e-163
	g03574	8663.93	821.984	3.40038	6.4491e-163	1.1028e-160
	g03002	512.847	3852.95	-2.9095	1.0646e-162	1.7937e-160
	g07943	106.873	1890.14	-4.14059	2.0445e-162	3.39477e-160
	g05044	2391.43	231.785	3.37309	6.31331e-160	1.03331e-157
	g07881	1451.66	75.3111	4.27851	1.7661e-156	2.84988e-154
	g05708	1434.39	102.205	3.80217	2.43557e-156	3.8756e-154
	g01510	52.7011	1393.46	-4.71595	6.14807e-156	9.6491e-154
	g11992	104.284	1372.34	-3.72168	8.1234e-156	1.2577e-153
	g08437	1492.94	17.0474	6.51027	1.1708e-154	1.78851e-152
	g14857	3164.4	445.771	2.82544	7.02986e-153	1.05975e-150
	g02390	26.0785	1200.64	-5.49506	1.14593e-151	1.70505e-149
	g14232	4676.26	666.592	2.80964	5.79914e-151	8.51805e-149
	g08207	87.9136	1485.02	-4.0771	1.72348e-150	2.49949e-148
	g11735	6059.45	672.758	3.17292	2.10875e-147	3.01999e-145
	g04453	1222.14	83.7776	3.8652	7.08148e-146	1.00164e-143
	g01475	14.7747	1569.21	-6.77515	2.67695e-145	3.74022e-143
	g12866	5225.64	782.419	2.73991	1.80127e-144	2.4864e-142
	g08419	1119.5	34.1144	5.02019	6.3365e-144	8.64253e-142
	g10778	89.7574	1356.51	-3.91757	2.56632e-142	3.4591e-140
	g14293	20080.3	3296.46	2.60668	4.90574e-142	6.53547e-140
	g01331	1981.22	84.3641	4.54528	1.16913e-141	1.53962e-139
	g04310	21777.9	2658.6	3.03335	2.64587e-141	3.44474e-139
	g04605	17.8277	13140.1	-9.55894	8.56557e-141	1.10265e-138
	g06501	1163.64	58.7701	4.30115	1.69727e-140	2.16062e-138
	g08409	928.419	5659.38	-2.6069	1.65844e-139	2.088e-137
	g14435	121.694	1305.8	-3.42346	3.94538e-139	4.91328e-137
	g09895	82.5571	1415.22	-4.09125	1.24122e-138	1.5291e-136
	g13156	84.7143	1287.18	-3.91291	2.21666e-138	2.70173e-136
	g11491	2878.31	300.549	3.26048	1.96677e-137	2.37192e-135
	g07666	754.358	5683.5	-2.91384	2.72381e-136	3.2507e-134
	g01990	1000.27	19.89	5.62571	3.77992e-136	4.46459e-134
	g15585	2059.23	118.919	4.11318	4.54804e-134	5.31703e-132
	g05613	84.3422	1118.46	-3.73497	8.58215e-134	9.93189e-132
	g03853	1126.71	11.9183	6.57914	5.23829e-132	6.0015e-130
	g09067	1660.52	77.3451	4.4068	1.34142e-131	1.52165e-129
	g00621	1081.29	17.1204	5.95614	7.14151e-130	8.0216e-128
	g11833	943.082	16.757	5.78406	3.8614e-129	4.29515e-127
	g14040	2735.16	328.28	3.05536	1.18938e-128	1.31027e-126
	g04607	114.418	1164.53	-3.34621	2.86385e-128	3.12486e-126
	g02728	1338.17	10.6462	6.91834	3.6022e-128	3.89343e-126
	g10861	106.575	1201.72	-3.49107	5.89088e-128	6.30765e-126
	g05161	23.0968	917.218	-5.28064	2.33412e-126	2.47611e-124
	g05609	684.368	72048.8	-6.71816	3.04199e-126	3.19744e-124
	g00803	1116.25	78.3974	3.81466	8.98698e-126	9.36035e-124
	g11038	1383.6	9.04316	7.27809	1.22992e-125	1.26947e-123
	g12511	1908.76	229.385	3.05585	1.53294e-125	1.56812e-123
	g04916	74.3175	1120.51	-3.91952	1.16415e-124	1.18032e-122
	g01357	1876.11	6.88766	8.13112	3.08006e-124	3.09546e-122
	g11344	151.092	1666.74	-3.45837	1.28715e-123	1.28234e-121
	g07902	2986.19	382.898	2.96186	1.62952e-123	1.60943e-121
	g02154	1001.33	6571.74	-2.71447	4.06314e-123	3.97875e-121
	g06649	177.016	1634	-3.21146	1.19044e-121	1.15584e-119
	g11859	132.607	1336.93	-3.33955	1.41956e-121	1.36671e-119
	g02315	56.2411	913.507	-4.03141	1.96484e-121	1.87593e-119
	g10819	6.46907	1821.87	-8.14317	8.87974e-120	8.40787e-118
	g09292	905.977	36.0512	4.66157	1.00204e-119	9.41016e-118
	g15123	9897.15	1804.86	2.45567	5.55402e-118	5.17336e-116
	g10313	1493.46	7069.97	-2.24227	6.73671e-118	6.2244e-116
	g09949	275.711	2524.7	-3.19342	3.5679e-117	3.2702e-115
	g13993	55.4099	1094.59	-4.30072	1.08441e-116	9.86038e-115
	g00116	203.008	1737.52	-3.0997	2.11624e-116	1.90912e-114
	g01848	10385.4	2.63598	11.9934	2.97562e-116	2.66341e-114
	g03153	62.9308	1000.84	-3.9795	4.72979e-116	4.20071e-114
	g10905	979.291	60.2082	4.00314	1.32528e-115	1.16798e-113
	g06178	407.22	2460.22	-2.5919	7.07699e-115	6.1894e-113
	g06792	1630.65	213.746	2.93448	1.47422e-113	1.27956e-111
	g02082	15.5508	860.228	-5.76116	3.39265e-113	2.92253e-111
	g04939	25.5396	755.717	-4.87772	3.73754e-113	3.19559e-111
	g05833	5.57919	2088.59	-8.58748	4.64611e-113	3.943e-111
	g05550	214.792	2656.58	-3.62366	3.22227e-112	2.71453e-110
	g10660	32.6326	827.193	-4.66698	5.72881e-112	4.79088e-110
	g15653	1400.69	104.73	3.73238	2.53231e-111	2.10237e-109
	g15493	6.33652	1493.14	-7.85789	7.33645e-111	6.04703e-109
	g06500	52.1437	7654.29	-7.19911	1.258e-110	1.02949e-108
	g09597	2541.69	260.363	3.28312	1.54447e-110	1.25496e-108
	g09649	43.8671	967.291	-4.46007	2.52221e-110	2.03499e-108
	g08820	8205.9	1598.31	2.35917	3.48097e-110	2.78891e-108
	g06658	11.5425	893.055	-6.27521	5.96438e-110	4.74541e-108
	g11640	2407.07	463.122	2.37647	8.81182e-110	6.96256e-108
	g14320	329.751	2956.93	-3.1632	3.86026e-109	3.02924e-107
	g02243	109.076	1208.9	-3.46887	9.6636e-109	7.53169e-107
	g10533	7413.39	2.52604	11.5086	1.45538e-108	1.12664e-106
	g13261	1722.48	9436.69	-2.45423	4.64866e-108	3.57448e-106
	g10719	981.174	74.846	3.70418	1.46326e-106	1.11764e-104
	g00809	9292.9	1703.48	2.44669	3.89126e-106	2.95246e-104
	g02229	15.0487	774.523	-5.64311	7.62718e-106	5.74899e-104
	g06160	307.923	1889.84	-2.6207	3.90247e-104	2.92226e-102
	g08935	519.261	3069.2	-2.56482	4.97641e-104	3.70226e-102
	g04803	39.2424	840.528	-4.41179	6.61233e-104	4.88758e-102
	g06152	8957.24	2014.81	2.15277	2.15663e-103	1.58388e-101
	g09547	505.413	2526.75	-2.32123	5.20955e-103	3.80165e-101
	g09033	46.5438	801.039	-4.10173	5.55978e-103	4.03155e-101
	g00159	11.8149	770.219	-6.05772	1.13655e-102	8.18961e-101
	g14657	1524.38	238.73	2.67477	2.57008e-102	1.84034e-100
	g10354	284.606	2006.04	-2.81542	4.73409e-102	3.36885e-100
	g10674	41.4057	799.878	-4.26564	7.19519e-102	5.0886e-100
	g12515	756.127	44.1201	4.08462	9.25611e-102	6.50597e-100
	g01061	11.0977	849.249	-6.24816	1.0289e-101	7.1879e-100
	g06907	4166.94	780.433	2.41542	2.30164e-101	1.59818e-99
	g09941	19331.9	4601.36	2.07062	3.31766e-101	2.28979e-99
	g13786	27361.2	5966.89	2.19725	6.00471e-101	4.11952e-99
	g13796	56.5536	736.34	-3.70777	4.18826e-100	2.85624e-98
	g00816	4512.96	955.945	2.23742	6.83551e-100	4.63399e-98
	g15867	715.846	15.7011	5.47416	1.7317e-99	1.16706e-97
	g01807	1733.37	7606.84	-2.13426	7.0069e-98	4.69463e-96
	g04475	5889.95	1430.81	2.04086	1.06119e-97	7.06861e-96
	g00876	44.0945	835.607	-4.21826	1.29005e-97	8.54341e-96
	g13802	49.5715	842.074	-4.08846	1.85847e-97	1.22371e-95
	g03490	1614.59	277.066	2.54441	2.36481e-97	1.5482e-95
	g11329	202.999	1384.18	-2.7691	2.68014e-97	1.74468e-95
	g08211	1037.19	126.735	3.0278	3.29474e-97	2.13265e-95
	g00991	1072.54	108.841	3.28917	1.38635e-96	8.92324e-95
	g01851	4.13328	2088.38	-9.00224	3.59907e-96	2.3036e-94
	g00309	9792.31	1754.41	2.48003	3.72e-96	2.36778e-94
	g07159	55.7233	1131.15	-4.36222	4.22697e-96	2.6756e-94
	g15584	12107.1	2399.22	2.33575	4.73173e-96	2.97865e-94
	g12248	397.794	2488.03	-2.64552	1.28895e-95	8.06968e-94
	g13677	1429.35	6412.45	-2.16625	1.42352e-95	8.86376e-94
	g10295	1193.13	5179.93	-2.11883	4.58657e-95	2.84045e-93
	g10732	185.202	1870.11	-3.34207	4.95258e-95	3.05063e-93
	g14433	603.416	30.8979	4.27837	8.94171e-95	5.47835e-93
	g14691	150.017	1018.29	-2.76363	1.08718e-94	6.62545e-93
	g11852	277.783	2017.38	-2.86277	1.21191e-94	7.34649e-93
	g08904	2798.64	532.049	2.39348	1.27709e-94	7.70086e-93
	g01417	41.5922	624.976	-3.90723	6.50767e-94	3.90358e-92
	g04442	10.4518	750.248	-6.15937	1.48329e-93	8.85107e-92
	g15535	2451.54	11211.7	-2.19304	2.34933e-93	1.39463e-91
	g02432	10.6422	751.687	-6.11682	4.33494e-93	2.56007e-91
	g07784	6.36882	991.659	-7.26728	5.74874e-93	3.37761e-91
	g08417	575.246	13.5285	5.36898	2.33278e-92	1.3636e-90
	g15367	1107.54	163.785	2.75649	6.61956e-92	3.84976e-90
	g06061	159.78	1071.89	-2.74759	1.4642e-91	8.47237e-90
	g01014	797.108	98.0549	3.02121	2.05098e-91	1.18081e-89
	g01348	134.503	1125.51	-3.05462	1.34011e-90	7.67681e-89
	g05629	496.809	2642.57	-2.41087	4.94709e-90	2.81984e-88
	g13244	631.2	9.64731	5.9639	8.20668e-90	4.65465e-88
	g09508	11100	58744.8	-2.40403	1.19911e-89	6.76756e-88
	g12517	3010.03	530.442	2.50253	2.08759e-89	1.17243e-87
	g08381	80.0801	779.999	-3.28882	4.45347e-89	2.48895e-87
	g12296	647.035	22.5331	4.82701	1.37974e-88	7.67362e-87
	g13339	122.697	1174.2	-3.25312	1.5957e-88	8.83185e-87
	g10687	4.95521	1188.27	-7.86962	2.25226e-88	1.24058e-86
	g08241	3.10354	2832.94	-9.85806	3.91595e-88	2.14665e-86
	g15432	327.996	2517.5	-2.94149	8.37188e-88	4.56746e-86
	g14815	4769.3	1103.05	2.11094	4.10937e-87	2.23133e-85
	g07588	670.094	3200.61	-2.25481	6.45233e-87	3.487e-85
	g09563	15042.5	2721.36	2.46596	1.16936e-86	6.28983e-85
	g02799	2092.52	428.151	2.28671	2.29197e-86	1.22706e-84
	g05108	752.088	3108.98	-2.04669	3.1484e-86	1.67773e-84
	g01409	19.7268	616.396	-4.96715	6.25011e-86	3.31517e-84
	g06751	37.7142	584.781	-3.93901	6.98926e-86	3.69013e-84
	g01711	1553.05	231.506	2.74505	9.91501e-86	5.21084e-84
	g06782	565.493	12.2761	5.48429	2.36688e-85	1.23823e-83
	g06832	6.67744	985.831	-7.18755	7.79381e-85	4.0588e-83
	g01885	3.39783	1959.42	-9.17499	8.2909e-85	4.29814e-83
	g07067	1079.86	4260.64	-1.98048	2.05333e-84	1.05968e-82
	g09392	1006.01	3973.5	-1.98134	2.52628e-84	1.29792e-82
	g15500	90.4951	956.239	-3.40881	2.56917e-84	1.31406e-82
	g06729	151.366	1778.31	-3.54757	2.84235e-84	1.44732e-82
	g08420	1220.46	195.599	2.63783	8.15601e-84	4.13466e-82
	g14512	30.7341	707.479	-4.54282	3.778e-83	1.90681e-81
	g12291	13429.4	296.483	5.50006	4.1034e-83	2.06196e-81
	g11828	463.422	2044.42	-2.14195	5.71679e-83	2.86014e-81
	g12242	72.8714	692.408	-3.25607	8.36817e-83	4.16844e-81
	g12626	44964.5	5995.55	2.90685	1.60423e-82	7.95656e-81
	g12152	42.4459	626.133	-3.88583	1.7441e-82	8.613e-81
	g11789	1478.83	203.767	2.85807	6.36121e-82	3.12791e-80
	g13559	51.5734	593.668	-3.53057	1.79162e-81	8.77203e-80
	g09821	320.882	1789.88	-2.47964	2.05717e-81	1.00293e-79
	g12007	1061.41	193.204	2.45984	2.19657e-81	1.06636e-79
	g12273	148.765	937.266	-2.65699	2.45717e-81	1.18784e-79
	g04478	2710.67	584.789	2.21417	4.46299e-81	2.14842e-79
	g13861	78.0057	893.3	-3.50133	4.82434e-81	2.31266e-79
	g15407	916.305	5117.36	-2.48227	5.64085e-81	2.6928e-79
	g12272	96.3989	761.45	-2.98035	7.03981e-81	3.34669e-79
	g05875	128.186	930.596	-2.85528	1.52414e-80	7.21574e-79
	g04644	169.833	1070.92	-2.6499	1.99575e-80	9.40959e-79
	g05285	679.949	69.1871	3.28191	2.68313e-80	1.25986e-78
	g07672	1299.22	5710.46	-2.13671	6.42551e-80	3.00478e-78
	g03391	1160.97	4388.98	-1.91941	1.3008e-79	6.05822e-78
	g05651	1701.48	241.789	2.81728	1.39799e-79	6.48453e-78
	g11051	887.068	131.155	2.76405	2.02312e-79	9.34635e-78
	g10406	705.393	3759.85	-2.41471	3.26517e-79	1.50237e-77
	g08493	3292.08	645.75	2.35103	3.7089e-79	1.69972e-77
	g09467	51.1075	559.246	-3.45124	6.98599e-79	3.18879e-77
	g12055	733.052	82.1779	3.14433	7.16127e-79	3.25582e-77
	g10894	4.18747	1073.06	-7.93146	1.23696e-78	5.60154e-77
	g02817	523.711	18.0985	4.85169	1.32349e-78	5.96978e-77
	g10291	153.562	1065.57	-2.79609	3.64535e-78	1.63783e-76
	g01076	1038.08	124.283	3.06658	3.88321e-78	1.73789e-76
	g02162	908.214	4.31101	7.67385	6.96543e-78	3.10517e-76
	g11083	30.0031	498.784	-4.04852	7.7972e-78	3.4625e-76
	g04586	2664.65	8882.85	-1.737	1.04809e-77	4.63629e-76
	g15197	142.68	917.937	-2.68422	1.72789e-77	7.61401e-76
	g10683	34.589	570.989	-4.02573	2.57363e-77	1.12973e-75
	g06019	39.9955	550.342	-3.78246	2.75599e-77	1.20517e-75
	g06197	705.862	3358.11	-2.24894	2.7808e-77	1.21139e-75
	g15566	452.058	2473.14	-2.44833	8.8736e-77	3.85094e-75
	g12113	5.51459	861.217	-7.30801	4.45096e-76	1.92433e-74
	g15419	4241.16	946.793	2.16156	9.3067e-76	4.00853e-74
	g02306	949.996	138.82	2.76861	2.14531e-75	9.20557e-74
	g05153	5.38205	777.121	-7.16457	2.24141e-75	9.58204e-74
	g09304	466.529	15.6719	4.83483	5.03165e-75	2.14304e-73
	g10275	78.3868	640.032	-3.02913	1.23132e-74	5.22491e-73
	g04158	9.07726	566.084	-5.99827	1.68128e-74	7.10791e-73
	g13296	11.4746	550.77	-5.58117	2.57686e-74	1.08541e-72
	g00769	681.953	98.8025	2.78387	2.97647e-74	1.24913e-72
	g03457	483.936	13.0815	5.18577	3.46288e-74	1.44797e-72
	g03417	398.153	1633.23	-2.03574	4.16392e-74	1.73476e-72
	g06845	2166.13	562.404	1.94455	4.36681e-74	1.8127e-72
	g09751	958.21	3813.18	-1.99308	5.13212e-74	2.1227e-72
	g05947	1714.36	319.803	2.41788	1.09507e-73	4.51305e-72
	g13857	2135.75	551.072	1.954	1.13497e-73	4.66071e-72
	g05517	5334.9	17226.7	-1.69143	1.7194e-73	7.03542e-72
	g15085	658.754	74.674	3.12834	3.49591e-73	1.42536e-71
	g09698	2448.43	636.157	1.94458	4.96607e-73	2.0176e-71
	g09235	42296.8	6428.74	2.71805	8.65559e-73	3.50414e-71
	g02261	54.9822	677.305	-3.62416	1.38383e-72	5.58258e-71
	g15100	6.98914	608.236	-6.48354	1.64172e-72	6.59972e-71
	g07010	12004.7	3723.69	1.68874	2.71232e-72	1.08654e-70
	g11490	439.743	17.2089	4.65718	4.80273e-72	1.91724e-70
	g13357	144.968	840.519	-2.5395	7.27178e-72	2.89281e-70
	g09429	946.224	155.059	2.61733	7.33331e-72	2.90719e-70
	g04454	440.473	23.372	4.21399	9.31423e-72	3.67976e-70
	g05582	16.0709	451.079	-4.79512	1.05683e-71	4.16087e-70
	g12772	282.971	1606.43	-2.50231	1.44483e-71	5.66897e-70
	g12674	679.2	69.5087	3.29157	1.86899e-71	7.30822e-70
	g10248	111.466	750.757	-2.74615	2.48001e-71	9.66446e-70
	g03176	82.6602	744.64	-3.1707	2.49514e-71	9.69046e-70
	g13413	10.7211	454.744	-5.39348	3.47332e-71	1.34439e-69
	g09507	1518.22	338.989	2.16313	4.31314e-71	1.66382e-69
	g13222	200.468	1172.8	-2.55466	6.23588e-71	2.39746e-69
	g10051	450.585	2519.64	-2.48218	6.68003e-71	2.55964e-69
	g14111	4676.04	1229.08	1.92698	8.4511e-71	3.22747e-69
	g08202	627.214	83.8618	2.90731	1.10427e-70	4.20319e-69
	g01261	1379.47	4815.63	-1.80478	1.29361e-70	4.90758e-69
	g14369	105.617	820.716	-2.95691	2.62735e-70	9.93449e-69
	g04207	160.108	907.5	-2.50133	4.10166e-70	1.54581e-68
	g02136	451.168	22.9443	4.27049	1.02368e-69	3.84533e-68
	g10166	734.699	3554.86	-2.27574	1.92967e-69	7.2249e-68
	g13461	22.7455	9517.57	-8.69376	2.48312e-69	9.26681e-68
	g07492	854.809	3.49852	7.81223	2.62985e-69	9.78254e-68
	g04634	3.93979	907.342	-7.80489	2.63963e-69	9.78711e-68
	g02778	43.8502	571.013	-3.68735	3.58462e-69	1.32481e-67
	g13114	1063.92	168.133	2.65585	4.00053e-69	1.47376e-67
	g11259	128.343	801.136	-2.63848	4.30078e-69	1.5793e-67
	g12647	477.226	16.6235	4.82612	4.88175e-69	1.78691e-67
	g03496	531.764	2615.1	-2.29763	7.80514e-69	2.84788e-67
	g00546	896.967	139.426	2.68011	1.1072e-68	4.02704e-67
	g06847	96.8738	771.207	-3.00442	1.51133e-68	5.47953e-67
	g05109	12.9817	413.312	-4.97241	3.33455e-68	1.20517e-66
	g14976	1523.75	235.978	2.68314	4.02516e-68	1.4502e-66
	g13773	441.558	8.40929	5.64239	6.07871e-68	2.18319e-66
	g06776	158.103	933.4	-2.55813	8.2315e-68	2.94713e-66
	g08948	351.516	1679.26	-2.25336	1.10799e-67	3.95459e-66
	g03512	220.027	1037.21	-2.23619	1.42283e-67	5.06253e-66
	g13524	4.29137	781.64	-7.47207	2.35383e-67	8.34918e-66
	g14038	736.496	112.328	2.71472	4.12619e-67	1.45907e-65
	g06148	450.233	7.41318	5.9404	4.75173e-67	1.67509e-65
	g01524	388.407	14.2481	4.73868	4.93445e-67	1.73417e-65
	g10625	53.1519	556.833	-3.39833	5.87216e-67	2.05741e-65
	g08718	3252.46	669.738	2.27787	8.71431e-67	3.0439e-65
	g15875	464.697	8.24002	5.76792	1.16858e-66	4.06941e-65
	g03546	103.242	948.078	-3.19792	1.47761e-66	5.13e-65
	g15504	896.744	147.282	2.61027	1.50536e-66	5.21053e-65
	g06191	8.18063	478.725	-5.87571	1.59561e-66	5.50629e-65
	g05482	5.30679	619.833	-6.83843	2.68098e-66	9.22403e-65
	g02085	11.2985	405.959	-5.17752	3.35722e-66	1.15161e-64
	g04724	75.5416	653.472	-3.11344	3.63351e-66	1.24266e-64
	g00368	1620.29	343.49	2.2403	3.70177e-66	1.26224e-64
	g10246	176.849	964.226	-2.45271	4.02636e-66	1.36884e-64
	g10795	2.33945	1930.72	-9.66947	4.94468e-66	1.67607e-64
	g11488	1932.88	493.268	1.96812	5.69251e-66	1.92387e-64
	g12621	28.3382	414.026	-3.86377	6.11952e-66	2.0621e-64
	g13579	28.965	533.816	-4.22943	6.65376e-66	2.23555e-64
	g13087	135.564	6813.11	-5.6518	1.21621e-65	4.07431e-64
	g08378	656.067	2549.06	-1.95778	1.25108e-65	4.17889e-64
	g00185	1429.33	244.393	2.54587	1.42606e-65	4.74951e-64
	g06086	43.0345	442.96	-3.3636	1.92702e-65	6.39937e-64
	g07709	418.662	12.9314	5.03275	1.93599e-65	6.41058e-64
	g13415	9.45804	423.556	-5.48186	3.58382e-65	1.18328e-63
	g07948	185.518	1000.39	-2.43622	3.73986e-65	1.23125e-63
	g01985	6.6881	483.252	-6.15769	4.29298e-65	1.4093e-63
	g07352	67877.9	14197.9	2.25726	5.16928e-65	1.69213e-63
	g03334	232.071	1090.09	-2.23265	5.35918e-65	1.74929e-63
	g01343	22.6764	27291.4	-10.2285	5.67064e-65	1.8457e-63
	g15877	509.985	6.10374	6.39732	7.18498e-65	2.33196e-63
	g07681	8.20561	549.08	-6.07585	9.96272e-65	3.22437e-63
	g04699	73.5343	774.168	-3.38393	1.42273e-64	4.59161e-63
	g12753	11492.9	467.425	4.61887	3.53779e-64	1.13855e-62
	g05541	597.997	2334.62	-1.96321	4.78445e-64	1.53545e-62
	g03562	22.2785	400.166	-4.14791	4.84313e-64	1.54994e-62
	g00081	3.96843	749.443	-7.52761	5.1767e-64	1.65208e-62
	g12147	351.081	2049.98	-2.54681	5.64229e-64	1.79566e-62
	g11014	1680.38	379.211	2.14439	6.70936e-64	2.12934e-62
	g15215	246.819	1228.23	-2.31057	1.19871e-63	3.79381e-62
	g11850	66.8589	697.492	-3.3855	1.44533e-63	4.56173e-62
	g08855	1649.31	361.118	2.19371	2.28155e-63	7.18124e-62
	g00845	595.431	83.0646	2.8314	2.5516e-63	8.00923e-62
	g03050	182.772	1255.12	-2.78622	2.64673e-63	8.28515e-62
	g05041	271.766	1365.21	-2.32861	2.68642e-63	8.38647e-62
	g03214	1156.78	3927.9	-1.76343	4.03373e-63	1.25583e-61
	g01397	97.8471	625.953	-2.68396	6.58298e-63	2.04394e-61
	g10317	2.12042	2146.96	-10.0426	7.34285e-63	2.2737e-61
	g00900	280.15	1154.55	-2.04352	1.50664e-62	4.65271e-61
	g10787	582.134	58.7185	3.31254	1.73196e-62	5.33416e-61
	g03268	1587.74	5827.65	-1.87615	2.0014e-62	6.14748e-61
	g04476	897.521	173.991	2.3704	2.08253e-62	6.37956e-61
	g12199	1.5717	3418.23	-10.98	2.11166e-62	6.45154e-61
	g04780	507.218	61.8217	3.02226	2.49778e-62	7.61091e-61
	g07657	21.3415	390.83	-4.1949	3.23712e-62	9.83759e-61
	g08794	44.01	501.265	-3.51724	3.71802e-62	1.12692e-60
	g08886	46.2622	568.282	-3.63991	3.82469e-62	1.15619e-60
	g00435	42.5964	496.499	-3.546	6.10085e-62	1.83941e-60
	g04373	829.569	3010.28	-1.85878	1.01088e-61	3.03979e-60
	g12163	12563.2	3548.44	1.8239	1.11145e-61	3.33348e-60
	g12771	1448.93	6717.07	-2.21355	1.1701e-61	3.50022e-60
	g07602	4869.33	1360.96	1.83974	1.62178e-61	4.83874e-60
	g04180	20.588	360.017	-4.12434	1.73292e-61	5.15691e-60
	g08683	1822.39	6078.77	-1.73698	2.04029e-61	6.05585e-60
	g10020	765.607	127.984	2.5754	2.21519e-61	6.55799e-60
	g07859	80.9309	605.508	-2.90035	2.73162e-61	8.06603e-60
	g13795	37.0661	450.422	-3.63093	2.88851e-61	8.50735e-60
	g11643	242.019	1087.93	-2.16638	6.13538e-61	1.80239e-59
	g08682	373.847	8.9519	5.30743	9.50087e-61	2.78392e-59
	g09431	513.302	44.467	3.52262	9.72253e-61	2.84161e-59
	g10389	38.3368	427.766	-3.49539	1.21341e-60	3.53743e-59
	g01368	538.493	64.87	3.05817	2.41893e-60	7.03393e-59
	g02860	79.6535	5201.95	-6.02808	4.41645e-60	1.28099e-58
	g08620	18.2915	360.811	-4.29981	4.72247e-60	1.3663e-58
	g03538	434.984	37.5409	3.50548	2.01374e-59	5.81143e-58
	g02895	145.133	791.564	-2.44896	2.08695e-59	6.00759e-58
	g12971	20.4549	413.194	-4.34371	2.51282e-59	7.21539e-58
	g08408	223.484	1018.46	-2.19141	5.70357e-59	1.63364e-57
	g05988	132.72	819.654	-2.6264	7.87604e-59	2.25027e-57
	g11672	2975.19	752.38	1.98215	9.10543e-59	2.59505e-57
	g01842	823.576	2795.73	-1.76436	1.02776e-58	2.92184e-57
	g04694	2330.91	543.943	2.10305	1.87898e-58	5.32859e-57
	g07077	1158.79	3729.42	-1.68735	1.92725e-58	5.45197e-57
	g13826	9835.23	3204.3	1.61827	2.19421e-58	6.19189e-57
	g10936	436.153	20.2661	4.43514	2.46671e-58	6.94376e-57
	g13939	67.3584	894.279	-3.7267	2.9337e-58	8.23809e-57
	g15542	1702.32	6755.67	-1.98835	4.82873e-58	1.35264e-56
	g15183	1115.5	287.869	1.95228	8.21574e-58	2.2958e-56
	g05653	142.29	756.454	-2.40916	9.30238e-58	2.59312e-56
	g01932	28.2775	456.222	-3.9945	1.52367e-57	4.23706e-56
	g07651	771.354	2680.23	-1.79756	2.50404e-57	6.94645e-56
	g01709	700.492	2922.98	-2.06073	2.73744e-57	7.57556e-56
	g02481	7.2194	385.987	-5.70016	4.52689e-57	1.24975e-55
	g09784	323.054	13.839	4.50636	4.61472e-57	1.27093e-55
	g11108	1448.95	350.196	2.0461	5.11409e-57	1.40509e-55
	g10536	695.672	95.5129	2.86881	5.30551e-57	1.45419e-55
	g09655	140.922	1010.21	-2.83283	5.32955e-57	1.4573e-55
	g03109	71.3783	613.993	-3.11292	7.51143e-57	2.04901e-55
	g13693	945.801	172.044	2.45572	8.78985e-57	2.39205e-55
	g06799	635.673	2749.28	-2.11446	1.44531e-56	3.92391e-55
	g05588	312.71	45328.4	-7.17874	1.46022e-56	3.95501e-55
	g12945	410.113	48.0717	3.09917	1.62134e-56	4.38106e-55
	g13694	114.491	920.357	-3.00091	1.67126e-56	4.50531e-55
	g12834	339.553	14.0452	4.60188	1.86466e-56	5.01488e-55
	g07091	2852.11	8987.79	-1.6559	2.43833e-56	6.54237e-55
	g13467	425.08	1603.9	-1.91384	3.00504e-56	8.0441e-55
	g15125	1548.48	360.657	2.10417	3.39111e-56	9.0564e-55
	g08599	811.471	3290.47	-2.02064	4.32907e-56	1.15345e-54
	g06459	322.812	1309.53	-2.02292	4.78599e-56	1.27223e-54
	g09086	395.471	34.9627	3.47656	4.95912e-56	1.3152e-54
	g00165	4.48176	469.528	-6.63491	5.41234e-56	1.43208e-54
	g13513	15.8631	327.961	-4.343	6.41257e-56	1.69283e-54
	g13468	29.0669	394.143	-3.74931	9.2993e-56	2.44924e-54
	g00455	142.423	712.629	-2.32022	1.20372e-55	3.16309e-54
	g08119	849.367	2591.92	-1.61048	1.46278e-55	3.83503e-54
	g09135	220.996	1011.29	-2.19124	1.79759e-55	4.70204e-54
	g09737	1400.29	371.931	1.90903	1.89916e-55	4.95642e-54
	g11476	2220.08	686.823	1.69318	3.39056e-55	8.82855e-54
	g02510	3.34364	702.71	-7.84094	4.59805e-55	1.19456e-53
	g11508	59.4041	479.078	-2.99822	5.20297e-55	1.34865e-53
	g07433	250.502	1076.83	-2.10683	5.72458e-55	1.48051e-53
	g05072	1549.69	5784.32	-1.89908	6.35125e-55	1.63888e-53
	g08818	991.782	3636.69	-1.87331	6.94832e-55	1.78892e-53
	g04718	14.9125	366.393	-4.57333	7.24972e-55	1.86233e-53
	g02288	581.493	58.3467	3.31237	9.27838e-55	2.37813e-53
	g11443	1727.64	5831.53	-1.75522	1.00847e-54	2.57904e-53
	g01538	130.568	971.578	-2.89365	1.25422e-54	3.20036e-53
	g02047	7.63191	337.314	-5.43913	2.50675e-54	6.38218e-53
	g14726	1173.36	327.965	1.84088	2.54787e-54	6.47249e-53
	g09674	5289.59	1673.11	1.65972	3.09849e-54	7.85385e-53
	g08316	1020.02	2965.01	-1.53985	3.22585e-54	8.15862e-53
	g02008	1479.64	413.99	1.83584	3.45776e-54	8.72589e-53
	g04811	867.675	197.768	2.13921	3.50183e-54	8.81769e-53
	g09423	789.828	125.934	2.64025	4.4528e-54	1.11877e-52
	g15441	1958.73	5913.15	-1.59454	7.07946e-54	1.77482e-52
	g04138	1260.09	267.813	2.2345	7.29796e-54	1.82561e-52
	g06465	5.89171	365.188	-5.90745	7.52927e-54	1.87936e-52
	g08398	1410.3	326.954	2.11285	8.5568e-54	2.1312e-52
	g09622	46.5575	427.654	-3.20031	1.10822e-53	2.75419e-52
	g14204	123.429	1032.97	-3.0687	1.70468e-53	4.22737e-52
	g10352	316.089	1527.35	-2.26991	1.95237e-53	4.83117e-52
	g11836	7.81499	340.725	-5.39496	3.08512e-53	7.61771e-52
	g11422	391.602	44.6161	3.13694	3.22609e-53	7.94867e-52
	g14095	347.201	1311.7	-1.91966	3.58522e-53	8.81457e-52
	g03971	302.259	8.81614	5.08908	4.30352e-53	1.05579e-51
	g12150	4.48851	441.432	-6.64574	4.66525e-53	1.14209e-51
	g06234	10.4841	316.466	-4.9108	4.8527e-53	1.18545e-51
	g00070	206.52	1188.92	-2.52151	5.77115e-53	1.40681e-51
	g09694	9.87055	300.129	-4.93144	6.22808e-53	1.51497e-51
	g07792	431.625	42.4808	3.3354	6.5342e-53	1.58607e-51
	g07741	18.7476	307.904	-4.02593	6.55888e-53	1.58869e-51
	g07374	130.448	697.868	-2.42199	1.70595e-52	4.12343e-51
	g11615	8.04443	347.97	-5.42386	1.82849e-52	4.41032e-51
	g08159	435.514	1994.88	-2.19675	2.19052e-52	5.27243e-51
	g00152	679.442	96.2434	2.80442	2.7139e-52	6.51847e-51
	g13150	33.6697	534.04	-3.99193	2.79486e-52	6.69889e-51
	g15625	13.9971	301.828	-4.41149	2.92196e-52	6.98892e-51
	g01197	422.261	1458.93	-1.79082	3.56251e-52	8.50326e-51
	g00314	35.4635	377.396	-3.41381	5.01879e-52	1.19543e-50
	g04756	57.6376	536.673	-3.21606	5.02931e-52	1.19545e-50
	g07204	1602.67	420.019	1.93497	8.77981e-52	2.08261e-50
	g14004	416.959	40.9366	3.32903	9.72051e-52	2.30099e-50
	g03569	13.8601	306.29	-4.48772	1.10877e-51	2.6192e-50
	g15423	3131.65	938.976	1.73716	1.1538e-51	2.71997e-50
	g11485	6.20398	339.648	-5.72499	1.1644e-51	2.73933e-50
	g12846	158.3	1038.38	-2.70659	1.40798e-51	3.30557e-50
	g05200	1148.41	4350.95	-1.92087	1.4417e-51	3.37782e-50
	g02947	7.51003	352.898	-5.51158	1.5335e-51	3.58558e-50
	g07423	1038.96	3169.82	-1.61021	1.94471e-51	4.53779e-50
	g13093	10.9222	311.133	-4.80167	2.99743e-51	6.98e-50
	g14230	29.6088	388.772	-3.70125	3.15939e-51	7.34222e-50
	g08801	24.2417	349.078	-3.81714	3.86151e-51	8.95573e-50
	g13133	13251.1	4823.99	1.45763	6.44172e-51	1.49096e-49
	g11521	23.5379	315.37	-3.72253	8.44148e-51	1.94988e-49
	g04260	168.593	794.895	-2.23405	9.24171e-51	2.13043e-49
	g04772	275.874	1233.75	-2.1601	1.00958e-50	2.32264e-49
	g11695	5825.37	19038.3	-1.7087	1.3383e-50	3.07272e-49
	g15078	2200.4	606.824	1.86069	1.72633e-50	3.95483e-49
	g01449	273.633	1047.76	-1.93572	1.72939e-50	3.95483e-49
	g01410	11.4964	298.443	-4.66101	1.74607e-50	3.985e-49
	g10124	126.78	632.392	-2.31252	1.93627e-50	4.4103e-49
	g13723	153.797	722.393	-2.23025	2.04108e-50	4.63982e-49
	g10836	13.8134	326.058	-4.58321	2.47993e-50	5.62625e-49
	g05944	1967.75	536.485	1.87794	2.48676e-50	5.6306e-49
	g07854	22.506	349.535	-4.0056	3.87931e-50	8.76632e-49
	g03537	365.698	1269.8	-1.79352	4.05105e-50	9.1364e-49
	g13294	18.3643	353.467	-4.23586	4.23151e-50	9.52463e-49
	g10928	24.5166	320.961	-3.71636	4.44757e-50	9.99133e-49
	g00041	1776.88	414.471	2.09958	4.57963e-50	1.02679e-48
	g00512	3039.85	906.027	1.74731	4.75941e-50	1.06501e-48
	g13440	46.4172	398.528	-3.11481	5.79886e-50	1.29508e-48
	g04036	42.4936	442.021	-3.36364	6.83499e-50	1.52351e-48
	g12116	23.9926	296.45	-3.63757	7.06371e-50	1.57144e-48
	g00144	10.4268	275.142	-4.71236	8.08192e-50	1.79447e-48
	g10382	1612.42	389.738	2.04344	1.14805e-49	2.54414e-48
	g13008	5.16301	365.127	-6.16456	1.42775e-49	3.15786e-48
	g10192	650.667	132.473	2.29915	1.45889e-49	3.22053e-48
	g06068	28.7015	396.536	-3.76756	1.53492e-49	3.38184e-48
	g10372	333.535	1181.78	-1.82601	1.9202e-49	4.22261e-48
	g07761	1967.93	517.029	1.92916	2.04823e-49	4.49552e-48
	g02127	368.327	1336.99	-1.86283	2.2493e-49	4.92739e-48
	g15551	9.15618	314.46	-5.14374	2.69843e-49	5.89999e-48
	g15252	691.655	2215.79	-1.68131	2.73965e-49	5.9787e-48
	g14682	6676.55	2317.17	1.52738	3.05348e-49	6.65089e-48
	g01724	456.065	73.5355	2.63887	3.21979e-49	6.99983e-48
	g04494	2227.85	716.305	1.6384	4.27701e-49	9.28063e-48
	g14684	4423.44	1013.44	2.12467	5.00934e-49	1.08492e-47
	g04392	31.6141	325.371	-3.35414	8.11379e-49	1.75396e-47
	g12502	437.791	50.1201	3.13185	1.20911e-48	2.60882e-47
	g11223	37.1972	390.732	-3.38376	1.51896e-48	3.27118e-47
	g03364	26.6957	426.571	-3.97705	2.05891e-48	4.42568e-47
	g10538	3.48066	417.921	-6.81461	2.26854e-48	4.86717e-47
	g08505	244.495	1015.29	-2.05234	3.82322e-48	8.18741e-47
	g01234	300.619	1301.83	-2.11915	4.17252e-48	8.91875e-47
	g13789	538.478	1729.47	-1.68193	7.28084e-48	1.55338e-46
	g04286	226.922	1053.17	-2.21454	8.64439e-48	1.84087e-46
	g10675	311.703	23.7947	3.68451	9.25198e-48	1.9666e-46
	g11078	12.8921	282.303	-4.4269	1.00719e-47	2.13692e-46
	g07958	840.672	3183.08	-1.91989	1.03652e-47	2.19509e-46
	g15008	5385.12	17490.5	-1.69939	1.38976e-47	2.93774e-46
	g02785	1558.92	498.061	1.646	1.40729e-47	2.9693e-46
	g14175	10.4412	266.737	-4.66762	1.53079e-47	3.22395e-46
	g11230	4187.81	1429.84	1.55094	1.63156e-47	3.42988e-46
	g04382	156.358	686.397	-2.13318	2.32586e-47	4.88046e-46
	g12519	3781.7	995.925	1.92382	2.47345e-47	5.18067e-46
	g08895	307.478	5.14279	5.84046	3.03536e-47	6.34601e-46
	g13107	15.988	259.78	-4.02591	4.14741e-47	8.65516e-46
	g03025	481.968	82.2281	2.55744	4.65957e-47	9.70631e-46
	g14993	3564.14	1050.8	1.76271	8.77701e-47	1.82501e-45
	g09031	230.705	932.176	-2.01164	9.12132e-47	1.89317e-45
	g15265	32.6573	309.784	-3.25934	1.58183e-46	3.27721e-45
	g02675	280.986	990.243	-1.81779	2.77534e-46	5.73955e-45
	g00903	2525.27	833.94	1.59868	3.20085e-46	6.60759e-45
	g01465	230.304	1079.58	-2.23185	3.65093e-46	7.52314e-45
	g10284	324.995	21.6784	3.89342	4.55488e-46	9.36898e-45
	g07568	73.3454	446.722	-2.61061	6.2122e-46	1.2755e-44
	g07918	54.333	382.225	-2.81671	8.51462e-46	1.74512e-44
	g12969	33.6517	307.678	-3.19579	8.85944e-46	1.81255e-44
	g13965	279.722	1087.57	-1.95902	1.05094e-45	2.14627e-44
	g14733	1358.72	4624.23	-1.76707	1.29234e-45	2.63459e-44
	g00908	897.615	2381.8	-1.40739	1.64277e-45	3.34303e-44
	g07368	374.335	1838.72	-2.29616	2.07068e-45	4.20634e-44
	g04064	10.1755	268.005	-4.72098	2.24292e-45	4.54816e-44
	g14581	1573.86	473.882	1.73404	2.32575e-45	4.70779e-44
	g12230	98.1672	541.029	-2.46138	2.52935e-45	5.11089e-44
	g08279	1.99854	807.677	-8.63237	3.49028e-45	7.04016e-44
	g03276	394.636	61.7623	2.67254	5.95291e-45	1.19864e-43
	g12474	36112.2	14248.9	1.34154	6.14415e-45	1.23497e-43
	g15394	751.188	2088.79	-1.47559	6.61604e-45	1.32749e-43
	g15881	2549.85	7956.95	-1.6411	8.38975e-45	1.68044e-43
	g13414	0	18708.7	-16.6008	1.03785e-44	2.07516e-43
	g14154	246.093	1152.42	-2.2239	1.3144e-44	2.62354e-43
	g03288	292.107	1141.15	-1.96626	1.49568e-44	2.98018e-43
	g04596	536.185	1728.41	-1.69034	1.95145e-44	3.88155e-43
	g05027	43.0639	360.701	-3.05625	2.07869e-44	4.12748e-43
	g04543	230.088	1029.81	-2.15964	2.58225e-44	5.11848e-43
	g08574	4996.34	1772.83	1.49387	3.3795e-44	6.68721e-43
	g06509	252.589	6.6364	5.24315	4.37395e-44	8.64006e-43
	g10706	883.609	142.479	2.62904	4.39742e-44	8.67148e-43
	g06838	1981.37	7921.67	-1.99948	4.89698e-44	9.63999e-43
	g01902	38.202	335.539	-3.12315	5.06159e-44	9.94694e-43
	g07674	1.88032	702.708	-8.43631	8.63428e-44	1.69389e-42
	g14597	1329.56	3726.18	-1.48756	1.2102e-43	2.37014e-42
	g11597	992.46	2996.23	-1.59348	1.42892e-43	2.79371e-42
	g08694	25.9195	277.474	-3.42676	1.59672e-43	3.11646e-42
	g08799	11.4386	242.601	-4.39896	2.00563e-43	3.9079e-42
	g13084	146.303	674.382	-2.20786	2.10013e-43	4.08508e-42
	g05754	263.924	934.844	-1.8264	2.38645e-43	4.63417e-42
	g14793	3765.89	1415.12	1.41096	2.79828e-43	5.42469e-42
	g04244	756.317	2680.98	-1.82421	2.98228e-43	5.77162e-42
	g00657	995.325	280.755	1.82886	3.57751e-43	6.9119e-42
	g06920	598.958	127.232	2.23055	4.15444e-43	8.01302e-42
	g07649	8.31317	238.801	-4.87138	4.22108e-43	8.12788e-42
	g00496	20.1362	269.238	-3.73092	5.75347e-43	1.106e-41
	g04307	248.188	12.7765	4.3084	7.34331e-43	1.40925e-41
	g01783	76.7926	514.022	-2.74816	8.42042e-43	1.61326e-41
	g07676	18.6288	265.548	-3.83102	1.31166e-42	2.50879e-41
	g02391	243.373	9.75725	4.59458	1.73606e-42	3.31501e-41
	g07896	43.8567	362.892	-3.04075	1.7795e-42	3.39229e-41
	g01727	22.281	269.223	-3.60398	1.82105e-42	3.46575e-41
	g13435	852.061	222.03	1.94143	1.9225e-42	3.65275e-41
	g08923	1050.04	3832.82	-1.86705	2.27382e-42	4.3131e-41
	g14419	1325.68	301.069	2.13254	3.0054e-42	5.69139e-41
	g15501	39.9259	357.673	-3.17958	3.47076e-42	6.5544e-41
	g08706	702.607	152.592	2.19353	3.47257e-42	6.5544e-41
	g03110	933.208	257.018	1.85668	3.74282e-42	7.05287e-41
	g05461	18871.3	50830.8	-1.4296	4.47398e-42	8.41682e-41
	g05130	6161.08	2323.39	1.40631	6.38595e-42	1.19941e-40
	g02470	284.566	26.8711	3.41013	6.81167e-42	1.27727e-40
	g10586	5.50027	300.318	-5.78846	6.8843e-42	1.28878e-40
	g11462	21.5349	249.777	-3.54556	7.10481e-42	1.32789e-40
	g02627	279.183	27.4566	3.32755	7.47305e-42	1.39444e-40
	g14260	274.696	32.8078	3.06607	7.95018e-42	1.48106e-40
	g04677	1602.47	444.921	1.84826	8.37846e-42	1.55831e-40
	g13129	10.2432	239.322	-4.59029	1.02882e-41	1.91041e-40
	g15511	1104.95	321.583	1.78426	1.32993e-41	2.46553e-40
	g06973	865.239	2473.28	-1.51641	1.43515e-41	2.6563e-40
	g15699	238.64	6.48855	5.22554	3.11613e-41	5.75831e-40
	g14286	5888.6	2426.27	1.27886	3.27482e-41	6.0418e-40
	g03814	1672.71	475.583	1.81231	3.59248e-41	6.6172e-40
	g08141	1461.59	326.241	2.15744	4.36272e-41	8.02306e-40
	g01106	609.95	1918.14	-1.65344	4.88511e-41	8.96934e-40
	g02165	1089.75	350.143	1.63665	5.24234e-41	9.60984e-40
	g02809	1155.05	3759.99	-1.70297	6.42527e-41	1.17595e-39
	g00630	654.354	2120.67	-1.69351	7.21665e-41	1.31868e-39
	g04479	341.536	1189.08	-1.7979	7.39228e-41	1.34862e-39
	g04950	103.804	484.726	-2.22645	8.7945e-41	1.60189e-39
	g01918	376.634	1194.09	-1.66446	8.94707e-41	1.62709e-39
	g00171	245.411	18.414	3.7485	1.33398e-40	2.4221e-39
	g15331	552.779	1519.69	-1.4598	1.44346e-40	2.61672e-39
	g14274	4182.07	1475.22	1.50228	1.46557e-40	2.65261e-39
	g13979	1025.55	320.806	1.6777	1.59333e-40	2.87931e-39
	g13659	403.092	61.7161	2.69317	1.72917e-40	3.11987e-39
	g01304	891.82	206.336	2.11492	2.137e-40	3.84962e-39
	g05693	45.851	324.852	-2.82693	2.16895e-40	3.90105e-39
	g11669	363	1169.1	-1.68814	3.58338e-40	6.43492e-39
	g12827	667.218	150.87	2.13812	3.84197e-40	6.8885e-39
	g04222	226.622	16.5207	3.75538	5.19673e-40	9.30295e-39
	g12061	754.285	2320.57	-1.622	7.27639e-40	1.30056e-38
	g13710	466.506	106.704	2.12979	8.31896e-40	1.48458e-38
	g04402	817.683	253.25	1.69116	1.03634e-39	1.84656e-38
	g14790	2722.82	7697.7	-1.49973	1.07597e-39	1.9142e-38
	g04397	34.5278	280.499	-3.01223	1.24742e-39	2.21577e-38
	g08439	347.993	1432.58	-2.04222	1.30068e-39	2.3068e-38
	g11979	325.236	46.8089	2.78809	1.43889e-39	2.54797e-38
	g12758	32.0957	285.782	-3.13298	1.46499e-39	2.59018e-38
	g14646	636.271	159.446	1.99048	1.48117e-39	2.61476e-38
	g13033	6.97173	236.824	-5.06344	1.55826e-39	2.74662e-38
	g13873	176.56	722.185	-2.02596	1.57221e-39	2.76695e-38
	g03016	86.3526	477.734	-2.46528	1.59539e-39	2.80343e-38
	g13819	4071.32	1311.04	1.63297	1.99809e-39	3.50568e-38
	g01834	103.575	494.545	-2.25486	2.4165e-39	4.23331e-38
	g08727	168.151	639.019	-1.92746	2.54851e-39	4.45775e-38
	g02509	0.322933	16742.6	-15.4788	4.2713e-39	7.45979e-38
	g04324	1226.91	353.956	1.78991	4.40769e-39	7.68629e-38
	g06899	32.0193	330.961	-3.363	5.65851e-39	9.85251e-38
	g12510	1665.5	417.114	1.99484	5.7074e-39	9.92257e-38
	g14818	161.022	612.801	-1.92815	5.80996e-39	1.00856e-37
	g08162	705.812	2084.3	-1.5631	5.90741e-39	1.02392e-37
	g06895	106.485	481.715	-2.17894	6.6386e-39	1.14892e-37
	g10895	10719.4	25194	-1.23275	8.41147e-39	1.45355e-37
	g11229	5187.72	2044.01	1.34443	9.1184e-39	1.57334e-37
	g08817	160.422	644.221	-2.00925	9.27523e-39	1.59799e-37
	g05079	350.016	1027.42	-1.55382	1.04973e-38	1.80582e-37
	g11222	297.531	2.80806	6.70137	1.36243e-38	2.34024e-37
	g13974	487.985	112.393	2.11529	1.52587e-38	2.61705e-37
	g10074	577.064	108.001	2.41104	1.53496e-38	2.6287e-37
	g10864	2.75196	363.966	-7.06957	1.97278e-38	3.37345e-37
	g12214	241.537	23.4083	3.36268	2.0708e-38	3.53579e-37
	g02356	421.221	86.4373	2.27779	2.09074e-38	3.56453e-37
	g14985	11500.6	4578.66	1.3283	2.88423e-38	4.90693e-37
	g12220	1967.36	711.905	1.46488	2.88668e-38	4.90693e-37
	g11827	39.1817	346.757	-3.13622	3.03093e-38	5.1445e-37
	g02475	38.5639	292.235	-2.92216	3.25078e-38	5.50949e-37
	g08556	617.791	1720.52	-1.47878	3.4418e-38	5.82463e-37
	g00347	1043.92	347.819	1.58818	3.58058e-38	6.05055e-37
	g10777	249.09	4.78654	5.63008	4.04446e-38	6.82436e-37
	g14660	1436.69	527.926	1.44587	4.11643e-38	6.93558e-37
	g10692	57.4123	343.468	-2.57367	4.33388e-38	7.29123e-37
	g12211	50.1463	352.971	-2.81231	4.34716e-38	7.30285e-37
	g01168	719.722	2107.34	-1.55151	4.53379e-38	7.60521e-37
	g04784	54.4181	336.979	-2.64372	5.67436e-38	9.50455e-37
	g15593	1261.87	3699.6	-1.5521	5.86257e-38	9.80546e-37
	g11861	683.719	137.677	2.30371	6.26579e-38	1.04646e-36
	g10359	84.3939	423.817	-2.32457	8.18055e-38	1.36426e-36
	g03367	1670.6	603.397	1.46697	1.09099e-37	1.81678e-36
	g13816	247.338	18.6949	3.67676	1.23117e-37	2.04725e-36
	g06606	54.9768	366.966	-2.72287	1.45117e-37	2.40958e-36
	g13872	49.328	317.12	-2.68024	1.60883e-37	2.66749e-36
	g06151	2.45767	498.067	-7.71125	1.6294e-37	2.6977e-36
	g14077	23759.9	9812.48	1.27586	1.64595e-37	2.72115e-36
	g13373	1.27741	963.526	-9.47596	1.70486e-37	2.8145e-36
	g15587	291.09	18.8455	3.92164	1.73402e-37	2.85851e-36
	g08584	2103.44	744.248	1.49876	2.06734e-37	3.40309e-36
	g05508	1001.19	331.344	1.59196	2.10309e-37	3.45696e-36
	g12670	274.355	890.687	-1.69989	2.25755e-37	3.70556e-36
	g00655	1191.77	388.676	1.61834	2.71261e-37	4.44612e-36
	g11005	17.9579	229.409	-3.6715	2.78433e-37	4.55715e-36
	g05707	23.7135	240.01	-3.3258	2.8242e-37	4.61582e-36
	g14557	1635.54	69.9564	4.54718	3.00363e-37	4.90208e-36
	g10380	1334.34	3630.93	-1.4445	3.14523e-37	5.12587e-36
	g06190	11.1013	198.204	-4.14812	5.56983e-37	9.06442e-36
	g03032	331.31	1077.38	-1.69878	5.9133e-37	9.60973e-36
	g12788	2.7806	319.04	-6.87785	7.27099e-37	1.17994e-35
	g09333	745.159	198.972	1.90282	8.06424e-37	1.30682e-35
	g10063	366.537	47.1027	2.97429	8.3217e-37	1.34663e-35
	g06167	41.6172	299.301	-2.84526	9.7027e-37	1.5679e-35
	g04194	32.8845	263.81	-2.99455	1.01578e-36	1.63912e-35
	g02961	41.2656	280.315	-2.76196	1.03265e-36	1.664e-35
	g07968	202.596	4.88219	5.32178	1.12882e-36	1.81641e-35
	g06089	63.989	374.72	-2.54811	1.21865e-36	1.95822e-35
	g02060	26.8569	254.788	-3.22489	1.28972e-36	2.06952e-35
	g00961	2903.82	1105.1	1.39277	1.33493e-36	2.13907e-35
	g04674	388.699	1218.83	-1.6495	1.40692e-36	2.25127e-35
	g08942	77.1568	455.277	-2.55449	1.42923e-36	2.28378e-35
	g01853	45.9678	415.708	-3.15958	1.52798e-36	2.43817e-35
	g14034	1737.52	655.354	1.40785	1.94736e-36	3.10304e-35
	g02207	38.1449	312.061	-3.01563	1.9678e-36	3.13125e-35
	g01707	1735.61	4730.07	-1.44597	2.3324e-36	3.70116e-35
	g12207	1735.61	4730.07	-1.44597	2.3324e-36	3.70116e-35
	g07936	12.174	215.217	-4.13947	2.46612e-36	3.90793e-35
	g10789	1087.58	261.192	2.0546	2.61597e-36	4.13966e-35
	g11244	265.38	3.01365	6.53002	3.15164e-36	4.98046e-35
	g07897	75.7853	386.814	-2.35497	3.35874e-36	5.30042e-35
	g10965	26.5331	276.885	-3.38909	3.91834e-36	6.17502e-35
	g15153	1715.13	589.102	1.53926	4.59711e-36	7.23476e-35
	g14718	5688.96	2489.89	1.19252	4.73929e-36	7.44829e-35
	g01631	467.056	1664.92	-1.83679	5.06165e-36	7.94401e-35
	g08643	140.71	606.375	-2.09863	5.75605e-36	9.02149e-35
	g11546	48.0936	293.916	-2.6107	6.33927e-36	9.922e-35
	g12975	2.26419	342.945	-7.17914	7.67763e-36	1.20004e-34
	g10968	2.38241	343.916	-7.18013	7.83084e-36	1.22232e-34
	g03501	331.769	35.1935	3.2031	9.8266e-36	1.53175e-34
	g09828	416.015	1140.11	-1.45416	1.03545e-35	1.61184e-34
	g15205	331.81	950.325	-1.51858	1.17598e-35	1.82811e-34
	g07923	8.43896	199.304	-4.5562	1.32219e-35	2.05262e-34
	g00110	6099.35	2352.85	1.37471	1.35905e-35	2.10699e-34
	g07431	550.398	152.824	1.85024	2.13743e-35	3.30927e-34
	g02697	29.3822	244.074	-3.04866	2.40815e-35	3.72337e-34
	g05605	21.611	223.252	-3.35189	2.76881e-35	4.27523e-34
	g11164	211.179	19.4458	3.42507	3.03245e-35	4.67602e-34
	g08985	187.373	642.425	-1.77644	3.40839e-35	5.24864e-34
	g12830	887.934	259.387	1.76955	3.63753e-35	5.59398e-34
	g07356	2136.62	652.918	1.7071	3.79177e-35	5.82337e-34
	g00464	179.442	685.831	-1.93745	3.96491e-35	6.08112e-34
	g10180	656.338	1751.38	-1.41544	4.41377e-35	6.7605e-34
	g11659	14.3523	196.852	-3.7631	5.4423e-35	8.32476e-34
	g14294	806.926	266.198	1.59934	5.53804e-35	8.45991e-34
	g08257	6.30423	224.475	-5.12428	5.86223e-35	8.94321e-34
	g00194	5085.52	13561.6	-1.41517	5.90272e-35	8.99301e-34
	g14628	2274.08	970.956	1.22797	6.15449e-35	9.36413e-34
	g12157	190.931	7.51103	4.64883	6.24195e-35	9.48462e-34
	g13375	503.829	98.3073	2.36516	7.04086e-35	1.06844e-33
	g08181	626.247	169.536	1.88484	7.95555e-35	1.20564e-33
	g09879	3848.45	1157.93	1.73434	8.60687e-35	1.30263e-33
	g01396	176.088	707.259	-2.00677	9.83844e-35	1.48706e-33
	g10830	429.1	1347.15	-1.64764	9.90141e-35	1.4946e-33
	g14247	635.42	1752.39	-1.46432	1.0224e-34	1.54127e-33
	g09823	750.779	246.041	1.60997	1.1117e-34	1.67369e-33
	g15540	531.91	125.551	2.08441	1.1531e-34	1.73373e-33
	g13145	55.3394	341.431	-2.60882	1.17189e-34	1.75968e-33
	g01823	342.703	67.0233	2.36226	1.62134e-34	2.43138e-33
	g11753	745.152	208.667	1.83385	1.65025e-34	2.47149e-33
	g00767	5066.83	2141.71	1.24172	1.66838e-34	2.49538e-33
	g02898	31.766	284.794	-3.13901	1.82857e-34	2.73141e-33
	g01795	191.103	685.639	-1.8468	1.91042e-34	2.84996e-33
	g04401	587.261	112.467	2.37207	1.95951e-34	2.91939e-33
	g09626	288.723	878.271	-1.6091	2.21712e-34	3.2989e-33
	g03791	0.645866	4138.99	-12.5765	2.57248e-34	3.82269e-33
	g00641	8798.53	95.4727	6.52183	2.75258e-34	4.08501e-33
	g00990	1196.34	3062.58	-1.3565	2.92093e-34	4.32925e-33
	g03344	1610.34	541.248	1.57401	2.99207e-34	4.42896e-33
	g09506	49.0405	284.208	-2.53859	3.14538e-34	4.64988e-33
	g12097	2587.28	1092.49	1.2439	3.5595e-34	5.25531e-33
	g06614	572.262	148.291	1.94924	3.62492e-34	5.34501e-33
	g06216	93.472	432.896	-2.2087	3.70248e-34	5.45236e-33
	g04798	14.1296	200.039	-3.81302	4.58198e-34	6.73887e-33
	g01499	226.448	28.4417	3.00554	5.28053e-34	7.75628e-33
	g04809	32.4142	256.509	-2.9833	5.28821e-34	7.75762e-33
	g11356	2378.93	847.883	1.48741	5.40414e-34	7.91755e-33
	g14574	456.711	101.306	2.16602	6.15391e-34	9.00452e-33
	g13799	1915.83	33.0259	5.84805	6.27529e-34	9.17041e-33
	g04646	2.0738	371.647	-7.51217	6.90072e-34	1.00715e-32
	g15129	247.177	751.826	-1.60422	6.93027e-34	1.01018e-32
	g07777	6.60527	189.539	-4.87319	7.1021e-34	1.03391e-32
	g08709	91.745	428.201	-2.22377	8.54427e-34	1.24228e-32
	g02404	1757.98	407.362	2.10859	8.8462e-34	1.28455e-32
	g13829	1108.76	221.385	2.32355	9.17321e-34	1.33035e-32
	g04920	37.8212	276.864	-2.86636	9.79827e-34	1.4192e-32
	g02145	195.854	15.0512	3.70495	9.99484e-34	1.44584e-32
	g12085	302.17	973.158	-1.68594	1.21982e-33	1.76236e-32
	g11239	222.578	24.9063	3.14111	1.48141e-33	2.13759e-32
	g02774	15452.3	7133.94	1.11504	1.53289e-33	2.2091e-32
	g01771	747.101	200.64	1.89071	1.64969e-33	2.37443e-32
	g13312	7.3233	178.802	-4.58932	1.7746e-33	2.55101e-32
	g03105	1095.86	2689.37	-1.29534	2.04696e-33	2.93885e-32
	g08469	2551.98	9045.35	-1.82552	2.09888e-33	3.00962e-32
	g13985	1404.89	493.266	1.51297	2.11607e-33	3.03047e-32
	g00134	391.864	91.0424	2.10039	2.39779e-33	3.42964e-32
	g09877	1754.36	726.99	1.27001	2.69578e-33	3.85107e-32
	g02623	328.92	64.8849	2.35219	3.13499e-33	4.47292e-32
	g12734	210.899	785.631	-1.89778	3.53563e-33	5.03827e-32
	g12532	359.386	1129.7	-1.6528	3.72483e-33	5.30129e-32
	g12025	42.44	325.918	-2.92266	4.18636e-33	5.95075e-32
	g15700	212.542	3.03728	6.06731	4.3771e-33	6.21419e-32
	g14909	896.482	257.32	1.79382	4.8496e-33	6.87647e-32
	g03205	1212.6	2911.82	-1.26269	5.76562e-33	8.16523e-32
	g07611	569.051	150.412	1.91333	6.03255e-33	8.5327e-32
	g02289	18.177	219.71	-3.59064	6.10669e-33	8.62693e-32
	g02168	487.817	96.587	2.33702	7.9151e-33	1.11679e-31
	g06513	1313.25	3403.19	-1.37372	9.26696e-33	1.30592e-31
	g07665	439.958	1454.81	-1.72234	1.00783e-32	1.41852e-31
	g14135	1322.06	296.642	2.14976	1.02801e-32	1.44514e-31
	g12231	148.91	780.505	-2.38654	1.05838e-32	1.48601e-31
	g04215	50.9396	295.237	-2.52471	1.12422e-32	1.57653e-31
	g07477	236.163	2.52604	6.53518	1.24677e-32	1.74624e-31
	g09012	475.56	129.89	1.87272	1.37232e-32	1.91973e-31
	g07961	387.608	1288.13	-1.73288	1.39382e-32	1.94744e-31
	g14417	519.404	148.769	1.79966	1.42115e-32	1.9832e-31
	g11513	190.973	4.3781	5.42222	1.43632e-32	2.00193e-31
	g05717	10.2078	178.944	-4.1385	1.45342e-32	2.02331e-31
	g05849	1516.05	3396.27	-1.16442	1.48246e-32	2.06123e-31
	g00480	1546.2	556.388	1.47379	1.59062e-32	2.20893e-31
	g03642	463.655	101.799	2.20118	1.6517e-32	2.29098e-31
	g15292	4.67524	219.926	-5.53423	1.8383e-32	2.54672e-31
	g02604	7.67488	208.869	-4.75129	1.92587e-32	2.66482e-31
	g10094	442.992	1256.22	-1.50632	2.16348e-32	2.98998e-31
	g13020	192.321	4.20107	5.44576	2.24464e-32	3.09842e-31
	g14587	5140.77	1947.02	1.40014	2.3761e-32	3.27592e-31
	g14614	1151.59	361.581	1.67294	2.51104e-32	3.45781e-31
	g09370	65.8811	387.25	-2.56455	2.52367e-32	3.47104e-31
	g11052	16.6198	1745.61	-6.70688	2.61992e-32	3.59909e-31
	g08536	283.763	47.2757	2.58094	2.86833e-32	3.93563e-31
	g13065	1.68993	399.08	-7.87845	2.97105e-32	4.07169e-31
	g08245	137.341	534.142	-1.96192	3.03027e-32	4.14789e-31
	g01607	187.854	3.97186	5.51054	3.17615e-32	4.34238e-31
	g04126	1815.61	666.444	1.44651	3.19009e-32	4.35624e-31
	g15340	791.038	2130.72	-1.43189	3.57918e-32	4.88175e-31
	g06184	85.2498	527.601	-2.63197	3.9596e-32	5.3942e-31
	g07532	918.638	2442.95	-1.41112	4.02004e-32	5.47002e-31
	g09936	4378.78	2064.29	1.08506	4.5277e-32	6.15348e-31
	g10910	4.10463	241.227	-5.89009	6.59017e-32	8.94592e-31
	g12134	20.9185	215.277	-3.34098	6.85527e-32	9.29477e-31
	g08889	637.431	1873.32	-1.5556	6.88903e-32	9.32951e-31
	g01567	493.003	118.261	2.05267	7.07688e-32	9.57259e-31
	g10842	1060.42	3530.99	-1.73426	7.74239e-32	1.04604e-30
	g15524	436.14	62.1575	2.79222	7.87767e-32	1.06307e-30
	g01869	179.093	617.804	-1.78482	8.03699e-32	1.08329e-30
	g10330	206.137	19.9483	3.37671	8.13613e-32	1.09537e-30
	g01641	827.457	222.75	1.88948	8.58586e-32	1.15456e-30
	g13090	266.286	48.5637	2.45269	9.27948e-32	1.24637e-30
	g03388	75.5814	361.119	-2.25353	1.18205e-31	1.5858e-30
	g14091	395.383	99.6101	1.98545	1.27662e-31	1.71067e-30
	g09335	608.809	1590.18	-1.38337	1.28139e-31	1.71506e-30
	g01870	165.727	10.4169	3.95253	1.36563e-31	1.82568e-30
	g03075	225.082	764.19	-1.76488	1.38216e-31	1.84562e-30
	g09973	205.077	670.785	-1.7136	1.46401e-31	1.95264e-30
	g14883	154.598	538.923	-1.8038	1.4954e-31	1.99218e-30
	g13227	3.41215	203.017	-5.90429	1.7804e-31	2.3691e-30
	g06576	1732.11	78.4669	4.46506	1.87103e-31	2.48683e-30
	g06015	155.729	531.669	-1.77145	1.9605e-31	2.60272e-30
	g06451	18.4713	187.897	-3.33924	2.31685e-31	3.07224e-30
	g07507	3442.28	1272.39	1.43699	2.33822e-31	3.09699e-30
	g00356	727.415	1765.14	-1.2787	2.43093e-31	3.21608e-30
	g01086	230.652	756.518	-1.71113	2.66096e-31	3.51634e-30
	g07643	0	2673.58	-13.7947	2.80751e-31	3.70572e-30
	g06012	29.2721	251.705	-3.08134	2.90219e-31	3.82628e-30
	g08120	503.558	1345.75	-1.41887	3.20861e-31	4.22541e-30
	g02292	1529.87	3962.95	-1.3723	3.22984e-31	4.24848e-30
	g04587	735.766	160.768	2.18421	3.24344e-31	4.26141e-30
	g11112	3.63118	188.399	-5.66373	3.2471e-31	4.26141e-30
	g01773	326.755	998.861	-1.61088	3.26238e-31	4.27655e-30
	g13082	1.75087	401.016	-7.88162	3.32476e-31	4.35335e-30
	g06641	795.666	2160.35	-1.43946	3.50748e-31	4.58735e-30
	g05332	2.49754	231.191	-6.42323	3.57917e-31	4.67577e-30
	g07468	132.146	488.202	-1.88202	3.78568e-31	4.93993e-30
	g09924	59.6271	328.563	-2.47501	3.84231e-31	5.00812e-30
	g13210	21.7615	194.778	-3.15111	3.9315e-31	5.11855e-30
	g01580	163.861	9.62369	4.06417	4.28682e-31	5.57481e-30
	g11447	4368.22	1916.72	1.18791	4.41539e-31	5.7355e-30
	g06742	4432.24	1273.41	1.80066	5.05413e-31	6.55777e-30
	g02148	85.9502	358.758	-2.06226	5.16887e-31	6.69907e-30
	g00772	1360.31	544.682	1.32129	5.31684e-31	6.88306e-30
	g11126	18.8197	206.033	-3.4255	5.34527e-31	6.91205e-30
	g13781	62.6136	379.086	-2.60518	5.48829e-31	7.08899e-30
	g09274	18.7257	183.515	-3.29745	6.06034e-31	7.81907e-30
	g11681	228.833	33.004	2.80533	6.25341e-31	8.05122e-30
	g14816	89.5288	397.847	-2.14666	6.25433e-31	8.05122e-30
	g13245	2.63683	250.981	-6.71682	6.83561e-31	8.78963e-30
	g03345	1150.4	287.493	2.00711	7.01882e-31	9.01509e-30
	g07381	789.68	1826.38	-1.20973	7.17296e-31	9.20276e-30
	g04910	658.496	1618.27	-1.29638	7.51527e-31	9.63114e-30
	g09217	205.411	18.8889	3.43031	7.54449e-31	9.65779e-30
	g00451	372.83	1079.18	-1.53336	7.6501e-31	9.78205e-30
	g05519	349.863	46.0629	2.91	9.75146e-31	1.24551e-29
	g15465	624.98	1525.59	-1.28632	1.02036e-30	1.30181e-29
	g06893	370.22	975.779	-1.39835	1.0778e-30	1.37357e-29
	g02320	34.9555	258.047	-2.86505	1.11187e-30	1.41541e-29
	g09227	6.44408	162.358	-4.65608	1.1255e-30	1.43118e-29
	g09817	404.658	70.4266	2.51191	1.3177e-30	1.67372e-29
	g01741	119.765	501.175	-2.06156	1.34379e-30	1.70496e-29
	g06298	176.706	13.1448	3.80622	1.38825e-30	1.75942e-29
	g04142	26.1854	217.451	-3.04247	1.40544e-30	1.77924e-29
	g14905	2447.8	6595.5	-1.43014	1.63686e-30	2.06992e-29
	g03003	5.96697	162.441	-4.74029	1.69844e-30	2.14543e-29
	g14174	5491.5	2210.47	1.31246	1.90961e-30	2.40952e-29
	g11463	964.27	2437.38	-1.33626	1.91882e-30	2.41847e-29
	g12293	270.887	822.798	-1.60478	1.93171e-30	2.43205e-29
	g12040	655.18	195.223	1.74393	1.93611e-30	2.43491e-29
	g07717	45.7466	283.16	-2.63113	1.94678e-30	2.44564e-29
	g07116	275.775	828.404	-1.59038	2.03595e-30	2.55486e-29
	g04264	6.98239	166.564	-4.55505	2.05313e-30	2.5736e-29
	g13527	4.95155	167.637	-5.04776	2.49122e-30	3.11934e-29
	g01311	28.1944	209.853	-2.89834	2.5627e-30	3.20534e-29
	g14940	391.649	93.2314	2.06781	2.78668e-30	3.48168e-29
	g11039	196.623	16.7735	3.51145	2.98522e-30	3.72568e-29
	g12987	1.42793	473.632	-8.44603	3.19262e-30	3.98018e-29
	g02214	63.5806	364.103	-2.50896	3.48834e-30	4.34413e-29
	g15235	723.796	241.41	1.58083	4.21141e-30	5.23888e-29
	g00151	767.422	217.837	1.80866	4.31781e-30	5.36542e-29
	g14238	2128.92	4510.96	-1.08328	4.68602e-30	5.81665e-29
	g00052	2522.21	1072.07	1.23375	4.81438e-30	5.96952e-29
	g01386	724.38	1847.57	-1.34984	5.01559e-30	6.21229e-29
	g06377	1.04406	790.214	-9.60105	5.15306e-30	6.37566e-29
	g01950	243.012	783.051	-1.68919	5.36407e-30	6.62958e-29
	g00432	359.967	971.169	-1.4308	5.38946e-30	6.65377e-29
	g12850	21.693	185.731	-3.09806	5.74506e-30	7.08516e-29
	g14263	1546.65	625.923	1.30704	5.82359e-30	7.17429e-29
	g05647	173.017	3.96032	5.60659	6.11052e-30	7.51968e-29
	g13487	131.698	475.307	-1.85212	6.19066e-30	7.61013e-29
	g14177	777.945	255.243	1.60327	6.30656e-30	7.74429e-29
	g05537	14.1221	166.008	-3.57087	7.11717e-30	8.73034e-29
	g00079	2.21757	237.56	-6.65151	8.01949e-30	9.82666e-29
	g03100	110.811	463.278	-2.06797	8.2195e-30	1.0061e-28
	g04407	0	2119.08	-13.4582	8.49546e-30	1.03877e-28
	g01838	2050.99	0.585468	11.6552	8.90409e-30	1.08757e-28
	g07188	1570.77	3609.92	-1.20081	9.01995e-30	1.10055e-28
	g09800	256.345	38.4062	2.71993	9.49889e-30	1.15775e-28
	g15229	1511.4	629.797	1.26381	1.04905e-29	1.27725e-28
	g02426	9.50409	165.144	-4.15977	1.12349e-29	1.36643e-28
	g10144	91.7012	481.218	-2.38225	1.1312e-29	1.37435e-28
	g12603	6820.3	2678.14	1.34877	1.27446e-29	1.54677e-28
	g13255	48.1787	290.716	-2.60556	1.37151e-29	1.6628e-28
	g14109	492.294	1232.86	-1.32294	1.49447e-29	1.80995e-28
	g13081	1.02974	757.179	-9.53836	1.6549e-29	2.00213e-28
	g12168	189.073	13.5477	3.79667	1.84347e-29	2.22791e-28
	g05934	330.414	78.4914	2.0718	1.92907e-29	2.32891e-28
	g15338	1381.57	360.316	1.93534	1.98088e-29	2.38894e-28
	g10914	127.656	594.927	-2.21654	2.01304e-29	2.42518e-28
	g00007	172.815	16.3629	3.38944	2.03107e-29	2.44432e-28
	g11176	427.477	84.756	2.32675	2.08194e-29	2.50291e-28
	g05671	95.3512	527.095	-2.46831	2.13895e-29	2.56876e-28
	g08312	1632.72	713.291	1.19535	2.25179e-29	2.70144e-28
	g02022	726.465	232.64	1.64353	2.41343e-29	2.89233e-28
	g03429	8485.3	4108.82	1.04626	2.57102e-29	3.07797e-28
	g00660	104.668	430.426	-2.04004	2.68284e-29	3.20849e-28
	g01340	2.71966	204.642	-6.2383	2.78755e-29	3.33024e-28
	g02773	21.4274	214.092	-3.31906	2.84508e-29	3.39543e-28
	g12856	14.1046	169.011	-3.57347	2.93771e-29	3.50233e-28
	g13877	11.9014	160.432	-3.75507	3.26043e-29	3.88303e-28
	g14398	335.174	65.3252	2.3479	3.45973e-29	4.1161e-28
	g07660	135.541	11604	-6.41997	3.68088e-29	4.37468e-28
	g08978	495.303	1327	-1.42056	3.7255e-29	4.42312e-28
	g01635	283.752	983.395	-1.79242	4.88905e-29	5.79853e-28
	g08975	92.2176	435.261	-2.23982	5.49257e-29	6.50759e-28
	g08416	194.303	21.3457	3.1609	6.32453e-29	7.48555e-28
	g05093	189.859	21.3485	3.15075	6.62312e-29	7.83087e-28
	g03049	386.444	1084.31	-1.48848	6.79191e-29	8.02215e-28
	g14425	626.203	1527.96	-1.28872	7.37444e-29	8.70123e-28
	g02907	275.527	792.6	-1.52399	7.75348e-29	9.13905e-28
	g10403	14.1981	174.939	-3.59775	8.25884e-29	9.72472e-28
	g08494	206.985	29.0981	2.81699	8.97588e-29	1.05582e-27
	g04024	1170.14	2609.75	-1.15756	8.99997e-29	1.05757e-27
	g15404	311.7	55.8544	2.50353	1.02566e-28	1.20399e-27
	g03552	180.479	16.2865	3.43791	1.11713e-28	1.31003e-27
	g14042	472.928	1191.24	-1.33002	1.14533e-28	1.34172e-27
	g07460	1478.13	569.556	1.37802	1.17274e-28	1.37242e-27
	g05074	434.76	124.209	1.80218	1.26673e-28	1.48092e-27
	g02824	690.65	1918.53	-1.47311	1.29623e-28	1.51385e-27
	g14529	33.691	239.89	-2.83113	1.371e-28	1.59955e-27
	g00450	696.859	225.257	1.63242	1.47873e-28	1.72348e-27
	g12521	461.53	118.216	1.96036	1.65087e-28	1.92216e-27
	g02818	127.684	461.922	-1.84845	1.73536e-28	2.01847e-27
	g05117	125.478	449.043	-1.83291	1.79831e-28	2.08958e-27
	g14209	726.017	230.71	1.64739	1.91314e-28	2.22075e-27
	g14575	121.886	460.614	-1.91215	2.41853e-28	2.80457e-27
	g06383	7.13291	150.072	-4.39577	2.55206e-28	2.95642e-27
	g09955	999.558	348.573	1.51773	2.6624e-28	3.08112e-27
	g13152	176.591	547.71	-1.63222	2.80963e-28	3.24823e-27
	g12602	2.51861	211.529	-6.47478	2.93923e-28	3.39463e-27
	g07886	5.0945	157.605	-5.03571	3.38562e-28	3.90625e-27
	g10443	5.7516	146.162	-4.66637	3.70935e-28	4.27545e-27
	g00687	1144.78	2512.55	-1.13327	3.73445e-28	4.30006e-27
	g00910	100.551	490.738	-2.29512	4.21292e-28	4.84613e-27
	g01427	1916.35	868.192	1.14344	4.72877e-28	5.43405e-27
	g00715	44.4015	238.758	-2.42742	4.7445e-28	5.44667e-27
	g08433	917.48	345.095	1.41257	4.92212e-28	5.64491e-27
	g06803	169.826	2.918	5.89043	5.75982e-28	6.59902e-27
	g09035	254.135	51.943	2.28836	5.78939e-28	6.62627e-27
	g04166	417.635	113.361	1.89063	5.95984e-28	6.81456e-27
	g01023	403.753	1097.05	-1.44402	6.14479e-28	7.01903e-27
	g08192	763.506	1827.51	-1.25703	6.73467e-28	7.68518e-27
	g14584	781.628	287.427	1.44479	7.53407e-28	8.58883e-27
	g11018	4.81144	147.772	-4.95847	7.81921e-28	8.90504e-27
	g14193	540.034	1341.2	-1.31128	7.93331e-28	9.02601e-27
	g11849	3618.87	1585.28	1.19081	8.53805e-28	9.70441e-27
	g12565	186.13	2.72449	6.17967	8.99077e-28	1.02088e-26
	g15051	237.939	701.609	-1.55703	9.27208e-28	1.05178e-26
	g00754	4962.01	2306.95	1.10557	1.04806e-27	1.18769e-26
	g06661	415.923	63.4389	2.70394	1.05508e-27	1.19448e-26
	g07692	238.751	18.4811	3.70147	1.12837e-27	1.27618e-26
	g00240	373.438	960.92	-1.36627	1.2718e-27	1.43628e-26
	g01890	136.074	6.22302	4.42344	1.27243e-27	1.43628e-26
	g13171	183.507	24.6821	2.89199	1.27465e-27	1.43737e-26
	g06159	1938.87	4164.87	-1.10263	1.44977e-27	1.63324e-26
	g09054	51.5871	343.341	-2.71169	1.54202e-27	1.73546e-26
	g08910	20.1544	179.789	-3.13363	1.61292e-27	1.81347e-26
	g13086	27.2511	193.167	-2.82078	1.70794e-27	1.91842e-26
	g12814	5.6154	149.974	-4.7046	1.7584e-27	1.97316e-26
	g05824	212.673	1.8592	6.80316	1.81043e-27	2.02955e-26
	g08969	147.337	6.57707	4.5191	1.82937e-27	2.04878e-26
	g13982	596.444	154.671	1.94577	1.96114e-27	2.19422e-26
	g07641	0	1438.7	-12.9007	1.99275e-27	2.22741e-26
	g05539	3347.69	8186.66	-1.29004	2.05949e-27	2.29976e-26
	g07879	297.734	70.9204	2.06549	2.24284e-27	2.50207e-26
	g01522	3.15773	160.829	-5.57754	2.2502e-27	2.50784e-26
	g08267	1.6756	293.045	-7.43644	2.46266e-27	2.74195e-26
	g04746	143.917	467.177	-1.7035	2.90058e-27	3.22641e-26
	g10186	1038.79	2545.2	-1.29259	3.26427e-27	3.62742e-26
	g15353	1001.85	2989.98	-1.57723	4.04898e-27	4.49507e-26
	g14382	960.11	264.528	1.85239	4.12466e-27	4.57466e-26
	g03244	923.135	332.597	1.47549	4.34931e-27	4.81915e-26
	g00899	2441.63	1167.6	1.06511	4.39926e-27	4.86979e-26
	g06913	4856.82	2101.94	1.20826	5.05985e-27	5.59563e-26
	g02747	180.663	2.14122	6.34637	5.07156e-27	5.60317e-26
	g09991	87.7	369.62	-2.08191	6.45201e-27	7.12145e-26
	g13590	143.828	12.4224	3.53344	6.4786e-27	7.14392e-26
	g09505	948.957	2286.12	-1.26886	6.73492e-27	7.41943e-26
	g01099	1105.51	2500.43	-1.17609	7.63623e-27	8.40425e-26
	g05686	136.285	6.29725	4.42711	7.83021e-27	8.60947e-26
	g01137	2466.28	973.429	1.34174	8.69615e-27	9.55243e-26
	g13097	0	1285.37	-12.7367	9.48863e-27	1.0413e-25
	g11398	10.2831	140.285	-3.78293	1.18065e-26	1.29442e-25
	g00323	42.8975	251.676	-2.56465	1.34946e-26	1.47808e-25
	g06956	435.936	133.407	1.7056	1.40497e-26	1.53742e-25
	g01846	1134.43	0	12.6459	1.44061e-26	1.57491e-25
	g10568	2376.09	5203.08	-1.13013	1.44426e-26	1.5774e-25
	g04726	50.3112	261.877	-2.37367	1.45308e-26	1.58552e-25
	g07107	1492.9	607.607	1.29711	1.47838e-26	1.61159e-25
	g08937	702.568	256.789	1.44832	1.54532e-26	1.68296e-25
	g08142	76.8255	312.152	-2.02887	1.6009e-26	1.74183e-25
	g09060	8437.71	4409.58	0.936195	1.63305e-26	1.77513e-25
	g13823	742.941	1810.49	-1.28579	1.66732e-26	1.81067e-25
	g09258	378.045	104.444	1.84943	1.6805e-26	1.82325e-25
	g07078	889.751	355.306	1.32486	1.80054e-26	1.95163e-25
	g04627	203.465	24.1615	3.08489	1.82954e-26	1.98119e-25
	g01987	34.7604	208.497	-2.58753	2.00661e-26	2.17089e-25
	g04477	4525.02	2242.5	1.01251	2.02809e-26	2.19206e-25
	g11496	30.9758	211.724	-2.75646	2.04416e-26	2.20735e-25
	g14640	1640.81	738.514	1.15089	2.11653e-26	2.28334e-25
	g10900	323.07	1.45076	7.98156	2.12527e-26	2.29061e-25
	g05502	1178.17	512.473	1.20052	2.34111e-26	2.52087e-25
	g03317	94.3691	430.791	-2.18589	2.42313e-26	2.60675e-25
	g03359	87.5812	356.886	-2.03453	2.42594e-26	2.60732e-25
	g15909	211.789	29.1503	2.84135	2.70963e-26	2.90949e-25
	g09103	10.7498	152.604	-3.8131	2.99391e-26	3.21172e-25
	g08479	320.531	844.797	-1.39734	3.44742e-26	3.69477e-25
	g11812	818.52	1864.64	-1.18692	3.61028e-26	3.8657e-25
	g05086	30.3148	190.495	-2.65688	3.75113e-26	4.01276e-25
	g13689	1994.71	4416.74	-1.14749	3.91467e-26	4.17991e-25
	g15852	1994.71	4416.74	-1.14749	3.91467e-26	4.17991e-25
	g03561	4.44189	140.759	-4.99857	4.08941e-26	4.36242e-25
	g06876	428.315	1059.84	-1.3073	4.32208e-26	4.60634e-25
	g13810	151.635	484.325	-1.67477	4.39781e-26	4.68269e-25
	g13427	3.39783	150.36	-5.46836	4.42533e-26	4.70762e-25
	g05949	1016.15	407.167	1.32208	4.47112e-26	4.75192e-25
	g09990	5196.17	318.347	4.02729	5.02762e-26	5.33841e-25
	g05800	80.8265	350.302	-2.11887	5.06096e-26	5.36884e-25
	g03877	211.893	834.395	-1.98262	5.23468e-26	5.54798e-25
	g15088	1158.44	2604.51	-1.16877	5.78102e-26	6.12136e-25
	g06884	186.009	23.7519	2.94473	9.17061e-26	9.70154e-25
	g12002	1777.63	790.616	1.17095	9.34119e-26	9.87288e-25
	g02312	42.205	224.884	-2.42469	1.02009e-25	1.07716e-24
	g08731	1771.79	819.048	1.11301	1.09917e-25	1.15959e-24
	g07130	19.6192	164.587	-3.06388	1.18815e-25	1.25232e-24
	g01425	1497.16	667.002	1.16785	1.27476e-25	1.34236e-24
	g07527	526.156	1315.45	-1.32257	1.28143e-25	1.34815e-24
	g10667	123.898	426.436	-1.77812	1.2958e-25	1.36202e-24
	g03263	714.908	161.063	2.14274	1.56372e-25	1.64213e-24
	g07598	381.264	985.716	-1.37128	1.81734e-25	1.90671e-24
	g14620	143.818	449.615	-1.64454	1.89139e-25	1.98259e-24
	g07286	127.995	7.6974	4.02059	1.95989e-25	2.05252e-24
	g15255	5.19166	135.69	-4.73133	2.17e-25	2.27047e-24
	g07840	153.335	491.61	-1.67535	2.18066e-25	2.27955e-24
	g14567	902.753	365.759	1.3049	2.28757e-25	2.38913e-24
	g08930	1098.59	463.747	1.24437	2.41303e-25	2.51786e-24
	g07594	38.4502	239.801	-2.62238	2.465e-25	2.56975e-24
	g15473	131.975	7.0377	4.18767	2.54688e-25	2.65269e-24
	g09820	2423.71	1075.28	1.17181	2.72901e-25	2.83981e-24
	g00986	2430.29	1201.21	1.01623	2.92318e-25	3.0391e-24
	g15480	22.098	170.812	-2.96588	2.96209e-25	3.07676e-24
	g09915	108.511	400.034	-1.88197	3.00095e-25	3.1143e-24
	g09687	102.618	382.207	-1.8904	3.44818e-25	3.57266e-24
	g03297	1867.57	804.301	1.21525	3.44886e-25	3.57266e-24
	g06101	10.1688	142.194	-3.7721	3.5517e-25	3.67586e-24
	g05667	1149.2	2662.71	-1.21169	3.63396e-25	3.7576e-24
	g03543	9.93906	133.946	-3.72671	4.09897e-25	4.23462e-24
	g03587	27.5019	184.726	-2.74571	4.27782e-25	4.41541e-24
	g10736	17.9332	163.265	-3.16561	4.38225e-25	4.51912e-24
	g11071	162.822	20.5189	2.9839	4.39117e-25	4.52425e-24
	g03963	216.086	35.2854	2.60286	4.43354e-25	4.5638e-24
	g10631	266.601	46.4945	2.52027	4.69776e-25	4.83144e-24
	g00422	3720.77	1734.48	1.10208	4.75725e-25	4.88824e-24
	g15276	1169.02	460.608	1.34378	4.95509e-25	5.08696e-24
	g08857	3145.94	1427.05	1.1395	5.49628e-25	5.6375e-24
	g04426	53.7685	280.991	-2.39334	5.63259e-25	5.77215e-24
	g01172	395.425	977.978	-1.30617	6.13652e-25	6.28294e-24
	g10334	22.7621	177.474	-2.96488	6.31476e-25	6.45967e-24
	g07750	1.63264	220.282	-7.02433	6.39464e-25	6.53554e-24
	g01011	240.642	666.225	-1.46639	6.82855e-25	6.97279e-24
	g03875	359.589	75.8724	2.25195	7.59521e-25	7.74873e-24
	g00093	359.305	4.35667	6.34633	7.66858e-25	7.81663e-24
	g11210	127.134	5.17136	4.56893	7.74672e-25	7.88926e-24
	g04497	278.204	719.043	-1.37312	8.02962e-25	8.17011e-24
	g15267	5267.62	13192.8	-1.3247	8.25272e-25	8.38966e-24
	g08957	126.122	6.0966	4.38011	8.32298e-25	8.45358e-24
	g11316	125.849	6.73205	4.23335	8.44625e-25	8.57118e-24
	g12786	428.145	94.7956	2.17126	9.59544e-25	9.72876e-24
	g06647	2816.5	1228.32	1.19604	9.64744e-25	9.77283e-24
	g14428	9.63354	134.498	-3.81952	1.01842e-24	1.03075e-23
	g01648	148.369	490.041	-1.72085	1.19372e-24	1.2071e-23
	g11644	539.222	179.957	1.58188	1.30998e-24	1.32349e-23
	g03702	124.228	8.45055	3.90273	1.38936e-24	1.40246e-23
	g09261	1603.21	3906.14	-1.2844	1.44742e-24	1.45978e-23
	g00465	543.046	1405.01	-1.37177	1.47711e-24	1.48842e-23
	g00664	360.94	85.5027	2.07068	1.5422e-24	1.55263e-23
	g10747	48.9082	264.429	-2.42706	1.55988e-24	1.56906e-23
	g06291	129.774	5.45832	4.57774	1.56952e-24	1.57723e-23
	g09629	18.8582	152.428	-3.02669	1.57076e-24	1.57723e-23
	g03057	244.974	740.051	-1.59292	1.62804e-24	1.63331e-23
	g05124	398.348	74.0415	2.43462	1.63936e-24	1.64323e-23
	g11714	147.164	454.566	-1.63203	1.74135e-24	1.74393e-23
	g14051	1241.33	2669.58	-1.10442	1.75726e-24	1.75833e-23
	g02276	23.3619	178.947	-2.9239	1.78349e-24	1.78303e-23
	g13155	48.6906	254.775	-2.36979	1.84114e-24	1.83905e-23
	g07455	700.717	256.017	1.45105	1.86131e-24	1.85739e-23
	g15874	216.762	44.5727	2.2776	1.86274e-24	1.85739e-23
	g03114	750.605	298.123	1.32933	1.96783e-24	1.96047e-23
	g11308	4.77914	132.209	-4.79797	2.06214e-24	2.05264e-23
	g15036	152.299	494.27	-1.70186	2.24942e-24	2.23712e-23
	g07145	206.365	579.195	-1.4858	2.32024e-24	2.30555e-23
	g09051	65.1476	265.777	-2.02458	2.61165e-24	2.59286e-23
	g02401	173.411	23.3676	2.89636	2.62284e-24	2.60172e-23
	g02858	315.425	80.1478	1.97027	2.64176e-24	2.61822e-23
	g03127	339.898	94.5558	1.84636	2.67175e-24	2.64566e-23
	g08336	2247.26	1016.01	1.14586	3.05988e-24	3.02738e-23
	g05311	367.181	113.797	1.69285	3.0947e-24	3.05919e-23
	g07380	343.945	864.128	-1.32922	3.53333e-24	3.48977e-23
	g13620	1.04406	399.116	-8.61677	3.75079e-24	3.70137e-23
	g06690	59.651	269.629	-2.1694	4.76695e-24	4.70008e-23
	g08526	165.28	557.037	-1.7522	4.9158e-24	4.84268e-23
	g05186	445.556	134.969	1.72284	5.25263e-24	5.17005e-23
	g02954	221.004	594.801	-1.42734	5.28053e-24	5.19305e-23
	g04650	5677.96	2682.6	1.08121	5.704e-24	5.6047e-23
	g09146	570.998	199.84	1.51886	5.74437e-24	5.63952e-23
	g01495	5.02372	137.162	-4.68497	5.97278e-24	5.85875e-23
	g00834	395.951	982.148	-1.30698	6.08008e-24	5.95889e-23
	g13685	941.356	384.196	1.29357	6.24866e-24	6.11888e-23
	g03251	196.14	1.47438	6.94854	6.56926e-24	6.42732e-23
	g08073	314.079	80.9497	1.95062	6.62695e-24	6.47824e-23
	g04277	0.968799	400.381	-8.61942	6.69065e-24	6.53493e-23
	g04872	1.55738	198.262	-6.87696	6.98783e-24	6.81939e-23
	g14256	473.133	160.027	1.5703	7.35565e-24	7.17223e-23
	g09495	2627.53	1216.99	1.11117	7.366e-24	7.17622e-23
	g00998	947.202	366.576	1.37128	7.75068e-24	7.54457e-23
	g15769	247.526	716.087	-1.52812	7.89282e-24	7.6764e-23
	g09328	612.134	209.432	1.54874	8.05925e-24	7.83162e-23
	g11448	32.0527	207.9	-2.67908	8.09818e-24	7.86279e-23
	g10744	15.507	651.176	-5.39941	8.2432e-24	7.99681e-23
	g00128	208.823	577.06	-1.46773	8.59579e-24	8.33181e-23
	g11630	400.197	970.4	-1.27677	9.28855e-24	8.99568e-23
	g08990	7910.71	20132	-1.34763	1.09378e-23	1.0584e-22
	g13352	119.785	4.43805	4.75052	1.23926e-23	1.19816e-22
	g15552	319.328	773.461	-1.27616	1.28148e-23	1.23794e-22
	g14280	4854.9	2261.1	1.10328	1.36608e-23	1.31855e-22
	g01591	964.519	376.03	1.35659	1.38339e-23	1.33413e-22
	g06819	532.457	196.937	1.43497	1.42332e-23	1.37148e-22
	g10119	231.514	1.17808	7.51219	1.46075e-23	1.40637e-22
	g15217	133.423	433.927	-1.70385	1.46992e-23	1.41401e-22
	g00949	179.583	27.7001	2.67918	1.47743e-23	1.42004e-22
	g11663	6493.7	2904.61	1.16082	1.51888e-23	1.45866e-22
	g09960	591.61	204.045	1.53168	1.52342e-23	1.4618e-22
	g06357	143.215	18.2441	2.97812	1.59281e-23	1.5271e-22
	g11554	252.319	642.715	-1.34868	1.62535e-23	1.55699e-22
	g09486	4562.02	2171.06	1.07135	1.68507e-23	1.61286e-22
	g09458	1337.47	591.585	1.17576	1.91566e-23	1.83203e-22
	g11143	11388.8	4772.64	1.25475	1.93744e-23	1.85132e-22
	g13459	2652.14	5587.88	-1.07549	1.96629e-23	1.87732e-22
	g15230	152.355	457.174	-1.58056	2.02381e-23	1.93062e-22
	g05240	1055.82	2207.45	-1.06318	2.06842e-23	1.97153e-22
	g09186	3.33689	138.512	-5.36051	2.26074e-23	2.15306e-22
	g10638	101.443	342.845	-1.75898	2.36966e-23	2.25492e-22
	g08487	1915.6	897.162	1.09602	2.41122e-23	2.29256e-22
	g12164	1.82613	189.092	-6.79604	2.5605e-23	2.43248e-22
	g05734	2853.13	1318.49	1.11505	2.66304e-23	2.52779e-22
	g15919	48.9526	289.928	-2.54856	2.74838e-23	2.60664e-22
	g15916	595.717	1670.18	-1.48651	2.80601e-23	2.6591e-22
	g00518	326.017	819.116	-1.32629	2.95037e-23	2.79359e-22
	g00163	245.651	56.6723	2.11828	3.05423e-23	2.88954e-22
	g08626	878.582	1944.88	-1.14552	3.14023e-23	2.96845e-22
	g07763	1.63264	197.152	-6.86891	3.36844e-23	3.18156e-22
	g05462	126.371	10.2955	3.62656	3.37398e-23	3.18416e-22
	g08858	94.7306	335.677	-1.82181	3.37886e-23	3.18614e-22
	g08551	375.173	113.184	1.73186	3.38674e-23	3.19094e-22
	g05884	595.372	1589.55	-1.41598	4.38712e-23	4.13009e-22
	g10801	55.3882	293.342	-2.40685	5.23853e-23	4.92758e-22
	g00819	1246.87	578.689	1.10732	5.56459e-23	5.22998e-22
	g02557	1051.44	314.328	1.74675	5.70701e-23	5.35945e-22
	g10701	122.113	3.01365	5.40469	6.00051e-23	5.63045e-22
	g00811	81.966	329.005	-2.0156	6.13323e-23	5.75028e-22
	g12968	0	628.963	-11.706	6.67842e-23	6.25631e-22
	g10716	236.008	52.1569	2.19407	7.077e-23	6.62428e-22
	g09455	18522.6	8135.59	1.18668	7.43441e-23	6.95315e-22
	g06205	296.947	726.146	-1.29312	7.48665e-23	6.99629e-22
	g06940	714.688	263.623	1.43799	8.31728e-23	7.76619e-22
	g07500	115.227	3.79263	4.9193	8.82276e-23	8.23146e-22
	g03990	66.8434	263.824	-1.98829	9.15786e-23	8.53715e-22
	g10980	43.8618	230.439	-2.41059	1.01242e-22	9.42655e-22
	g12948	0	605.612	-11.6514	1.01284e-22	9.42655e-22
	g00047	163.114	486.489	-1.57812	1.06088e-22	9.86566e-22
	g09064	148.243	471.817	-1.6767	1.06184e-22	9.86661e-22
	g01214	107.774	374.48	-1.78844	1.07196e-22	9.95252e-22
	g15855	1206.43	450.222	1.42158	1.10138e-22	1.02174e-21
	g13998	149.218	18.7532	3.00652	1.13558e-22	1.05262e-21
	g00906	1207.6	519.976	1.21763	1.13816e-22	1.05416e-21
	g12547	8.69786	124.233	-3.78325	1.20039e-22	1.11089e-21
	g08837	156.134	465.722	-1.581	1.2188e-22	1.12702e-21
	g09050	6.9605	116.578	-4.09619	1.23196e-22	1.13827e-21
	g07646	0.308612	1147.24	-11.6127	1.24509e-22	1.14948e-21
	g12568	4.23409	124.598	-4.8309	1.51595e-22	1.39729e-21
	g12569	4.23409	124.598	-4.8309	1.51595e-22	1.39729e-21
	g01419	1.98422	150.34	-6.20945	1.60942e-22	1.48224e-21
	g00942	541.605	196.223	1.46041	1.64489e-22	1.5137e-21
	g00778	192.362	544.203	-1.50296	1.67624e-22	1.54131e-21
	g06181	4.69631	115.57	-4.69695	1.68204e-22	1.5454e-21
	g06943	252.055	60.7871	2.04402	1.74082e-22	1.59813e-21
	g00894	1801.09	3720.26	-1.04663	2.09218e-22	1.91914e-21
	g08441	702.084	1453.35	-1.0503	2.18392e-22	2.0017e-21
	g04090	8156.61	4452.06	0.873373	2.27303e-22	2.0817e-21
	g05128	422.544	1052.26	-1.31337	2.29471e-22	2.09988e-21
	g04380	738.561	280.891	1.3978	2.30647e-22	2.10896e-21
	g08697	122.335	392.295	-1.68416	2.4244e-22	2.21502e-21
	g07156	91.3387	366.629	-2.00851	2.4264e-22	2.21508e-21
	g00898	2841.24	1399.83	1.0219	2.49901e-22	2.27955e-21
	g11587	224.161	52.192	2.10755	2.56245e-22	2.33556e-21
	g12200	5.97063	115.372	-4.24912	2.61074e-22	2.37769e-21
	g09312	66.9701	268.748	-2.00281	2.66257e-22	2.42296e-21
	g07043	1166.93	481.211	1.27454	3.10331e-22	2.8218e-21
	g01898	3.23299	127.66	-5.24942	3.13692e-22	2.85009e-21
	g06033	108.376	351.552	-1.69511	3.16948e-22	2.8774e-21
	g05699	320.48	92.4025	1.78981	3.45441e-22	3.13358e-21
	g00364	79.5064	302.819	-1.93231	3.48898e-22	3.16244e-21
	g07349	1301.95	576.343	1.17447	3.55231e-22	3.2173e-21
	g09047	297.603	59.5855	2.31077	4.03364e-22	3.65035e-21
	g06078	61.107	243.453	-1.99451	4.46399e-22	4.03662e-21
	g07781	86.0906	316.249	-1.87938	4.55407e-22	4.11482e-21
	g06479	1281.02	2780.3	-1.11834	4.65107e-22	4.19915e-21
	g02943	85.0906	364.584	-2.09507	4.67145e-22	4.21424e-21
	g11502	225.528	1.17094	7.47936	4.84791e-22	4.36998e-21
	g00941	328.211	781.375	-1.24947	4.87146e-22	4.38776e-21
	g07663	1.26309	209.897	-7.28009	4.9523e-22	4.45707e-21
	g04081	329.888	80.5655	2.0337	5.0874e-22	4.57507e-21
	g03030	129.09	411.227	-1.66774	5.10994e-22	4.59173e-21
	g11263	201.057	34.5493	2.52965	5.44595e-22	4.88983e-21
	g02646	110.438	3.59198	4.974	5.56845e-22	4.99591e-21
	g01818	7.79676	119.687	-3.93792	6.41937e-22	5.75483e-21
	g09492	732.671	280.138	1.38177	7.0329e-22	6.29992e-21
	g00866	55.9372	240.528	-2.10132	7.04468e-22	6.30554e-21
	g07287	223.409	49.5731	2.1865	7.22986e-22	6.46624e-21
	g02780	352.815	102.248	1.78233	7.62837e-22	6.81734e-21
	g14538	548.404	186.56	1.55959	8.34652e-22	7.45332e-21
	g09824	327.639	924.608	-1.49427	8.36568e-22	7.46461e-21
	g04239	1874.7	4152.94	-1.14693	9.14782e-22	8.15615e-21
	g07610	40.0388	206.739	-2.36201	9.94672e-22	8.86155e-21
	g09070	204.117	587.006	-1.51824	1.1231e-21	9.99799e-21
	g15030	1266.96	545.062	1.21444	1.13938e-21	1.0135e-20
	g13525	9.11713	112.903	-3.6252	1.14264e-21	1.01561e-20
	g07401	571.841	221.671	1.37037	1.27e-21	1.12794e-20
	g03239	407.599	133.892	1.60124	1.32018e-21	1.17131e-20
	g11647	576.978	1297.55	-1.16934	1.32088e-21	1.17131e-20
	g00241	207.729	579.131	-1.4831	1.38414e-21	1.22646e-20
	g10015	1676.16	3374.42	-1.00884	1.39907e-21	1.23872e-20
	g14313	179.081	29.6193	2.57826	1.43728e-21	1.27158e-20
	g15220	517.852	187.604	1.466	1.46585e-21	1.29586e-20
	g08798	391.542	107.59	1.87616	1.48258e-21	1.30963e-20
	g00279	354.991	116.263	1.61167	1.50639e-21	1.32964e-20
	g06477	15.5576	140.167	-3.16468	1.56075e-21	1.37656e-20
	g12282	224.76	37.1726	2.56745	1.57608e-21	1.38901e-20
	g14041	489.422	163.233	1.57815	1.62352e-21	1.42972e-20
	g10924	701.663	1673.82	-1.25577	1.69279e-21	1.48957e-20
	g01889	306.716	92.8687	1.72106	1.78759e-21	1.57179e-20
	g13497	65.0333	258.504	-1.98286	1.94201e-21	1.70626e-20
	g13240	47.065	259.781	-2.45709	2.06126e-21	1.80965e-20
	g02274	1311.21	2513.5	-0.938446	2.12794e-21	1.86675e-20
	g11801	734.888	319.364	1.20415	2.13543e-21	1.8719e-20
	g06187	915.884	2062.62	-1.1716	2.17906e-21	1.90867e-20
	g04816	702.987	1499.4	-1.09092	2.28883e-21	2.00329e-20
	g07343	176.948	547.145	-1.62224	2.30847e-21	2.01895e-20
	g12716	245.527	647.172	-1.39295	2.31366e-21	2.02071e-20
	g12630	107.829	7.38461	3.87734	2.31401e-21	2.02071e-20
	g14384	6.45475	109.638	-4.09022	2.36556e-21	2.06414e-20
	g01997	161.971	474.292	-1.5554	2.52307e-21	2.19991e-20
	g11698	221.919	558.963	-1.33058	2.55793e-21	2.22861e-20
	g00336	357.281	100.045	1.84339	2.62213e-21	2.28281e-20
	g00176	130.811	386.734	-1.56554	2.78041e-21	2.41877e-20
	g02751	0.631545	624.737	-9.85041	2.83324e-21	2.46285e-20
	g03021	9.23535	114.345	-3.63716	2.84904e-21	2.47471e-20
	g00560	2400.09	1125.75	1.0929	2.92646e-21	2.54003e-20
	g06709	4385.89	9097.99	-1.05248	3.02393e-21	2.62265e-20
	g08107	11.7652	117.924	-3.31631	3.21601e-21	2.78713e-20
	g03491	3279.08	1644.73	0.995732	3.37237e-21	2.92042e-20
	g14028	3021.86	1465.14	1.04317	3.48397e-21	3.01479e-20
	g10642	102.269	3.68983	4.75253	3.51149e-21	3.03631e-20
	g14287	112.871	11.0602	3.34409	3.83392e-21	3.31261e-20
	g15499	180.11	29.927	2.57399	3.99187e-21	3.44649e-20
	g03472	25.7901	155.137	-2.59902	4.64484e-21	4.00723e-20
	g05869	102.557	352.45	-1.7751	5.11318e-21	4.40795e-20
	g04232	904.576	403.996	1.16513	5.14215e-21	4.4296e-20
	g08234	1.88032	161.997	-6.32612	5.16236e-21	4.44367e-20
	g03411	250.267	50.5011	2.32318	5.23797e-21	4.50537e-20
	g08219	1208.89	2322.63	-0.941869	5.29442e-21	4.5505e-20
	g07668	425.516	0	11.2342	5.66649e-21	4.86664e-20
	g09866	71.5189	344.62	-2.27416	5.75761e-21	4.9412e-20
	g03736	20.9576	155.133	-2.88995	5.82886e-21	4.9986e-20
	g15060	14.5601	137.706	-3.24551	5.99376e-21	5.13617e-20
	g01803	50.7388	220.082	-2.10719	6.54535e-21	5.60464e-20
	g14007	4716.94	2272.03	1.05397	6.8573e-21	5.86737e-20
	g06203	45.1181	206.307	-2.20371	6.96892e-21	5.95843e-20
	g03149	276.356	672.147	-1.28143	7.09136e-21	6.05859e-20
	g08788	15019.7	7814.31	0.942605	7.5756e-21	6.46749e-20
	g06789	117.113	8.3928	3.77496	7.63216e-21	6.51092e-20
	g08946	202.295	616.567	-1.60236	8.54181e-21	7.28151e-20
	g01227	39.3892	201.596	-2.35045	8.69022e-21	7.40252e-20
	g08175	228.184	617.353	-1.43252	8.84528e-21	7.529e-20
	g04841	13.8668	134.278	-3.32131	8.9337e-21	7.59862e-20
	g08339	1313.56	2677.63	-1.0276	8.95788e-21	7.61353e-20
	g13185	94.7295	327.12	-1.79199	9.21429e-21	7.82565e-20
	g15627	98.7706	5.24559	4.20075	9.41454e-21	7.9898e-20
	g04250	124.121	381.831	-1.61535	9.56756e-21	8.11366e-20
	g09355	928.455	411.838	1.17079	1.04578e-20	8.86203e-20
	g02928	238.232	653.313	-1.45654	1.04955e-20	8.88744e-20
	g08998	1361.89	681.582	0.998944	1.10251e-20	9.32902e-20
	g00748	2194.35	1015.35	1.11312	1.19766e-20	1.01266e-19
	g09148	8744.56	3902.9	1.16404	1.3262e-20	1.12052e-19
	g06604	112.279	8.23287	3.72796	1.5625e-20	1.3192e-19
	g02160	420.56	959.149	-1.1892	1.64362e-20	1.38667e-19
	g07348	136.982	385.396	-1.4953	1.66095e-20	1.40025e-19
	g04041	173.567	1.15665	7.09962	1.67166e-20	1.40825e-19
	g08665	2975.55	5537.27	-0.895497	1.68043e-20	1.4146e-19
	g07055	105.258	446.734	-2.08162	1.74491e-20	1.4678e-19
	g09753	332.488	105.984	1.64447	1.76095e-20	1.4802e-19
	g05773	2309.63	1185.38	0.961403	1.88132e-20	1.58022e-19
	g08272	42.5928	208.029	-2.28831	1.88452e-20	1.58176e-19
	g10759	344.917	95.3242	1.8514	1.93897e-20	1.62627e-19
	g12978	1.81181	142.58	-6.38891	1.94609e-20	1.63104e-19
	g12960	294.054	85.4402	1.79036	1.96746e-20	1.64775e-19
	g07031	234.391	54.8083	2.0882	2.07002e-20	1.73237e-19
	g04754	3425.6	1635.61	1.06583	2.11791e-20	1.77116e-19
	g03001	1171.55	2237.61	-0.932778	2.13486e-20	1.78403e-19
	g12394	1490	3495.9	-1.2307	2.14753e-20	1.79331e-19
	g13868	1113.86	455.696	1.29229	2.17946e-20	1.81865e-19
	g08260	365.684	1072.67	-1.54862	2.20547e-20	1.83901e-19
	g02025	157.782	25.9607	2.60916	2.28126e-20	1.90083e-19
	g05205	484.714	1073.72	-1.14548	2.32713e-20	1.93764e-19
	g13080	0	411.465	-11.0934	2.37952e-20	1.97982e-19
	g10029	1242.55	569.754	1.1269	2.41026e-20	2.00394e-19
	g02983	346.992	909.326	-1.39022	2.72653e-20	2.26525e-19
	g13820	1793.37	850.426	1.07588	2.80752e-20	2.33085e-19
	g08023	121.797	13.357	3.18745	3.13253e-20	2.5988e-19
	g13553	106.468	3.10931	5.19598	3.19715e-20	2.65049e-19
	g13434	349.465	880.13	-1.33002	3.33234e-20	2.76057e-19
	g06038	3.39783	106.388	-4.9729	3.4059e-20	2.81947e-19
	g09536	199.278	560.669	-1.49166	3.65348e-20	3.02224e-19
	g04205	126.116	383.415	-1.60096	3.80394e-20	3.14443e-19
	g07128	283.684	86.4841	1.71956	3.83275e-20	3.16596e-19
	g05015	2825.31	1423.49	0.98905	3.96115e-20	3.26966e-19
	g09634	71.8146	258.545	-1.84066	4.10966e-20	3.3898e-19
	g05765	29.4513	178.17	-2.58166	4.11718e-20	3.39356e-19
	g11542	74.6688	263.46	-1.82466	4.28306e-20	3.52775e-19
	g06882	98.1627	4.96357	4.2752	4.33454e-20	3.56759e-19
	g13110	592.066	230.535	1.36203	4.49258e-20	3.69501e-19
	g02185	62.793	236.727	-1.92069	4.60061e-20	3.78115e-19
	g08287	1138.03	491.225	1.21301	5.05393e-20	4.15074e-19
	g03967	112.109	9.47858	3.62721	5.20502e-20	4.27177e-19
	g03376	519.43	207.692	1.31882	5.47753e-20	4.49221e-19
	g13267	29.6052	175.011	-2.55065	5.61946e-20	4.6053e-19
	g09586	1894.62	3493.96	-0.883375	5.7473e-20	4.70671e-19
	g00936	3367.73	1797.76	0.906186	5.91213e-20	4.83823e-19
	g08844	284.79	668.327	-1.23161	5.95055e-20	4.8662e-19
	g02764	27.2467	153.737	-2.50832	6.15783e-20	5.03212e-19
	g05933	709.221	1628.96	-1.1991	6.18835e-20	5.05345e-19
	g14344	3032.55	1474.95	1.04026	6.72843e-20	5.49057e-19
	g04974	77.4542	272.304	-1.81351	7.01653e-20	5.72159e-19
	g14153	469.433	1196.04	-1.34837	7.11882e-20	5.80087e-19
	g15294	554.617	154.678	1.83572	7.74272e-20	6.30479e-19
	g11238	245.352	61.3126	1.99216	8.23551e-20	6.7013e-19
	g11393	154.984	1.16379	6.93437	8.25041e-20	6.70865e-19
	g00320	263.379	68.6567	1.95406	8.26547e-20	6.71613e-19
	g11082	110.014	2.42324	5.44265	8.35414e-20	6.78337e-19
	g01091	979.418	435.008	1.17019	8.48494e-20	6.8847e-19
	g08501	1541.72	672.997	1.19776	8.68254e-20	7.04005e-19
	g12672	24.4744	152.391	-2.61723	8.95929e-20	7.25931e-19
	g03329	65.6145	263.419	-1.9959	9.07302e-20	7.34626e-19
	g07995	6.73472	102.098	-3.91399	9.24399e-20	7.47941e-19
	g05567	555.115	175.756	1.65082	9.73356e-20	7.86996e-19
	g12023	1516.32	3140.76	-1.0492	1.03228e-19	8.34047e-19
	g08079	13.6523	116.349	-3.09797	1.04434e-19	8.43198e-19
	g07378	3041.2	1551.55	0.97	1.07153e-19	8.64541e-19
	g07372	86.172	396.485	-2.20866	1.15878e-19	9.34278e-19
	g04248	115.797	356.764	-1.61642	1.27108e-19	1.0241e-18
	g15238	7223.09	3895.49	0.890385	1.2905e-19	1.03902e-18
	g12622	5.80888	97.7663	-4.07959	1.3083e-19	1.05261e-18
	g08463	1254.37	2527.6	-1.01106	1.32193e-19	1.06283e-18
	g03773	105.709	7.08831	3.91653	1.32423e-19	1.06394e-18
	g07203	252.008	689.905	-1.45378	1.33403e-19	1.07105e-18
	g04639	719.903	269.292	1.41306	1.35859e-19	1.09001e-18
	g01687	121.952	16.9704	2.84993	1.41972e-19	1.13826e-18
	g09976	1315.3	618.897	1.08805	1.62751e-19	1.30394e-18
	g15483	295.79	669.579	-1.18026	1.71111e-19	1.36996e-18
	g14132	192.031	499.904	-1.38136	1.78898e-19	1.43131e-18
	g14828	1174.45	571.472	1.04013	1.86272e-19	1.48927e-18
	g11271	9.33616	107.24	-3.50905	1.89978e-19	1.51784e-18
	g09391	2332.68	939.773	1.30921	1.96973e-19	1.57263e-18
	g00403	57.9102	250.684	-2.11683	2.0612e-19	1.64451e-18
	g07704	25.5615	176.715	-2.77742	2.08228e-19	1.66017e-18
	g07115	367.473	836.399	-1.1847	2.09889e-19	1.67225e-18
	g11101	127.97	1.73278	6.32115	2.13694e-19	1.70138e-18
	g05774	144.954	22.9114	2.66496	2.15877e-19	1.71757e-18
	g04808	12.3282	110.448	-3.17452	2.26321e-19	1.79942e-18
	g07502	101.748	7.88871	3.68076	2.27948e-19	1.8111e-18
	g07645	104.526	2.31825	5.54802	2.40753e-19	1.9115e-18
	g09498	506.072	143.907	1.80653	2.4245e-19	1.92365e-18
	g08816	549.312	228.086	1.26795	2.69005e-19	2.13286e-18
	g08840	453.115	995.279	-1.13544	2.80853e-19	2.22527e-18
	g13809	104.132	367.668	-1.8262	2.82074e-19	2.2334e-18
	g08140	470.163	1050.63	-1.15891	2.96357e-19	2.34486e-18
	g13188	394.671	0.585468	9.27773	3.07749e-19	2.43332e-18
	g09303	187.311	43.4067	2.11216	3.16322e-19	2.49938e-18
	g13209	25.9813	180.666	-2.78979	3.37285e-19	2.66318e-18
	g12431	789.001	1643.58	-1.05853	3.47292e-19	2.7403e-18
	g04518	1741.01	784.232	1.14792	3.68303e-19	2.9041e-18
	g12191	173.145	35.5844	2.28482	3.75661e-19	2.96007e-18
	g07073	3300.02	6990.41	-1.08282	3.9131e-19	3.08126e-18
	g06902	330.442	752.562	-1.18579	3.9818e-19	3.13321e-18
	g06206	91.1864	311.955	-1.76893	4.06082e-19	3.19319e-18
	g09379	88.6266	307.251	-1.79811	4.19382e-19	3.29551e-18
	g10472	290.964	89.904	1.70314	4.2816e-19	3.36219e-18
	g02876	312.073	89.1172	1.81385	4.30715e-19	3.37993e-18
	g01428	199.018	522.278	-1.38765	4.42685e-19	3.47149e-18
	g10807	12.2561	116.652	-3.27922	4.54732e-19	3.56352e-18
	g08325	3409.59	1747.08	0.963779	4.85328e-19	3.80069e-18
	g13159	449.179	1060.62	-1.24074	4.86316e-19	3.80582e-18
	g06795	839.176	1603.93	-0.934359	4.98898e-19	3.90162e-18
	g02439	1010.33	365.489	1.46234	5.05549e-19	3.95094e-18
	g04907	48.1975	197.158	-2.03103	5.08193e-19	3.9689e-18
	g02339	200.513	0.977427	7.71709	5.09395e-19	3.97557e-18
	g01797	96.206	2.43039	5.25025	5.19331e-19	4.05036e-18
	g01719	81.1491	378.35	-2.22505	5.37315e-19	4.18776e-18
	g03270	469.912	1200.39	-1.35134	5.48768e-19	4.27413e-18
	g06681	18.567	139.921	-2.94199	5.5119e-19	4.29007e-18
	g04390	605.901	239.619	1.33485	5.69355e-19	4.42845e-18
	g10591	329.468	85.6918	1.94585	5.88081e-19	4.57099e-18
	g07102	1528.37	692.859	1.14071	6.81147e-19	5.29078e-18
	g09052	1.99854	124.278	-5.93343	6.83893e-19	5.30851e-18
	g08588	56.8656	252.356	-2.15338	7.04967e-19	5.46839e-18
	g04257	536.813	168.375	1.66883	7.11165e-19	5.51273e-18
	g06993	22.5105	144.82	-2.69884	7.75126e-19	6.00448e-18
	g00548	3616.62	7212.29	-0.995337	8.34998e-19	6.4639e-18
	g11204	178.436	39.3804	2.19702	8.38376e-19	6.48567e-18
	g04015	783.596	1593.66	-1.02415	8.4231e-19	6.51171e-18
	g04280	150.327	402.231	-1.4196	8.53215e-19	6.59156e-18
	g04936	130.734	377.324	-1.52594	8.62504e-19	6.65883e-18
	g15487	8.23116	105.321	-3.65041	8.73884e-19	6.74215e-18
	g02921	347.298	7.53246	5.5183	9.03025e-19	6.96229e-18
	g01929	38.1214	189.44	-2.32955	9.06585e-19	6.98503e-18
	g04272	1294.83	629.011	1.03931	1.03857e-18	7.9966e-18
	g06335	637.837	1384.83	-1.11797	1.06698e-18	8.20544e-18
	g04339	1270.24	621.226	1.03355	1.06713e-18	8.20544e-18
	g05047	0	284.187	-10.5633	1.08356e-18	8.32615e-18
	g03347	4323.01	2357.82	0.874642	1.08778e-18	8.35298e-18
	g15387	193.835	488.22	-1.33159	1.09755e-18	8.4185e-18
	g07541	6.10317	93.033	-3.93224	1.09778e-18	8.4185e-18
	g06173	176.97	480.414	-1.43439	1.10113e-18	8.43859e-18
	g08757	1851.08	974.761	0.925761	1.1499e-18	8.80642e-18
	g09939	1359.23	657.281	1.04626	1.1787e-18	9.02093e-18
	g04826	124.739	10.0277	3.65384	1.22226e-18	9.3481e-18
	g07630	4.45621	98.3709	-4.47316	1.27084e-18	9.71314e-18
	g03322	854.964	316.795	1.42856	1.2851e-18	9.81559e-18
	g00992	6434.49	12629.8	-0.972689	1.2892e-18	9.84038e-18
	g07788	444.671	170.393	1.38051	1.33999e-18	1.02212e-17
	g05886	823.443	380.366	1.11652	1.34657e-18	1.02645e-17
	g14464	123.904	359.331	-1.53764	1.35054e-18	1.0288e-17
	g00700	348.793	121.772	1.5196	1.53135e-18	1.16576e-17
	g14780	247.262	588.157	-1.24963	1.53446e-18	1.16735e-17
	g05209	247.819	58.5526	2.09346	1.55054e-18	1.1788e-17
	g04719	638.986	1254.21	-0.971547	1.59807e-18	1.21413e-17
	g15360	1007.76	2095.51	-1.05685	1.60705e-18	1.22015e-17
	g01169	232.586	623.328	-1.42313	1.73068e-18	1.31314e-17
	g15408	242.972	68.7	1.81938	1.80764e-18	1.37063e-17
	g15119	113.212	14.5658	2.93436	1.90612e-18	1.44434e-17
	g06760	2201.99	956.619	1.20103	1.91186e-18	1.44773e-17
	g09323	813.937	330.555	1.29675	1.92627e-18	1.45768e-17
	g05305	727.835	312.219	1.21945	1.95776e-18	1.48053e-17
	g02281	19.0916	131.778	-2.78643	1.97419e-18	1.49197e-17
	g13531	96.0269	2.84377	5.06515	2.03753e-18	1.53883e-17
	g14113	55755.6	29725.7	0.907478	2.07055e-18	1.56273e-17
	g14152	79.6066	328.025	-2.04172	2.10393e-18	1.58688e-17
	g14966	1834.65	814.014	1.16987	2.19928e-18	1.6577e-17
	g02816	13.9075	116.092	-3.03599	2.21536e-18	1.66873e-17
	g13157	239.373	557.675	-1.2213	2.28219e-18	1.71794e-17
	g10565	36.0922	211.978	-2.54021	2.29609e-18	1.72727e-17
	g04094	377.469	914.867	-1.27535	2.34038e-18	1.75943e-17
	g02183	10.9612	103.647	-3.25242	2.36716e-18	1.7784e-17
	g09144	241.743	642.645	-1.41377	2.42261e-18	1.81887e-17
	g09266	441.54	1121.09	-1.34499	2.50613e-18	1.88034e-17
	g06150	0.398193	484.815	-10.3678	2.72144e-18	2.04055e-17
	g08628	55.0451	3552	-6.01337	2.83155e-18	2.12171e-17
	g05692	207.919	48.6858	2.0921	2.90176e-18	2.1729e-17
	g12938	1.58602	124.318	-6.20876	2.99686e-18	2.24265e-17
	g10102	327.265	100.089	1.69818	3.02579e-18	2.26282e-17
	g04753	379.233	828.254	-1.12833	3.07105e-18	2.29517e-17
	g11594	41.9545	191.999	-2.19671	3.11664e-18	2.32773e-17
	g08992	67.9605	238.883	-1.80886	3.26839e-18	2.43947e-17
	g01350	8.1559	101.242	-3.59865	3.28198e-18	2.44802e-17
	g03250	5.89537	91.6785	-3.92253	3.31516e-18	2.47116e-17
	g03823	88.011	5.91957	3.87405	3.41136e-18	2.54122e-17
	g11901	340.435	745.2	-1.12802	3.44568e-18	2.56512e-17
	g08015	1005.12	438.375	1.19294	3.50708e-18	2.60913e-17
	g09196	244.605	0	10.4294	3.58314e-18	2.66398e-17
	g09570	1064.61	450.975	1.2368	3.7721e-18	2.80265e-17
	g07040	123.527	352.782	-1.51894	3.79433e-18	2.81735e-17
	g03529	255.471	602.341	-1.24042	3.84316e-18	2.85175e-17
	g06251	1021.96	474.562	1.10632	3.9301e-18	2.91438e-17
	g14053	415.639	945.302	-1.18377	3.98718e-18	2.95479e-17
	g03794	165.238	34.7005	2.25826	4.02565e-18	2.98138e-17
	g15223	75.9198	263.457	-1.78669	4.23542e-18	3.13471e-17
	g04818	1796.97	775.135	1.21418	4.32543e-18	3.19925e-17
	g12058	177.901	30.2455	2.53501	4.33751e-18	3.20612e-17
	g06821	106.258	348.626	-1.71328	4.41503e-18	3.26132e-17
	g02279	796.06	43.8754	4.17557	4.52086e-18	3.33734e-17
	g10933	92.3735	2.61455	5.17704	4.55218e-18	3.35829e-17
	g00181	666.359	1462.47	-1.13517	4.7291e-18	3.48657e-17
	g13954	677.247	296.852	1.18862	4.74088e-18	3.493e-17
	g08782	604.531	255.843	1.23667	4.81127e-18	3.54259e-17
	g06454	92.7321	8.6512	3.42985	4.84591e-18	3.56581e-17
	g05995	794.343	371.679	1.09713	5.28094e-18	3.88343e-17
	g01866	346.941	793.409	-1.19458	5.43697e-18	3.9956e-17
	g15807	92.5836	4.60017	4.28791	5.52484e-18	4.05757e-17
	g07790	91.3772	3.5755	4.80923	5.91321e-18	4.34002e-17
	g04946	92.1813	3.62989	4.61209	6.07613e-18	4.45674e-17
	g09767	100.686	332.69	-1.72535	6.58682e-18	4.82823e-17
	g03479	207.381	53.204	1.95131	6.79489e-18	4.97756e-17
	g08714	274.68	616.327	-1.16554	6.85263e-18	5.01665e-17
	g10751	18.8543	138.085	-2.89884	6.89483e-18	5.04432e-17
	g09830	2576.39	1341.41	0.942895	7.29673e-18	5.33495e-17
	g03849	45.7963	187.488	-2.04424	7.45939e-18	5.4504e-17
	g14562	1367.09	647.776	1.07471	7.79726e-18	5.69364e-17
	g09225	13.1676	120.302	-3.204	7.95226e-18	5.80313e-17
	g01940	786.437	269.439	1.54998	8.06856e-18	5.88424e-17
	g07526	218.971	52.805	2.07291	8.62525e-18	6.28623e-17
	g00967	1017.21	493.536	1.04272	9.13319e-18	6.65219e-17
	g08906	735.744	1615.41	-1.1363	9.27503e-18	6.7512e-17
	g03159	618.55	270.861	1.19441	9.40802e-18	6.84366e-17
	g06240	25.2571	151.803	-2.56175	9.47944e-18	6.89124e-17
	g10091	203.076	55.2694	1.87245	9.66808e-18	7.02392e-17
	g08294	1508.68	3194.65	-1.08193	9.67775e-18	7.02649e-17
	g15048	245.499	61.8937	1.98943	9.7055e-18	7.04218e-17
	g07179	6526.8	3014.84	1.11485	9.95158e-18	7.21616e-17
	g11960	684.75	285.355	1.25844	9.98426e-18	7.23527e-17
	g09552	4.11896	91.1332	-4.47621	1.03295e-17	7.48075e-17
	g12374	49.3455	210.462	-2.09203	1.038e-17	7.51258e-17
	g05189	195.226	41.2056	2.23493	1.08705e-17	7.86262e-17
	g00172	24.8207	145.627	-2.57499	1.1145e-17	8.05602e-17
	g10168	588.519	257.114	1.19698	1.1848e-17	8.55882e-17
	g08557	1465.01	713.181	1.04015	1.18856e-17	8.58057e-17
	g14101	299.62	103.501	1.52977	1.21672e-17	8.77829e-17
	g08144	31.3589	149.224	-2.2528	1.2489e-17	9.00478e-17
	g05737	206.345	509.78	-1.30033	1.27392e-17	9.17941e-17
	g08201	217.79	564.39	-1.37457	1.27688e-17	9.19501e-17
	g01362	35.9302	174.445	-2.28427	1.31473e-17	9.46158e-17
	g01199	2332.78	1197.77	0.963122	1.34319e-17	9.66032e-17
	g06948	198.8	53.248	1.90619	1.34975e-17	9.70143e-17
	g06710	46.2947	191.628	-2.06257	1.35486e-17	9.73208e-17
	g11070	6.8243	88.2784	-3.69859	1.4539e-17	1.04369e-16
	g13426	293.157	0.769636	8.84516	1.52991e-17	1.09757e-16
	g14709	1305.43	692.303	0.915718	1.61784e-17	1.15993e-16
	g04463	151.383	29.7518	2.36942	1.66835e-17	1.19539e-16
	g04146	53.5806	234.632	-2.11745	1.72812e-17	1.23744e-16
	g08719	376.651	141.931	1.40914	1.75974e-17	1.2593e-16
	g09286	206.002	0	10.1859	1.80431e-17	1.29039e-16
	g00519	1605.61	807.144	0.991954	1.8294e-17	1.30752e-16
	g10944	257.497	625.536	-1.2762	1.83306e-17	1.30932e-16
	g07770	2171.21	1018.28	1.09357	1.83779e-17	1.31188e-16
	g01329	26.5089	145.333	-2.43591	1.89086e-17	1.34892e-16
	g03093	51.1435	219.901	-2.10341	1.89826e-17	1.35335e-16
	g15147	428.234	885.557	-1.04582	2.00705e-17	1.43002e-16
	g05166	586.449	255.224	1.20283	2.06687e-17	1.47173e-16
	g00531	975.614	449.47	1.11886	2.1391e-17	1.52222e-16
	g07315	133.15	353.553	-1.40884	2.1884e-17	1.55633e-16
	g00505	301.071	699.6	-1.21356	2.22871e-17	1.58402e-16
	g14960	890.045	5878.6	-2.72332	2.25099e-17	1.59886e-16
	g08652	1860.71	915.162	1.02363	2.28046e-17	1.61879e-16
	g14771	448.669	147.956	1.59395	2.3972e-17	1.7006e-16
	g12015	1155.4	575.735	1.00556	2.41819e-17	1.71443e-16
	g00211	762.189	352.135	1.11578	2.45569e-17	1.73994e-16
	g04447	7.5311	90.9919	-3.60034	2.50306e-17	1.77241e-16
	g14457	128.344	426.015	-1.73298	2.52841e-17	1.78926e-16
	g13121	60.5703	226.785	-1.89175	2.62051e-17	1.85328e-16
	g07065	2805.76	1448.97	0.95397	2.6273e-17	1.85694e-16
	g10253	2243.48	842.614	1.41006	2.73541e-17	1.93215e-16
	g09121	1504.85	768.862	0.969742	2.74494e-17	1.9377e-16
	g05640	297.612	93.2309	1.66752	2.96124e-17	2.0891e-16
	g06759	32.4142	154.121	-2.24346	2.97128e-17	2.09489e-16
	g15679	9.16009	97.7614	-3.41636	2.98523e-17	2.10343e-16
	g07018	574.069	221.537	1.36958	2.98967e-17	2.10527e-16
	g05480	291.633	100.198	1.53781	3.0532e-17	2.14868e-16
	g05940	2181.46	1192	0.872604	3.06876e-17	2.15831e-16
	g08387	12.5473	108.277	-3.10683	3.16096e-17	2.22179e-16
	g05775	1221.54	400.778	1.61007	3.19446e-17	2.24396e-16
	g00557	31.8745	159.749	-2.34895	3.2403e-17	2.27423e-16
	g06109	164.752	9848.93	-5.90153	3.24153e-17	2.27423e-16
	g06966	995.163	1968.62	-0.984826	3.31209e-17	2.32231e-16
	g09018	434.501	177.608	1.29102	3.32906e-17	2.33279e-16
	g12977	0	211.917	-10.139	3.34227e-17	2.34061e-16
	g12254	97.0183	3.81406	4.66708	3.70289e-17	2.59157e-16
	g04979	202.079	485.697	-1.26796	3.82729e-17	2.677e-16
	g04554	483.686	981.052	-1.01879	3.92911e-17	2.74654e-16
	g15868	2206.88	43.6802	5.65899	4.00036e-17	2.79464e-16
	g03643	27.4084	140.376	-2.36476	4.03105e-17	2.81436e-16
	g12265	120.776	355.73	-1.56085	4.04314e-17	2.82109e-16
	g06860	1071.66	500.022	1.10227	4.26548e-17	2.97441e-16
	g06137	8.26289	977.976	-6.89158	4.42106e-17	3.08103e-16
	g00893	1449.47	739.925	0.970135	4.52497e-17	3.15152e-16
	g03991	23.3113	130.006	-2.4737	4.56709e-17	3.17892e-16
	g13483	132.71	25.7645	2.35628	4.65781e-17	3.2401e-16
	g10393	1136.31	522.291	1.11974	4.71863e-17	3.28042e-16
	g10781	1491.81	636.093	1.22952	4.74831e-17	3.29905e-16
	g00871	100.026	1.47438	5.9823	4.84176e-17	3.36194e-16
	g07169	304.34	669.792	-1.13692	4.9405e-17	3.42843e-16
	g07079	530.514	214.846	1.29829	5.10549e-17	3.54077e-16
	g10725	4.32367	461.967	-6.72852	5.16272e-17	3.5783e-16
	g06835	1122.03	576.166	0.960928	5.3529e-17	3.70787e-16
	g15922	3.96843	83.5853	-4.36372	5.38476e-17	3.72769e-16
	g08554	2311.44	1181.32	0.969102	5.48224e-17	3.79287e-16
	g03314	2826.75	1592.53	0.827364	5.59582e-17	3.86912e-16
	g08056	24.5744	131.808	-2.41865	5.63039e-17	3.89067e-16
	g07764	3.48741	90.5887	-4.73754	5.78912e-17	3.99795e-16
	g04735	6482.03	3210.57	1.01288	6.4959e-17	4.48334e-16
	g09735	689.191	316.347	1.12384	6.50848e-17	4.48932e-16
	g06873	954.396	1780.89	-0.900386	6.95458e-17	4.79414e-16
	g04917	812.614	1534.12	-0.91575	7.01708e-17	4.83432e-16
	g03300	2314.35	1139.98	1.02053	7.17036e-17	4.93695e-16
	g13098	0	198.422	-10.0392	7.28623e-17	5.01372e-16
	g09514	1371.94	659.696	1.05903	7.30639e-17	5.02457e-16
	g06864	127.77	349.899	-1.45838	7.36919e-17	5.06472e-16
	g11013	20.1424	135.555	-2.76258	7.54366e-17	5.18152e-16
	g04415	61.1233	238.818	-1.95812	7.59091e-17	5.21085e-16
	g09647	1631.46	825.793	0.981531	8.50745e-17	5.83652e-16
	g14405	696.836	300.635	1.20863	9.15141e-17	6.27455e-16
	g10904	252.851	592.876	-1.22648	9.54376e-17	6.53774e-16
	g11325	3.0749	84.8189	-4.79048	9.55034e-17	6.53774e-16
	g05925	1117.18	580.354	0.943772	9.55239e-17	6.53774e-16
	g01093	3521.36	1824.43	0.949003	9.58923e-17	6.55903e-16
	g04097	0.925837	151.581	-7.22258	9.79122e-17	6.6932e-16
	g04991	515.808	165.694	1.64041	1.0335e-16	7.05979e-16
	g04660	127.609	381.35	-1.57678	1.03398e-16	7.05979e-16
	g14499	1150.7	551.255	1.06132	1.03569e-16	7.06724e-16
	g01253	658.877	1327.29	-1.01091	1.07921e-16	7.35982e-16
	g02626	167.884	423.399	-1.33822	1.11452e-16	7.59614e-16
	g01787	8.24914	91.2343	-3.43974	1.11633e-16	7.6039e-16
	g05991	362.627	107.284	1.74428	1.12318e-16	7.64606e-16
	g02094	2.84154	83.6556	-4.93962	1.12825e-16	7.676e-16
	g07221	578.885	264.925	1.12693	1.15488e-16	7.85247e-16
	g06071	3.24731	82.792	-4.6162	1.15849e-16	7.87239e-16
	g13091	0	186.07	-9.94814	1.20009e-16	8.1502e-16
	g04697	939.596	471.671	0.994133	1.2408e-16	8.42173e-16
	g04990	181.597	482.136	-1.40307	1.26298e-16	8.56719e-16
	g00611	1044.53	2260.63	-1.11489	1.27419e-16	8.6381e-16
	g07951	4.49608	84.5677	-4.16831	1.31192e-16	8.88864e-16
	g05892	4418.24	2430.47	0.862383	1.31934e-16	8.93359e-16
	g00744	1286.21	683.222	0.911463	1.35738e-16	9.18574e-16
	g10037	974.845	466.301	1.06526	1.37939e-16	9.32919e-16
	g14908	157.179	406.336	-1.37148	1.39331e-16	9.41778e-16
	g09276	0.645866	280.907	-8.69902	1.47685e-16	9.97657e-16
	g09454	290.938	95.5838	1.60833	1.57565e-16	1.06377e-15
	g08563	149.041	31.3499	2.24505	1.58015e-16	1.06619e-15
	g14288	4296.29	2259.28	0.926171	1.66596e-16	1.12342e-15
	g03761	1299.98	159.349	3.02448	1.68626e-16	1.13644e-15
	g04729	849.21	409.139	1.05598	1.73562e-16	1.16902e-15
	g10181	10.5451	94.7247	-3.16775	1.74392e-16	1.17382e-15
	g07718	16.0776	113.954	-2.82749	1.74479e-16	1.17382e-15
	g11473	23.465	167.473	-2.84838	1.75122e-16	1.17745e-15
	g08103	16.3399	1097.16	-6.06492	1.76161e-16	1.18374e-15
	g14952	2048.99	1038.73	0.982113	1.78353e-16	1.19777e-15
	g05793	6685.53	3334.06	1.00345	1.88991e-16	1.26847e-15
	g14019	1169.34	598.833	0.964354	1.9231e-16	1.28999e-15
	g00708	7394.65	4381.04	0.755022	1.99227e-16	1.3356e-15
	g01744	652.356	262.343	1.31459	1.99412e-16	1.33606e-15
	g14767	1507.7	802.101	0.910725	2.06632e-16	1.38362e-15
	g04055	50.5934	189.912	-1.91599	2.07238e-16	1.38687e-15
	g14366	750.846	362.575	1.05009	2.13134e-16	1.4255e-15
	g08244	0	182.448	-9.91923	2.14303e-16	1.43248e-15
	g05048	2.12042	91.6317	-5.4912	2.16373e-16	1.44547e-15
	g00483	114.964	337.853	-1.5558	2.21655e-16	1.47989e-15
	g00580	452.072	184.025	1.29551	2.22788e-16	1.48659e-15
	g14544	2730.91	1317.15	1.05047	2.23787e-16	1.49235e-15
	g09008	25.3107	144.939	-2.49761	2.23912e-16	1.49235e-15
	g09013	109.821	298.028	-1.43931	2.3076e-16	1.5371e-15
	g00083	39.157	179.833	-2.1876	2.34261e-16	1.55952e-15
	g08591	1537.62	674.777	1.18632	2.35375e-16	1.56603e-15
	g02375	37.7608	177.554	-2.22906	2.58539e-16	1.71914e-15
	g10273	6.01359	83.3373	-3.78137	2.58981e-16	1.72108e-15
	g07275	68781.5	39191.4	0.811445	2.70437e-16	1.79617e-15
	g01813	37.9557	180.218	-2.26666	2.8377e-16	1.88363e-15
	g02885	137.426	360.73	-1.38599	2.847e-16	1.88872e-15
	g11697	61.1331	233.642	-1.92976	2.86985e-16	1.90277e-15
	g09663	18.7468	118.835	-2.68754	2.92555e-16	1.93858e-15
	g04437	1175.98	606.892	0.955761	2.93524e-16	1.94387e-15
	g11673	3.27961	82.7987	-4.61979	3.00202e-16	1.98695e-15
	g12111	1353.87	645.076	1.06865	3.20986e-16	2.12329e-15
	g10634	892.191	1732.57	-0.958683	3.23054e-16	2.13574e-15
	g10595	4.68199	84.5401	-4.23962	3.3029e-16	2.18231e-15
	g11900	1136.27	588.67	0.950748	3.37417e-16	2.22812e-15
	g08459	1352.67	702.092	0.944582	3.39369e-16	2.23972e-15
	g06592	96.6814	297.093	-1.62158	3.47034e-16	2.28899e-15
	g06629	159.409	0	9.81283	3.5541e-16	2.34288e-15
	g07855	893.084	445.138	1.00471	3.69706e-16	2.43572e-15
	g06050	306.451	655.781	-1.09679	3.80314e-16	2.50417e-15
	g09463	341.399	118.678	1.53064	3.95898e-16	2.60529e-15
	g04615	0	166.101	-9.78728	4.01823e-16	2.64276e-15
	g01267	154.1	412.974	-1.42195	4.02758e-16	2.64739e-15
	g08099	252.149	585.634	-1.21801	4.09285e-16	2.68875e-15
	g04436	279.364	599.611	-1.1033	4.11076e-16	2.69897e-15
	g09766	112.478	323.686	-1.52159	4.20311e-16	2.75802e-15
	g04515	475.712	163.262	1.54989	4.21045e-16	2.76126e-15
	g04340	82.5726	254.554	-1.63232	4.35382e-16	2.85364e-15
	g04952	110.412	310.223	-1.49677	4.36796e-16	2.86128e-15
	g04226	292.359	0.296305	9.73099	4.59989e-16	3.01148e-15
	g14712	78.786	285.237	-1.85299	4.69372e-16	3.07115e-15
	g07627	0.398193	303.641	-9.69644	4.7139e-16	3.0826e-15
	g03215	1335.43	2418.81	-0.858226	4.79579e-16	3.13436e-15
	g05358	9837.04	4866.02	1.01513	4.86579e-16	3.1783e-15
	g05565	94.8867	11.2586	3.08993	4.89272e-16	3.19407e-15
	g12915	90.1603	1.46724	5.83756	4.89562e-16	3.19414e-15
	g09470	843.312	398.173	1.08535	4.9087e-16	3.20085e-15
	g07193	71.5052	228.296	-1.672	5.00968e-16	3.26484e-15
	g05855	491.553	1025.52	-1.05876	5.21009e-16	3.39352e-15
	g11732	861.938	416.801	1.04722	5.21367e-16	3.39392e-15
	g13356	94.1889	8.16633	3.59011	5.86367e-16	3.81488e-15
	g13964	6804.15	11990.9	-0.817478	5.94317e-16	3.86441e-15
	g12599	0	159.525	-9.729	5.95698e-16	3.87119e-15
	g09147	547.843	219.692	1.31326	6.11003e-16	3.9684e-15
	g02429	199.031	529.289	-1.40806	6.21474e-16	4.03412e-15
	g11438	222.753	72.5196	1.61857	6.28727e-16	4.07889e-15
	g07425	92.381	278.843	-1.58852	6.29724e-16	4.08305e-15
	g08911	43.1108	195.819	-2.17056	6.90808e-16	4.47658e-15
	g10038	707.774	330.352	1.09613	7.12812e-16	4.61655e-15
	g04143	143.512	390.572	-1.43962	7.14101e-16	4.62229e-15
	g01207	64.6076	242.617	-1.9213	7.18796e-16	4.65005e-15
	g03090	1394.11	2658.29	-0.930029	7.28798e-16	4.7121e-15
	g10548	71.0829	295.294	-2.06821	7.56737e-16	4.88998e-15
	g08784	2724.83	1476.9	0.883114	7.81959e-16	5.05011e-15
	g07162	1095.72	515.451	1.09094	7.9376e-16	5.12344e-15
	g07563	252.273	65.0926	1.93971	7.94573e-16	5.1258e-15
	g14735	29.3786	144.495	-2.29476	8.11322e-16	5.23091e-15
	g00114	2697.26	1570.57	0.780356	8.2115e-16	5.29129e-15
	g05785	393.406	139.146	1.50591	8.27418e-16	5.32869e-15
	g15692	181.526	48.3515	1.91918	8.33912e-16	5.36749e-15
	g04547	85.1518	7.77877	3.43346	8.3896e-16	5.39695e-15
	g11205	126.934	0.888914	7.06226	8.90896e-16	5.72783e-15
	g03895	215.744	552.257	-1.35534	9.09865e-16	5.8465e-15
	g12386	74.1681	3.30996	4.53384	9.10826e-16	5.8494e-15
	g01596	935.563	487.719	0.940339	9.29993e-16	5.96915e-15
	g10972	184.937	48.4857	1.93902	9.40457e-16	6.03293e-15
	g11958	1384.25	723.921	0.933959	9.53481e-16	6.11306e-15
	g11894	3438.78	1766.39	0.959904	9.5684e-16	6.13116e-15
	g01394	232.503	569.48	-1.29387	9.68434e-16	6.20199e-15
	g11819	246.949	565.549	-1.19833	9.77566e-16	6.25697e-15
	g14661	198.412	529.531	-1.41954	9.94589e-16	6.36237e-15
	g00996	1914.26	1073.29	0.834779	1.02894e-15	6.5778e-15
	g13935	17331.6	9775.17	0.826087	1.02941e-15	6.5778e-15
	g07089	788.453	1455.88	-0.885606	1.09536e-15	6.9953e-15
	g01265	1367.66	733.726	0.899999	1.11014e-15	7.0857e-15
	g02284	3.15016	82.0827	-4.74147	1.15113e-15	7.34323e-15
	g07567	71.9643	4.18459	4.11721	1.17132e-15	7.46788e-15
	g08878	762.546	370.186	1.04411	1.18678e-15	7.56224e-15
	g03273	17.4483	107.26	-2.62855	1.26886e-15	8.08076e-15
	g07754	119.043	14.4767	2.99905	1.39818e-15	8.89944e-15
	g00761	404.249	151.592	1.41078	1.40107e-15	8.91284e-15
	g14080	1022.66	532.851	0.94245	1.42876e-15	9.08397e-15
	g00517	108.531	302.3	-1.47765	1.43543e-15	9.12131e-15
	g01532	4.77157	78.9928	-4.13951	1.43763e-15	9.13021e-15
	g12951	40.387	164.67	-2.02105	1.49505e-15	9.48965e-15
	g10785	562.009	180.792	1.63441	1.56143e-15	9.90549e-15
	g08566	706.322	230.468	1.60974	1.57609e-15	9.99294e-15
	g08362	305.935	650.643	-1.08972	1.59443e-15	1.01036e-14
	g00723	1558.91	729.617	1.09288	1.62829e-15	1.03125e-14
	g11553	300.034	678.383	-1.17672	1.68377e-15	1.06537e-14
	g03557	26.6482	129.854	-2.28014	1.68402e-15	1.06537e-14
	g07837	393.957	810.101	-1.04107	1.69845e-15	1.0739e-14
	g08787	631.242	260.695	1.28059	1.78928e-15	1.13071e-14
	g09862	1297.36	632.333	1.03429	1.79286e-15	1.13235e-14
	g04857	216.53	505.768	-1.22155	1.89884e-15	1.19862e-14
	g09997	1460.96	803.139	0.862706	1.97164e-15	1.24389e-14
	g11990	7668.96	13419	-0.807255	1.99045e-15	1.25507e-14
	g15905	12637.4	7508.78	0.751003	2.0053e-15	1.26374e-14
	g13890	3.24731	82.8615	-4.62398	2.10065e-15	1.3231e-14
	g01820	1.51751	97.6816	-6.15967	2.22211e-15	1.39883e-14
	g03097	1846.83	965.255	0.934669	2.22529e-15	1.40006e-14
	g14407	896.408	1822.98	-1.0244	2.25296e-15	1.41669e-14
	g09243	5.05154	80.9124	-4.06739	2.3227e-15	1.45975e-14
	g00565	655.815	309.429	1.08336	2.37834e-15	1.49369e-14
	g09950	6313.85	2952.49	1.09596	2.37932e-15	1.49369e-14
	g13334	15.1164	99.9175	-2.71452	2.42526e-15	1.5217e-14
	g06562	1.63264	89.149	-5.72442	2.45751e-15	1.54109e-14
	g03874	22.5046	125.301	-2.45842	2.49095e-15	1.5612e-14
	g10368	154.005	34.9804	2.13561	2.58459e-15	1.61901e-14
	g03184	191.732	448.073	-1.22959	2.61648e-15	1.63808e-14
	g11096	127.826	17.4916	2.86612	2.63714e-15	1.65012e-14
	g08286	581.922	1152.79	-0.985336	2.65478e-15	1.66025e-14
	g15357	67.5542	218.99	-1.70302	2.68835e-15	1.68033e-14
	g03400	126.611	355.56	-1.49358	2.70819e-15	1.69181e-14
	g13731	0	139.099	-9.52731	2.7224e-15	1.69976e-14
	g03494	492.424	214.039	1.2006	2.91256e-15	1.81749e-14
	g09837	364.522	135.281	1.43595	2.96675e-15	1.8503e-14
	g08576	2350.71	1099.25	1.09572	3.13414e-15	1.95364e-14
	g10862	5.43933	79.9536	-3.88035	3.15557e-15	1.96593e-14
	g12465	191.004	48.9414	1.9678	3.20452e-15	1.99533e-14
	g12731	130.982	0	9.53068	3.26348e-15	2.03095e-14
	g05677	87.6724	11.8441	2.89321	3.30845e-15	2.05781e-14
	g13410	294.252	656.104	-1.1539	3.31694e-15	2.06197e-14
	g13282	339.68	121.09	1.49056	3.32945e-15	2.06863e-14
	g09116	0.308612	251.487	-9.42352	3.336e-15	2.07158e-14
	g12690	90.4134	10.2306	3.11857	3.36331e-15	2.08741e-14
	g03691	712.017	1309.89	-0.879624	3.40686e-15	2.11329e-14
	g00467	2326.67	1121.34	1.05209	3.4216e-15	2.12128e-14
	g06867	86.0252	259.7	-1.60016	3.51917e-15	2.18059e-14
	g10223	98.3376	12.0777	2.98303	3.54139e-15	2.19317e-14
	g08696	351.955	134.079	1.39615	3.61861e-15	2.23978e-14
	g01611	217.275	68.4488	1.65923	3.62895e-15	2.24497e-14
	g07975	258.096	87.4615	1.56454	3.74342e-15	2.31454e-14
	g05899	235.98	78.7646	1.58967	3.76134e-15	2.32436e-14
	g14456	392.494	793.035	-1.01639	3.79304e-15	2.34269e-14
	g15597	537.17	243.427	1.13758	3.95298e-15	2.44016e-14
	g04623	0	133.451	-9.4688	3.95895e-15	2.44252e-14
	g09927	818.231	1590.75	-0.958696	3.96335e-15	2.44393e-14
	g06982	2923.16	1652.96	0.821697	4.10284e-15	2.52857e-14
	g06657	191.775	482.893	-1.32616	4.18289e-15	2.57653e-14
	g08334	2820.99	5247.97	-0.895944	4.30217e-15	2.64857e-14
	g00544	463.166	183.096	1.33258	4.37782e-15	2.6937e-14
	g10521	0.398193	248.482	-9.40251	4.38791e-15	2.69846e-14
	g10545	28.7265	137.389	-2.23982	4.43804e-15	2.72782e-14
	g10088	210.814	474.563	-1.16897	4.53948e-15	2.78868e-14
	g09268	678.621	293.662	1.20407	4.8395e-15	2.97139e-14
	g05662	14.8612	98.9664	-2.74962	4.87333e-15	2.99056e-14
	g14510	398.552	165.112	1.27677	4.89301e-15	3.00103e-14
	g12056	65.7676	239.721	-1.87269	5.00594e-15	3.06865e-14
	g04253	19.8015	135.612	-2.78593	5.22931e-15	3.20386e-14
	g14341	481.987	170.791	1.487	5.54971e-15	3.39835e-14
	g07100	2504.56	1408.93	0.829085	5.58862e-15	3.42034e-14
	g14128	695.61	318.039	1.12858	5.91002e-15	3.61512e-14
	g15878	280.113	5.6804	5.61896	5.93772e-15	3.63012e-14
	g09716	1772.94	954.73	0.891601	6.00147e-15	3.66714e-14
	g06006	1659.95	919.536	0.85243	6.33075e-15	3.86628e-14
	g15870	818.03	6.12242	7.0297	6.39848e-15	3.90556e-14
	g00729	257.445	80.2043	1.68038	6.42629e-15	3.92045e-14
	g08125	5.79456	73.9111	-3.67696	6.8374e-15	4.16903e-14
	g09534	23.6598	129.331	-2.43287	7.1867e-15	4.37968e-14
	g11598	81.0694	239.382	-1.5693	7.51408e-15	4.57676e-14
	g00722	1886.44	871.028	1.11529	7.84608e-15	4.77644e-14
	g11588	77.3017	2.83663	4.75504	7.86458e-15	4.78515e-14
	g01156	868.1	434.899	0.999466	7.90239e-15	4.80561e-14
	g15297	1016.45	537.526	0.919836	8.11954e-15	4.93505e-14
	g10075	333.056	694.981	-1.05784	8.24278e-15	5.00729e-14
	g09956	234.184	62.8349	1.88216	8.48341e-15	5.15074e-14
	g05104	84.8168	9.10091	3.27427	8.8391e-15	5.36385e-14
	g06036	53.9398	210.204	-1.95063	8.85757e-15	5.37222e-14
	g00065	69.8978	4.6744	3.87957	8.94971e-15	5.42523e-14
	g02879	1429.2	662.36	1.1125	9.02691e-15	5.46913e-14
	g04632	270.385	580.28	-1.10209	9.21484e-15	5.58004e-14
	g09120	241.703	57.1583	2.06041	9.77394e-15	5.91548e-14
	g08395	373.488	804.577	-1.1029	9.84703e-15	5.95657e-14
	g14667	216.248	470.874	-1.1242	1.00962e-14	6.10407e-14
	g04783	159.868	43.8608	1.86629	1.02107e-14	6.17007e-14
	g15639	664.413	234.626	1.49862	1.03212e-14	6.23353e-14
	g10281	58.5634	194.364	-1.73101	1.05958e-14	6.39601e-14
	g03818	150.246	35.8665	2.06721	1.06111e-14	6.40185e-14
	g02979	177.09	423.245	-1.25933	1.07585e-14	6.48736e-14
	g09903	64.1743	205.558	-1.68654	1.0973e-14	6.61325e-14
	g10292	0.322933	223.006	-9.25073	1.11977e-14	6.74512e-14
	g01151	2092.85	1176.27	0.831792	1.13411e-14	6.82791e-14
	g00734	2903.71	1534.26	0.921691	1.17577e-14	7.07501e-14
	g07836	15.7005	100.415	-2.70451	1.22933e-14	7.39343e-14
	g08754	519.319	968.739	-0.899735	1.23913e-14	7.44844e-14
	g12450	132.243	410.924	-1.6389	1.28161e-14	7.69975e-14
	g03039	258.01	594.188	-1.20412	1.28551e-14	7.71913e-14
	g06096	1505.2	757.526	0.989227	1.30102e-14	7.80814e-14
	g05534	130.812	29.8606	2.12401	1.33406e-14	8.00227e-14
	g08160	422.878	827.228	-0.970058	1.34119e-14	8.04085e-14
	g01659	238.8	69.544	1.77478	1.41842e-14	8.49937e-14
	g10348	187.636	454.299	-1.27878	1.4425e-14	8.63914e-14
	g06712	12.1853	90.6274	-2.86755	1.45994e-14	8.73904e-14
	g06698	235.539	78.9027	1.57155	1.47405e-14	8.81891e-14
	g10298	80.9191	8.02783	3.37939	1.48859e-14	8.89746e-14
	g00175	118.015	332.463	-1.48476	1.48873e-14	8.89746e-14
	g08171	1206.7	608.954	0.988258	1.49153e-14	8.90955e-14
	g13191	68.6243	2.32759	4.77391	1.53301e-14	9.15251e-14
	g13915	2078.49	1201.01	0.791751	1.53519e-14	9.16075e-14
	g02554	200.236	446.575	-1.15649	1.54847e-14	9.23039e-14
	g12436	200.236	446.575	-1.15649	1.54847e-14	9.23039e-14
	g11572	306.81	638.736	-1.05668	1.62277e-14	9.66826e-14
	g09884	32.8154	146.961	-2.16548	1.69513e-14	1.00941e-13
	g10796	2.36809	70.5598	-4.89566	1.70492e-14	1.01472e-13
	g02657	8.42073	85.3731	-3.37172	1.7388e-14	1.03434e-13
	g04269	428.325	936.296	-1.12615	1.743e-14	1.0363e-13
	g11059	2.70534	72.1501	-4.73688	1.83177e-14	1.08851e-13
	g10060	373.821	920.851	-1.30032	1.84133e-14	1.09363e-13
	g03822	480.207	1016.24	-1.08325	1.84996e-14	1.09818e-13
	g00944	410.155	167.979	1.28292	1.86297e-14	1.10534e-13
	g10763	333.457	125.766	1.40736	1.91816e-14	1.13749e-13
	g09701	524.392	235.935	1.14939	1.95741e-14	1.16017e-13
	g12563	0.706806	179.67	-8.05212	1.97541e-14	1.17023e-13
	g08952	2160.93	1166.93	0.889086	2.04136e-14	1.20867e-13
	g00619	940.283	478.004	0.97371	2.06583e-14	1.22253e-13
	g01849	34.8682	139.702	-2.00102	2.13355e-14	1.26196e-13
	g15181	783.135	396.402	0.982944	2.13904e-14	1.26455e-13
	g06927	839.826	429.717	0.969417	2.1499e-14	1.27031e-13
	g14930	557.074	263.349	1.08111	2.1828e-14	1.28909e-13
	g14165	31.492	138.54	-2.13965	2.18888e-14	1.29201e-13
	g07060	1460.04	799.028	0.870067	2.2335e-14	1.31767e-13
	g15582	1510.03	828.937	0.864971	2.36248e-14	1.39305e-13
	g00486	8029.87	4621.43	0.796929	2.37447e-14	1.3994e-13
	g01081	880.461	419.707	1.06509	2.50096e-14	1.47319e-13
	g12707	21483.3	10515.5	1.03093	2.5149e-14	1.48064e-13
	g00689	1084.09	555.743	0.96249	2.54797e-14	1.49934e-13
	g00964	398.203	152.298	1.39366	2.59535e-14	1.52643e-13
	g06923	968.575	499.317	0.958921	2.63035e-14	1.54622e-13
	g12243	210.86	467.752	-1.15048	2.81988e-14	1.65679e-13
	g12329	74.0196	5.54903	3.70311	2.83554e-14	1.66514e-13
	g10579	2.14906	71.358	-5.12353	2.90917e-14	1.7075e-13
	g09311	1725.17	957.352	0.84999	2.94671e-14	1.72864e-13
	g00498	786.826	380.31	1.04481	3.01036e-14	1.76508e-13
	g14977	172.12	440.778	-1.35222	3.02671e-14	1.77376e-13
	g15323	766.006	379.711	1.01381	3.1357e-14	1.83669e-13
	g15879	192.123	0.296305	9.11976	3.13738e-14	1.83674e-13
	g09074	331.582	116.117	1.5191	3.15219e-14	1.84447e-13
	g11905	1709.02	970.125	0.816602	3.17054e-14	1.85426e-13
	g03788	6.65946	72.4454	-3.42473	3.24563e-14	1.8972e-13
	g08299	67.9181	223.732	-1.713	3.31775e-14	1.93837e-13
	g11834	191.138	0.296305	9.11479	3.32713e-14	1.94286e-13
	g10311	845.93	415.867	1.02603	3.34691e-14	1.95341e-13
	g08013	459.663	945.361	-1.04066	3.40948e-14	1.98892e-13
	g07144	490.281	211.248	1.2192	3.43914e-14	2.0052e-13
	g04757	1096.02	572.37	0.937807	3.48377e-14	2.03019e-13
	g10427	498.545	1132.21	-1.18671	3.54324e-14	2.06379e-13
	g14321	72.2151	215.33	-1.57726	3.66351e-14	2.13277e-13
	g04270	364.081	746.728	-1.03547	3.68646e-14	2.14504e-13
	g13999	2.04516	70.7319	-5.11872	3.73079e-14	2.16973e-13
	g03342	358.96	135.426	1.40144	3.78365e-14	2.19935e-13
	g07734	0.322933	196.711	-9.06941	3.83249e-14	2.22662e-13
	g12035	22.2884	112.698	-2.34542	3.95538e-14	2.29684e-13
	g14783	2832.31	5017.37	-0.825372	3.95981e-14	2.29825e-13
	g12348	31.5318	138.949	-2.1338	4.05149e-14	2.35028e-13
	g11653	1501.17	824.628	0.865479	4.13996e-14	2.40035e-13
	g02861	41.0783	162.262	-1.98765	4.14201e-14	2.40035e-13
	g07800	72.5891	7.56878	3.29626	4.16787e-14	2.41317e-13
	g01299	3210.49	1872.24	0.777578	4.16834e-14	2.41317e-13
	g11869	87.243	10.2554	3.15197	4.19403e-14	2.42682e-13
	g02278	0.631545	179.528	-8.04677	4.48289e-14	2.59265e-13
	g10010	4589.86	2495.39	0.879384	4.63027e-14	2.67654e-13
	g15604	229.234	80.9668	1.49672	4.65759e-14	2.69097e-13
	g11115	46.6724	161.929	-1.7963	4.78436e-14	2.76282e-13
	g01363	2950.26	5030.99	-0.769943	4.79635e-14	2.76835e-13
	g07244	553.565	262.802	1.07233	4.86045e-14	2.80394e-13
	g01832	73.597	8.26638	3.15367	4.86346e-14	2.80426e-13
	g01934	123.324	327.473	-1.41054	5.01409e-14	2.88966e-13
	g08762	82.7284	235.104	-1.50396	5.0323e-14	2.8987e-13
	g15526	103.656	17.9599	2.54799	5.32362e-14	3.06496e-13
	g10828	253.522	537.097	-1.08303	5.35633e-14	3.08224e-13
	g03575	1.04406	101.545	-6.63906	5.37525e-14	3.0912e-13
	g09965	4020.82	2233.2	0.848413	5.37728e-14	3.0912e-13
	g04788	1122.39	458.481	1.29574	5.48623e-14	3.15224e-13
	g01450	983.922	1868.74	-0.925221	5.54525e-14	3.18456e-13
	g13960	342.36	725.47	-1.08379	5.56904e-14	3.19662e-13
	g01326	35.9917	153.145	-2.08143	5.65135e-14	3.24224e-13
[truncated: 9,465 more rows]
