# Supplementary material for: The biological relevance of the FspTF transcription factor, homologous of Bqt4, in Fusarium sp. associated with the ambrosia beetle Xylosandrus morigerus
Source: Front Microbiol. 2023 Jul 14;14:1224096. doi: 10.3389/fmicb.2023.1224096 (PMC10375492; doi:10.3389/fmicb.2023.1224096)
Supplement: Supplementary file 8 [file Table_8.XLSX]

## Sheet: GO enrichment overview
Supplementary Table S8. Gene Ontology (GO) enrichment analysis
source	term_name	term_id	adjusted_p_value	No. of genes in enriched category	Gene Identifiers
GO:MF	transmembrane transporter activity	GO:0022857	1.92236e-06	259	FusariumBM-06.g15595 | FusariumBM-06.g05686 | FusariumBM-06.g01287 | FusariumBM-06.g10866 | FusariumBM-06.g07740 | FusariumBM-06.g10995 | FusariumBM-06.g02048 | FusariumBM-06.g10324 | FusariumBM-06.g01767 | FusariumBM-06.g10359 | FusariumBM-06.g04153 | FusariumBM-06.g10282 | FusariumBM-06.g15292 | FusariumBM-06.g15311 | FusariumBM-06.g15276 | FusariumBM-06.g15257 | FusariumBM-06.g14634 | Fusarium…
GO:MF	transition metal ion binding	GO:0046914	3.00353e-06	232	FusariumBM-06.g07239 | FusariumBM-06.g13563 | FusariumBM-06.g13659 | FusariumBM-06.g02375 | FusariumBM-06.g03647 | FusariumBM-06.g10344 | FusariumBM-06.g12780 | FusariumBM-06.g15364 | FusariumBM-06.g12547 | FusariumBM-06.g11047 | FusariumBM-06.g12850 | FusariumBM-06.g14883 | FusariumBM-06.g14850 | FusariumBM-06.g14369 | FusariumBM-06.g04553 | FusariumBM-06.g04688 | FusariumBM-06.g06606 | Fusarium…
GO:MF	transporter activity	GO:0005215	6.8271e-06	260	FusariumBM-06.g15595 | FusariumBM-06.g05686 | FusariumBM-06.g01287 | FusariumBM-06.g10866 | FusariumBM-06.g07740 | FusariumBM-06.g10995 | FusariumBM-06.g02048 | FusariumBM-06.g10324 | FusariumBM-06.g01767 | FusariumBM-06.g10359 | FusariumBM-06.g04153 | FusariumBM-06.g10282 | FusariumBM-06.g15292 | FusariumBM-06.g15311 | FusariumBM-06.g15276 | FusariumBM-06.g15257 | FusariumBM-06.g14634 | Fusarium…
GO:MF	DNA-binding transcription factor activity, RNA polymerase II-specific	GO:0000981	7.39369e-06	101	FusariumBM-06.g07239 | FusariumBM-06.g13563 | FusariumBM-06.g13659 | FusariumBM-06.g02375 | FusariumBM-06.g03647 | FusariumBM-06.g10344 | FusariumBM-06.g12547 | FusariumBM-06.g11047 | FusariumBM-06.g12850 | FusariumBM-06.g14883 | FusariumBM-06.g14850 | FusariumBM-06.g14369 | FusariumBM-06.g04553 | FusariumBM-06.g04688 | FusariumBM-06.g06606 | FusariumBM-06.g15551 | FusariumBM-06.g06525 | Fusarium…
GO:MF	zinc ion binding	GO:0008270	1.35108e-05	170	FusariumBM-06.g07239 | FusariumBM-06.g13563 | FusariumBM-06.g13659 | FusariumBM-06.g02375 | FusariumBM-06.g03647 | FusariumBM-06.g10344 | FusariumBM-06.g15364 | FusariumBM-06.g12547 | FusariumBM-06.g11047 | FusariumBM-06.g12850 | FusariumBM-06.g14883 | FusariumBM-06.g14850 | FusariumBM-06.g14369 | FusariumBM-06.g04553 | FusariumBM-06.g04688 | FusariumBM-06.g06606 | FusariumBM-06.g15551 | Fusarium…
GO:MF	DNA-binding transcription factor activity	GO:0003700	2.46198e-05	109	FusariumBM-06.g07239 | FusariumBM-06.g13563 | FusariumBM-06.g13659 | FusariumBM-06.g02375 | FusariumBM-06.g03647 | FusariumBM-06.g10344 | FusariumBM-06.g12547 | FusariumBM-06.g15290 | FusariumBM-06.g11047 | FusariumBM-06.g12850 | FusariumBM-06.g14883 | FusariumBM-06.g14850 | FusariumBM-06.g14682 | FusariumBM-06.g14369 | FusariumBM-06.g04553 | FusariumBM-06.g04688 | FusariumBM-06.g06606 | Fusarium…
GO:MF	oxidoreductase activity	GO:0016491	8.64893e-05	321	FusariumBM-06.g05698 | FusariumBM-06.g04407 | FusariumBM-06.g06274 | FusariumBM-06.g10354 | FusariumBM-06.g12780 | FusariumBM-06.g01406 | FusariumBM-06.g01851 | FusariumBM-06.g15296 | FusariumBM-06.g15102 | FusariumBM-06.g15100 | FusariumBM-06.g14799 | FusariumBM-06.g14732 | FusariumBM-06.g14730 | FusariumBM-06.g14575 | FusariumBM-06.g14564 | FusariumBM-06.g02785 | FusariumBM-06.g14384 | Fusarium…
GO:MF	transcription regulator activity	GO:0140110	0.00039126	111	FusariumBM-06.g07239 | FusariumBM-06.g13563 | FusariumBM-06.g13659 | FusariumBM-06.g02375 | FusariumBM-06.g03647 | FusariumBM-06.g10344 | FusariumBM-06.g12547 | FusariumBM-06.g15290 | FusariumBM-06.g11047 | FusariumBM-06.g12850 | FusariumBM-06.g14883 | FusariumBM-06.g14850 | FusariumBM-06.g14682 | FusariumBM-06.g14369 | FusariumBM-06.g04553 | FusariumBM-06.g04688 | FusariumBM-06.g06606 | Fusarium…
GO:MF	flavin adenine dinucleotide binding	GO:0050660	0.000556468	74	FusariumBM-06.g10354 | FusariumBM-06.g15100 | FusariumBM-06.g06506 | FusariumBM-06.g01111 | FusariumBM-06.g06916 | FusariumBM-06.g05289 | FusariumBM-06.g06912 | FusariumBM-06.g13054 | FusariumBM-06.g05722 | FusariumBM-06.g03987 | FusariumBM-06.g05612 | FusariumBM-06.g06414 | FusariumBM-06.g13731 | FusariumBM-06.g02895 | FusariumBM-06.g00165 | FusariumBM-06.g07988 | FusariumBM-06.g13757 | Fusarium…
GO:MF	FAD binding	GO:0071949	0.0207505	44	FusariumBM-06.g15100 | FusariumBM-06.g06506 | FusariumBM-06.g06916 | FusariumBM-06.g13054 | FusariumBM-06.g05722 | FusariumBM-06.g03987 | FusariumBM-06.g05612 | FusariumBM-06.g13731 | FusariumBM-06.g02895 | FusariumBM-06.g13757 | FusariumBM-06.g02287 | FusariumBM-06.g12301 | FusariumBM-06.g10276 | FusariumBM-06.g02947 | FusariumBM-06.g10882 | FusariumBM-06.g03748 | FusariumBM-06.g07830 | Fusarium…
GO:MF	metal ion binding	GO:0046872	0.0276307	292	FusariumBM-06.g05698 | FusariumBM-06.g07239 | FusariumBM-06.g13563 | FusariumBM-06.g13659 | FusariumBM-06.g06274 | FusariumBM-06.g02375 | FusariumBM-06.g03647 | FusariumBM-06.g10344 | FusariumBM-06.g12780 | FusariumBM-06.g15364 | FusariumBM-06.g12547 | FusariumBM-06.g11047 | FusariumBM-06.g15166 | FusariumBM-06.g14947 | FusariumBM-06.g15102 | FusariumBM-06.g14956 | FusariumBM-06.g12850 | Fusarium…
GO:MF	cation binding	GO:0043169	0.0484906	292	FusariumBM-06.g05698 | FusariumBM-06.g07239 | FusariumBM-06.g13563 | FusariumBM-06.g13659 | FusariumBM-06.g06274 | FusariumBM-06.g02375 | FusariumBM-06.g03647 | FusariumBM-06.g10344 | FusariumBM-06.g12780 | FusariumBM-06.g15364 | FusariumBM-06.g12547 | FusariumBM-06.g11047 | FusariumBM-06.g15166 | FusariumBM-06.g14947 | FusariumBM-06.g15102 | FusariumBM-06.g14956 | FusariumBM-06.g12850 | Fusarium…
GO:BP	transmembrane transport	GO:0055085	1.21123e-16	272	FusariumBM-06.g15595 | FusariumBM-06.g05686 | FusariumBM-06.g01287 | FusariumBM-06.g10866 | FusariumBM-06.g07740 | FusariumBM-06.g10995 | FusariumBM-06.g02048 | FusariumBM-06.g10324 | FusariumBM-06.g01767 | FusariumBM-06.g10359 | FusariumBM-06.g04153 | FusariumBM-06.g10282 | FusariumBM-06.g15292 | FusariumBM-06.g15311 | FusariumBM-06.g15276 | FusariumBM-06.g15257 | FusariumBM-06.g14956 | Fusarium…
GO:BP	transport	GO:0006810	5.07731e-06	290	FusariumBM-06.g15595 | FusariumBM-06.g05686 | FusariumBM-06.g01287 | FusariumBM-06.g10866 | FusariumBM-06.g07740 | FusariumBM-06.g10995 | FusariumBM-06.g02048 | FusariumBM-06.g10324 | FusariumBM-06.g01767 | FusariumBM-06.g10359 | FusariumBM-06.g04153 | FusariumBM-06.g10282 | FusariumBM-06.g15292 | FusariumBM-06.g15311 | FusariumBM-06.g15276 | FusariumBM-06.g15257 | FusariumBM-06.g14993 | Fusarium…
GO:BP	establishment of localization	GO:0051234	1.14963e-05	290	FusariumBM-06.g15595 | FusariumBM-06.g05686 | FusariumBM-06.g01287 | FusariumBM-06.g10866 | FusariumBM-06.g07740 | FusariumBM-06.g10995 | FusariumBM-06.g02048 | FusariumBM-06.g10324 | FusariumBM-06.g01767 | FusariumBM-06.g10359 | FusariumBM-06.g04153 | FusariumBM-06.g10282 | FusariumBM-06.g15292 | FusariumBM-06.g15311 | FusariumBM-06.g15276 | FusariumBM-06.g15257 | FusariumBM-06.g14993 | Fusarium…
GO:BP	transcription, DNA-templated	GO:0006351	1.43544e-05	168	FusariumBM-06.g07239 | FusariumBM-06.g13563 | FusariumBM-06.g13659 | FusariumBM-06.g02375 | FusariumBM-06.g03647 | FusariumBM-06.g10344 | FusariumBM-06.g12547 | FusariumBM-06.g15290 | FusariumBM-06.g11047 | FusariumBM-06.g12850 | FusariumBM-06.g14883 | FusariumBM-06.g14850 | FusariumBM-06.g14682 | FusariumBM-06.g14369 | FusariumBM-06.g04553 | FusariumBM-06.g04688 | FusariumBM-06.g06606 | Fusarium…
GO:BP	nucleic acid-templated transcription	GO:0097659	1.60498e-05	168	FusariumBM-06.g07239 | FusariumBM-06.g13563 | FusariumBM-06.g13659 | FusariumBM-06.g02375 | FusariumBM-06.g03647 | FusariumBM-06.g10344 | FusariumBM-06.g12547 | FusariumBM-06.g15290 | FusariumBM-06.g11047 | FusariumBM-06.g12850 | FusariumBM-06.g14883 | FusariumBM-06.g14850 | FusariumBM-06.g14682 | FusariumBM-06.g14369 | FusariumBM-06.g04553 | FusariumBM-06.g04688 | FusariumBM-06.g06606 | Fusarium…
GO:BP	RNA biosynthetic process	GO:0032774	2.49529e-05	168	FusariumBM-06.g07239 | FusariumBM-06.g13563 | FusariumBM-06.g13659 | FusariumBM-06.g02375 | FusariumBM-06.g03647 | FusariumBM-06.g10344 | FusariumBM-06.g12547 | FusariumBM-06.g15290 | FusariumBM-06.g11047 | FusariumBM-06.g12850 | FusariumBM-06.g14883 | FusariumBM-06.g14850 | FusariumBM-06.g14682 | FusariumBM-06.g14369 | FusariumBM-06.g04553 | FusariumBM-06.g04688 | FusariumBM-06.g06606 | Fusarium…
GO:BP	localization	GO:0051179	2.81507e-05	293	FusariumBM-06.g15595 | FusariumBM-06.g05686 | FusariumBM-06.g01287 | FusariumBM-06.g10866 | FusariumBM-06.g07740 | FusariumBM-06.g10995 | FusariumBM-06.g02048 | FusariumBM-06.g10324 | FusariumBM-06.g01767 | FusariumBM-06.g10359 | FusariumBM-06.g04153 | FusariumBM-06.g10282 | FusariumBM-06.g15292 | FusariumBM-06.g15311 | FusariumBM-06.g15276 | FusariumBM-06.g15257 | FusariumBM-06.g15051 | Fusarium…
GO:BP	amino acid transport	GO:0006865	0.000235618	19	FusariumBM-06.g15595 | FusariumBM-06.g06742 | FusariumBM-06.g02404 | FusariumBM-06.g15639 | FusariumBM-06.g00279 | FusariumBM-06.g00110 | FusariumBM-06.g11735 | FusariumBM-06.g13355 | FusariumBM-06.g05215 | FusariumBM-06.g13826 | FusariumBM-06.g01466 | FusariumBM-06.g13752 | FusariumBM-06.g00211 | FusariumBM-06.g12291 | FusariumBM-06.g09423 | FusariumBM-06.g07865 | FusariumBM-06.g07982 | Fusarium…
GO:BP	obsolete oxidation-reduction process	GO:0055114	0.000917328	41	FusariumBM-06.g14732 | FusariumBM-06.g07058 | FusariumBM-06.g15616 | FusariumBM-06.g02769 | FusariumBM-06.g05505 | FusariumBM-06.g05606 | FusariumBM-06.g12164 | FusariumBM-06.g13527 | FusariumBM-06.g01885 | FusariumBM-06.g08072 | FusariumBM-06.g11453 | FusariumBM-06.g01424 | FusariumBM-06.g01429 | FusariumBM-06.g07159 | FusariumBM-06.g09064 | FusariumBM-06.g07492 | FusariumBM-06.g10974 | Fusarium…
GO:BP	regulation of nucleic acid-templated transcription	GO:1903506	0.00158266	117	FusariumBM-06.g07239 | FusariumBM-06.g13563 | FusariumBM-06.g13659 | FusariumBM-06.g02375 | FusariumBM-06.g03647 | FusariumBM-06.g10344 | FusariumBM-06.g12547 | FusariumBM-06.g15290 | FusariumBM-06.g11047 | FusariumBM-06.g12850 | FusariumBM-06.g14883 | FusariumBM-06.g14850 | FusariumBM-06.g14682 | FusariumBM-06.g14369 | FusariumBM-06.g04553 | FusariumBM-06.g04688 | FusariumBM-06.g06606 | Fusarium…
GO:BP	regulation of transcription, DNA-templated	GO:0006355	0.00158266	117	FusariumBM-06.g07239 | FusariumBM-06.g13563 | FusariumBM-06.g13659 | FusariumBM-06.g02375 | FusariumBM-06.g03647 | FusariumBM-06.g10344 | FusariumBM-06.g12547 | FusariumBM-06.g15290 | FusariumBM-06.g11047 | FusariumBM-06.g12850 | FusariumBM-06.g14883 | FusariumBM-06.g14850 | FusariumBM-06.g14682 | FusariumBM-06.g14369 | FusariumBM-06.g04553 | FusariumBM-06.g04688 | FusariumBM-06.g06606 | Fusarium…
GO:BP	regulation of RNA biosynthetic process	GO:2001141	0.00158266	117	FusariumBM-06.g07239 | FusariumBM-06.g13563 | FusariumBM-06.g13659 | FusariumBM-06.g02375 | FusariumBM-06.g03647 | FusariumBM-06.g10344 | FusariumBM-06.g12547 | FusariumBM-06.g15290 | FusariumBM-06.g11047 | FusariumBM-06.g12850 | FusariumBM-06.g14883 | FusariumBM-06.g14850 | FusariumBM-06.g14682 | FusariumBM-06.g14369 | FusariumBM-06.g04553 | FusariumBM-06.g04688 | FusariumBM-06.g06606 | Fusarium…
GO:BP	regulation of RNA metabolic process	GO:0051252	0.00173019	119	FusariumBM-06.g07239 | FusariumBM-06.g13563 | FusariumBM-06.g13659 | FusariumBM-06.g02375 | FusariumBM-06.g03647 | FusariumBM-06.g10344 | FusariumBM-06.g12547 | FusariumBM-06.g15290 | FusariumBM-06.g11047 | FusariumBM-06.g12850 | FusariumBM-06.g14883 | FusariumBM-06.g14850 | FusariumBM-06.g14682 | FusariumBM-06.g14369 | FusariumBM-06.g04553 | FusariumBM-06.g04688 | FusariumBM-06.g06606 | Fusarium…
GO:BP	organic acid transport	GO:0015849	0.00234158	21	FusariumBM-06.g15595 | FusariumBM-06.g06742 | FusariumBM-06.g02404 | FusariumBM-06.g15639 | FusariumBM-06.g00279 | FusariumBM-06.g00110 | FusariumBM-06.g11735 | FusariumBM-06.g13355 | FusariumBM-06.g05215 | FusariumBM-06.g14042 | FusariumBM-06.g13826 | FusariumBM-06.g01466 | FusariumBM-06.g13752 | FusariumBM-06.g00211 | FusariumBM-06.g12291 | FusariumBM-06.g09423 | FusariumBM-06.g07880 | Fusarium…
GO:BP	regulation of nucleobase-containing compound metabolic process	GO:0019219	0.0040028	119	FusariumBM-06.g07239 | FusariumBM-06.g13563 | FusariumBM-06.g13659 | FusariumBM-06.g02375 | FusariumBM-06.g03647 | FusariumBM-06.g10344 | FusariumBM-06.g12547 | FusariumBM-06.g15290 | FusariumBM-06.g11047 | FusariumBM-06.g12850 | FusariumBM-06.g14883 | FusariumBM-06.g14850 | FusariumBM-06.g14682 | FusariumBM-06.g14369 | FusariumBM-06.g04553 | FusariumBM-06.g04688 | FusariumBM-06.g06606 | Fusarium…
GO:BP	regulation of macromolecule biosynthetic process	GO:0010556	0.00681633	120	FusariumBM-06.g07239 | FusariumBM-06.g13563 | FusariumBM-06.g13659 | FusariumBM-06.g02375 | FusariumBM-06.g03647 | FusariumBM-06.g10344 | FusariumBM-06.g12547 | FusariumBM-06.g15290 | FusariumBM-06.g11047 | FusariumBM-06.g12850 | FusariumBM-06.g14883 | FusariumBM-06.g14850 | FusariumBM-06.g14682 | FusariumBM-06.g14369 | FusariumBM-06.g04553 | FusariumBM-06.g04688 | FusariumBM-06.g06606 | Fusarium…
GO:BP	regulation of cellular biosynthetic process	GO:0031326	0.0110361	120	FusariumBM-06.g07239 | FusariumBM-06.g13563 | FusariumBM-06.g13659 | FusariumBM-06.g02375 | FusariumBM-06.g03647 | FusariumBM-06.g10344 | FusariumBM-06.g12547 | FusariumBM-06.g15290 | FusariumBM-06.g11047 | FusariumBM-06.g12850 | FusariumBM-06.g14883 | FusariumBM-06.g14850 | FusariumBM-06.g14682 | FusariumBM-06.g14369 | FusariumBM-06.g04553 | FusariumBM-06.g04688 | FusariumBM-06.g06606 | Fusarium…
GO:BP	regulation of biosynthetic process	GO:0009889	0.0110361	120	FusariumBM-06.g07239 | FusariumBM-06.g13563 | FusariumBM-06.g13659 | FusariumBM-06.g02375 | FusariumBM-06.g03647 | FusariumBM-06.g10344 | FusariumBM-06.g12547 | FusariumBM-06.g15290 | FusariumBM-06.g11047 | FusariumBM-06.g12850 | FusariumBM-06.g14883 | FusariumBM-06.g14850 | FusariumBM-06.g14682 | FusariumBM-06.g14369 | FusariumBM-06.g04553 | FusariumBM-06.g04688 | FusariumBM-06.g06606 | Fusarium…
GO:BP	regulation of gene expression	GO:0010468	0.0142403	123	FusariumBM-06.g07239 | FusariumBM-06.g13563 | FusariumBM-06.g13659 | FusariumBM-06.g02375 | FusariumBM-06.g03647 | FusariumBM-06.g10344 | FusariumBM-06.g12547 | FusariumBM-06.g15290 | FusariumBM-06.g11047 | FusariumBM-06.g12850 | FusariumBM-06.g14883 | FusariumBM-06.g14868 | FusariumBM-06.g14850 | FusariumBM-06.g14682 | FusariumBM-06.g14369 | FusariumBM-06.g04553 | FusariumBM-06.g04688 | Fusarium…
GO:CC	intrinsic component of membrane	GO:0031224	3.59367e-38	482	FusariumBM-06.g15595 | FusariumBM-06.g05686 | FusariumBM-06.g02791 | FusariumBM-06.g01287 | FusariumBM-06.g10866 | FusariumBM-06.g10444 | FusariumBM-06.g13346 | FusariumBM-06.g07740 | FusariumBM-06.g10995 | FusariumBM-06.g04146 | FusariumBM-06.g10359 | FusariumBM-06.g04153 | FusariumBM-06.g10282 | FusariumBM-06.g15340 | FusariumBM-06.g15292 | FusariumBM-06.g15311 | FusariumBM-06.g15266 | Fusarium…
GO:CC	integral component of membrane	GO:0016021	4.84242e-37	478	FusariumBM-06.g15595 | FusariumBM-06.g05686 | FusariumBM-06.g02791 | FusariumBM-06.g01287 | FusariumBM-06.g10866 | FusariumBM-06.g10444 | FusariumBM-06.g13346 | FusariumBM-06.g07740 | FusariumBM-06.g10995 | FusariumBM-06.g04146 | FusariumBM-06.g10359 | FusariumBM-06.g04153 | FusariumBM-06.g10282 | FusariumBM-06.g15340 | FusariumBM-06.g15292 | FusariumBM-06.g15311 | FusariumBM-06.g15266 | Fusarium…
GO:CC	membrane	GO:0016020	1.08505e-26	506	FusariumBM-06.g15595 | FusariumBM-06.g05686 | FusariumBM-06.g02791 | FusariumBM-06.g01287 | FusariumBM-06.g10866 | FusariumBM-06.g10444 | FusariumBM-06.g13346 | FusariumBM-06.g07740 | FusariumBM-06.g10995 | FusariumBM-06.g04146 | FusariumBM-06.g10359 | FusariumBM-06.g04153 | FusariumBM-06.g10282 | FusariumBM-06.g15340 | FusariumBM-06.g15292 | FusariumBM-06.g15311 | FusariumBM-06.g15266 | Fusarium…
GO:CC	cellular anatomical entity	GO:0110165	0.0190457	672	FusariumBM-06.g15595 | FusariumBM-06.g05686 | FusariumBM-06.g02791 | FusariumBM-06.g01287 | FusariumBM-06.g10866 | FusariumBM-06.g10444 | FusariumBM-06.g13346 | FusariumBM-06.g07740 | FusariumBM-06.g10995 | FusariumBM-06.g04146 | FusariumBM-06.g02375 | FusariumBM-06.g03647 | FusariumBM-06.g10344 | FusariumBM-06.g10359 | FusariumBM-06.g04153 | FusariumBM-06.g10282 | FusariumBM-06.g15323 | Fusarium…
KEGG	Metabolic pathways	KEGG:01100	0.00351601	140	FusariumBM-06.g01829 | FusariumBM-06.g10385 | FusariumBM-06.g10372 | FusariumBM-06.g14799 | FusariumBM-06.g14730 | FusariumBM-06.g14691 | FusariumBM-06.g14424 | FusariumBM-06.g01111 | FusariumBM-06.g07105 | FusariumBM-06.g07091 | FusariumBM-06.g06752 | FusariumBM-06.g09828 | FusariumBM-06.g09866 | FusariumBM-06.g10028 | FusariumBM-06.g06454 | FusariumBM-06.g10965 | FusariumBM-06.g15620 | Fusarium…

## Sheet: MF_Transporter activity
Supplementary Table S8. Enriched genes in gene ontology (GO) terms within the “molecular function” category .
Gene-ID	Fold Change	Saccharomyces cerevisiae S288C	Neurospora crassa OR74A	Fusarium solani	Fusarium oxysporum NRRL 32931	Fusarium fujikuroi IMI 58289	Fusarium verticillioides 7600	Fusarium graminearum PH-1
g15595	7.04674	NP_011438.1 Hnm1p [Saccharomyces cerevisiae S288C]	XP_011395196.1 amino acid permease, variant [Neurospora crassa OR74A]	XP_046123389.1 amino acid/polyamine transporter I [Fusarium solani]	XP_031041109.1 uncharacterized protein FOYG_05776 [Fusarium oxysporum NRRL 32931]	XP_023425402.1 choline permease [Fusarium fujikuroi IMI 58289]	XP_018741981.1 hypothetical protein FVEG_00007 [Fusarium verticillioides 7600]	XP_011320437.1 hypothetical protein FGSG_08347 [Fusarium graminearum PH-1]
g05686	4.42711	NP_011776.1 Tna1p [Saccharomyces cerevisiae S288C]	XP_958667.3 pantothenate transporter liz1, partial [Neurospora crassa OR74A]	XP_046127493.1 major facilitator superfamily domain-containing protein [Fusarium solani]	XP_031041114.1 uncharacterized protein FOYG_05781 [Fusarium oxysporum NRRL 32931]	XP_023425407.1 related to nicotinamide mononucleotide permease [Fusarium fujikuroi IMI 58289]	XP_018741986.1 hypothetical protein FVEG_00012 [Fusarium verticillioides 7600]	XP_011323108.1 hypothetical protein FGSG_11519 [Fusarium graminearum PH-1]
g01287	1.9208	NP_012686.3 allantoate permease [Saccharomyces cerevisiae S288C]	XP_965426.1 allantoate permease [Neurospora crassa OR74A]	XP_046126926.1 major facilitator superfamily domain-containing protein [Fusarium solani]	XP_031041185.1 uncharacterized protein FOYG_05847 [Fusarium oxysporum NRRL 32931]	XP_023425314.1 related to allantoate permease [Fusarium fujikuroi IMI 58289]	XP_018742093.1 hypothetical protein FVEG_00091 [Fusarium verticillioides 7600]	XP_011315710.1 hypothetical protein FGSG_00108 [Fusarium graminearum PH-1]
g10866	3.80985	NP_012316.1 hexose transporter HXT9 [Saccharomyces cerevisiae S288C]	XP_963873.1 hexose transporter [Neurospora crassa OR74A]	XP_046130374.1 general substrate transporter [Fusarium solani]	XP_031041207.1 uncharacterized protein FOYG_05869 [Fusarium oxysporum NRRL 32931]	XP_023425292.1 related to hexose transporter protein [Fusarium fujikuroi IMI 58289]	XP_018742125.1 hypothetical protein FVEG_00117 [Fusarium verticillioides 7600]	XP_011315684.1 hypothetical protein FGSG_00087 [Fusarium graminearum PH-1]
g07740	2.48478	NP_013104.1 Thi73p [Saccharomyces cerevisiae S288C]	XP_965426.1 allantoate permease [Neurospora crassa OR74A]	XP_046124079.1 major facilitator superfamily domain-containing protein [Fusarium solani]	XP_031036593.1 uncharacterized protein FOYG_09074 [Fusarium oxysporum NRRL 32931]	XP_023432769.1 related to allantoate permease [Fusarium fujikuroi IMI 58289]	XP_018742199.1 hypothetical protein FVEG_00178 [Fusarium verticillioides 7600]	XP_011321822.1 hypothetical protein FGSG_03855 [Fusarium graminearum PH-1]
g10995	3.4452	NP_012686.3 allantoate permease [Saccharomyces cerevisiae S288C]	XP_965426.1 allantoate permease [Neurospora crassa OR74A]	XP_046130183.1 major facilitator superfamily domain-containing protein [Fusarium solani]	XP_031041279.1 uncharacterized protein FOYG_05936 [Fusarium oxysporum NRRL 32931]	XP_023425235.1 related to allantoate permease [Fusarium fujikuroi IMI 58289]	XP_018742199.1 hypothetical protein FVEG_00178 [Fusarium verticillioides 7600]	XP_011321822.1 hypothetical protein FGSG_03855 [Fusarium graminearum PH-1]
g02048	-1.54234	---	XP_957769.1 MFS monocarboxylate transporter [Neurospora crassa OR74A]	XP_046130830.1 major facilitator superfamily domain-containing protein [Fusarium solani]	XP_031031937.1 uncharacterized protein FOYG_15095 [Fusarium oxysporum NRRL 32931]	XP_023435101.1 related to monocarboxylate transporter 2 [Fusarium fujikuroi IMI 58289]	XP_018742240.1 hypothetical protein FVEG_00214 [Fusarium verticillioides 7600]	XP_011315813.1 hypothetical protein FGSG_00195 [Fusarium graminearum PH-1]
g10324	1.95678	NP_014274.1 Esbp6p [Saccharomyces cerevisiae S288C]	XP_957769.1 MFS monocarboxylate transporter [Neurospora crassa OR74A]	XP_046133736.1 major facilitator superfamily domain-containing protein [Fusarium solani]	XP_031041324.1 uncharacterized protein FOYG_05970 [Fusarium oxysporum NRRL 32931]	XP_023425462.1 related to monocarboxylate transporter 2 [Fusarium fujikuroi IMI 58289]	XP_018742240.1 hypothetical protein FVEG_00214 [Fusarium verticillioides 7600]	XP_011315813.1 hypothetical protein FGSG_00195 [Fusarium graminearum PH-1]
g01767	2.1896	NP_014951.4 Mch5p [Saccharomyces cerevisiae S288C]	XP_956353.3 MFS monocarboxylate transporter [Neurospora crassa OR74A]	XP_046130530.1 major facilitator superfamily domain-containing protein [Fusarium solani]	XP_031041336.1 uncharacterized protein FOYG_05979 [Fusarium oxysporum NRRL 32931]	XP_023425197.1 related to monocarboxylate transporter 4 [Fusarium fujikuroi IMI 58289]	XP_018742250.1 hypothetical protein FVEG_00223 [Fusarium verticillioides 7600]	XP_011315815.1 hypothetical protein FGSG_00197 [Fusarium graminearum PH-1]
g10359	-2.32457	NP_011914.1 Yhk8p [Saccharomyces cerevisiae S288C]	XP_001728337.2 hypothetical protein NCU10314 [Neurospora crassa OR74A]	XP_046133734.1 major facilitator superfamily domain-containing protein [Fusarium solani]	XP_031041346.1 uncharacterized protein FOYG_05985 [Fusarium oxysporum NRRL 32931]	XP_023425172.1 related to multidrug resistant protein [Fusarium fujikuroi IMI 58289]	XP_018742256.1 hypothetical protein FVEG_00229 [Fusarium verticillioides 7600]	XP_011315851.1 hypothetical protein FGSG_00226 [Fusarium graminearum PH-1]
g04153	1.26298	NP_013724.1 hexose transporter HXT2 [Saccharomyces cerevisiae S288C]	XP_964352.1 MFS monosaccharide transporter [Neurospora crassa OR74A]	XP_046135407.1 general substrate transporter [Fusarium solani]	XP_031051798.1 uncharacterized protein FOYG_02096 [Fusarium oxysporum NRRL 32931]	XP_023425258.1 related to hexose transporter protein [Fusarium fujikuroi IMI 58289]	XP_018742279.1 hypothetical protein FVEG_00248 [Fusarium verticillioides 7600]	XP_011320890.1 hypothetical protein FGSG_04676 [Fusarium graminearum PH-1]
g10282	1.2841	---	XP_963685.1 DUF914 domain membrane protein [Neurospora crassa OR74A]	XP_046133802.1 uncharacterized protein B0J15DRAFT_236663 [Fusarium solani]	XP_031041438.1 uncharacterized protein FOYG_06068 [Fusarium oxysporum NRRL 32931]	XP_023425114.1 related to solute carrier family 35 member F2 [Fusarium fujikuroi IMI 58289]	XP_018742347.1 hypothetical protein FVEG_00296 [Fusarium verticillioides 7600]	XP_011315898.1 hypothetical protein FGSG_00257 [Fusarium graminearum PH-1]
g15292	-5.53423	NP_015518.1 Aqy1p [Saccharomyces cerevisiae S288C]	XP_965183.2 aquaporin [Neurospora crassa OR74A]	XP_046138050.1 aquaporin-like protein [Fusarium solani]	XP_031041517.1 uncharacterized protein FOYG_06129 [Fusarium oxysporum NRRL 32931]	XP_023425058.1 related to aquaporin [Fusarium fujikuroi IMI 58289]	XP_018742456.1 hypothetical protein FVEG_00363 [Fusarium verticillioides 7600]	XP_011316524.1 hypothetical protein FGSG_00811 [Fusarium graminearum PH-1]
g15311	-3.64354	NP_010087.1 glucose sensor [Saccharomyces cerevisiae S288C]	XP_960000.1 quinate permease [Neurospora crassa OR74A]	XP_046138059.1 general substrate transporter [Fusarium solani]	XP_031041532.1 uncharacterized protein FOYG_06140 [Fusarium oxysporum NRRL 32931]	XP_023425049.1 related to quinate transport protein [Fusarium fujikuroi IMI 58289]	XP_018742467.1 hypothetical protein FVEG_00372 [Fusarium verticillioides 7600]	XP_011325901.1 hypothetical protein FGSG_11339 [Fusarium graminearum PH-1]
g15276	1.34378	NP_011776.1 Tna1p [Saccharomyces cerevisiae S288C]	XP_958974.2 MFS transporter [Neurospora crassa OR74A]	XP_046138091.1 major facilitator superfamily domain-containing protein [Fusarium solani]	XP_031041578.1 uncharacterized protein FOYG_06165 [Fusarium oxysporum NRRL 32931]	XP_023425028.1 related to allantoate permease [Fusarium fujikuroi IMI 58289]	XP_018742498.1 hypothetical protein FVEG_00393 [Fusarium verticillioides 7600]	XP_011316498.1 hypothetical protein FGSG_00787 [Fusarium graminearum PH-1]
g15257	-1.14571	NP_013231.1 low-affinity Zn(2+) transporter ZRT2 [Saccharomyces cerevisiae S288C]	XP_964776.1 ZIP family zinc transporter [Neurospora crassa OR74A]	XP_046138111.1 Zinc/iron permease [Fusarium solani]	XP_031041616.1 uncharacterized protein FOYG_06186 [Fusarium oxysporum NRRL 32931]	XP_023425008.1 related to low affininty zinc transporter [Fusarium fujikuroi IMI 58289]	XP_018742533.1 hypothetical protein FVEG_00411 [Fusarium verticillioides 7600]	XP_011316479.1 hypothetical protein FGSG_00768 [Fusarium graminearum PH-1]
g14634	1.16596	NP_010825.3 glucose-inactivated glycerol proton symporter STL1 [Saccharomyces cerevisiae S288C]	XP_960559.2 ascus development protein 3 [Neurospora crassa OR74A]	XP_046138784.1 general substrate transporter [Fusarium solani]	XP_031042829.1 uncharacterized protein FOYG_06867 [Fusarium oxysporum NRRL 32931]	XP_023424442.1 related to HXT3-Low-affinity hexose facilitator [Fusarium fujikuroi IMI 58289]	XP_018743613.1 hypothetical protein FVEG_01036 [Fusarium verticillioides 7600]	XP_011316256.1 hypothetical protein FGSG_00572 [Fusarium graminearum PH-1]
g14587	1.40014	NP_014257.1 ammonium permease MEP2 [Saccharomyces cerevisiae S288C]	XP_961677.1 ammonium transporter MEP2 [Neurospora crassa OR74A]	XP_046138839.1 ammonium transporter AmtB-like domain-containing protein [Fusarium solani]	XP_031042928.1 uncharacterized protein FOYG_06922 [Fusarium oxysporum NRRL 32931]	XP_023424397.1 probable ammonium transporter MEPa [Fusarium fujikuroi IMI 58289]	XP_018743687.1 hypothetical protein FVEG_01086 [Fusarium verticillioides 7600]	XP_011316311.1 ammonium transporter MEP2 [Fusarium graminearum PH-1]
g14320	-3.1632	NP_010973.3 Cu/Pi carrier [Saccharomyces cerevisiae S288C]	XP_011393176.1 mitochondrial phosphate carrier protein 2 [Neurospora crassa OR74A]	XP_046139117.1 mitochondrial carrier domain-containing protein [Fusarium solani]	XP_031043454.1 Cu/Pi carrier [Fusarium oxysporum NRRL 32931]	XP_023424142.1 probable phosphate transport protein, mitochondrial [Fusarium fujikuroi IMI 58289]	XP_018744175.1 hypothetical protein FVEG_01359 [Fusarium verticillioides 7600]	XP_011317005.1 phosphate carrier protein 2 [Fusarium graminearum PH-1]
g06782	5.48429	NP_013583.1 phosphate transporter PHO84 [Saccharomyces cerevisiae S288C]	XP_962538.2 inorganic phosphate transporter PHO84 [Neurospora crassa OR74A]	XP_046135737.1 major facilitator superfamily domain-containing protein [Fusarium solani]	XP_031033121.1 uncharacterized protein FOYG_13967 [Fusarium oxysporum NRRL 32931]	XP_023424082.1 related to high-affinity phosphate permease, phosphate-repressible [Fusarium fujikuroi IMI 58289]	XP_018744280.1 hypothetical protein FVEG_01425 [Fusarium verticillioides 7600]	XP_011317077.1 hypothetical protein FGSG_01295 [Fusarium graminearum PH-1]
g14256	1.5703	NP_013583.1 phosphate transporter PHO84 [Saccharomyces cerevisiae S288C]	XP_962538.2 inorganic phosphate transporter PHO84 [Neurospora crassa OR74A]	XP_046139197.1 major facilitator superfamily domain-containing protein [Fusarium solani]	XP_031043593.1 uncharacterized protein FOYG_07297 [Fusarium oxysporum NRRL 32931]	XP_023424082.1 related to high-affinity phosphate permease, phosphate-repressible [Fusarium fujikuroi IMI 58289]	XP_018744280.1 hypothetical protein FVEG_01425 [Fusarium verticillioides 7600]	XP_011317077.1 hypothetical protein FGSG_01295 [Fusarium graminearum PH-1]
g14232	2.80964	NP_013583.1 phosphate transporter PHO84 [Saccharomyces cerevisiae S288C]	XP_958868.2 MFS phosphate transporter [Neurospora crassa OR74A]	XP_046139214.1 major facilitator superfamily domain-containing protein [Fusarium solani]	XP_031043629.1 uncharacterized protein FOYG_07317 [Fusarium oxysporum NRRL 32931]	XP_023424069.1 related to inorganic phosphate permease [Fusarium fujikuroi IMI 58289]	XP_018744309.1 hypothetical protein FVEG_01440 [Fusarium verticillioides 7600]	XP_011317097.1 hypothetical protein FGSG_01311 [Fusarium graminearum PH-1]
g14177	1.60327	NP_013948.1 Fmp42p [Saccharomyces cerevisiae S288C]	XP_001728402.2 MFS transporter Fmp42 [Neurospora crassa OR74A]	XP_046139265.1 major facilitator superfamily domain-containing protein [Fusarium solani]	XP_031043726.1 uncharacterized protein FOYG_07364 [Fusarium oxysporum NRRL 32931]	XP_023424032.1 related to MFS amino acid transporter [Fusarium fujikuroi IMI 58289]	XP_018744407.1 hypothetical protein FVEG_01487 [Fusarium verticillioides 7600]	XP_011317143.1 hypothetical protein FGSG_01352 [Fusarium graminearum PH-1]
g05132	4.22249	NP_014470.1 hexose transporter HXT17 [Saccharomyces cerevisiae S288C]	XP_963873.1 hexose transporter [Neurospora crassa OR74A]	XP_046124349.1 general substrate transporter [Fusarium solani]	XP_031041035.1 uncharacterized protein FOYG_09013 [Fusarium oxysporum NRRL 32931]	XP_023432737.1 related to hexose transporter protein [Fusarium fujikuroi IMI 58289]	XP_018744458.1 hypothetical protein FVEG_01526 [Fusarium verticillioides 7600]	XP_011325302.1 hypothetical protein FGSG_11057 [Fusarium graminearum PH-1]
g15700	6.06731	NP_012316.1 hexose transporter HXT9 [Saccharomyces cerevisiae S288C]	XP_964352.1 MFS monosaccharide transporter [Neurospora crassa OR74A]	XP_046123581.1 general substrate transporter [Fusarium solani]	XP_031036610.1 uncharacterized protein FOYG_09090 [Fusarium oxysporum NRRL 32931]	XP_023432737.1 related to hexose transporter protein [Fusarium fujikuroi IMI 58289]	XP_018744458.1 hypothetical protein FVEG_01526 [Fusarium verticillioides 7600]	XP_011322476.1 hypothetical protein FGSG_03272 [Fusarium graminearum PH-1]
g01538	-2.89365	NP_013724.1 hexose transporter HXT2 [Saccharomyces cerevisiae S288C]	XP_958139.1 sugar transporter [Neurospora crassa OR74A]	XP_046126666.1 uncharacterized protein B0J15DRAFT_501556 [Fusarium solani]	XP_031036631.1 uncharacterized protein FOYG_09111 [Fusarium oxysporum NRRL 32931]	XP_023432755.1 related to myo-inositol transport protein ITR1 [Fusarium fujikuroi IMI 58289]	XP_018744478.1 hypothetical protein FVEG_01545 [Fusarium verticillioides 7600]	XP_011321706.1 hypothetical protein FGSG_03957 [Fusarium graminearum PH-1]
g01580	4.06417	NP_010087.1 glucose sensor [Saccharomyces cerevisiae S288C]	XP_958069.2 MFS monosaccharide transporter [Neurospora crassa OR74A]	XP_046124527.1 general substrate transporter [Fusarium solani]	XP_031036743.1 uncharacterized protein FOYG_09218 [Fusarium oxysporum NRRL 32931]	XP_023432644.1 probable monosaccharide transporter [Fusarium fujikuroi IMI 58289]	XP_018744619.1 hypothetical protein FVEG_01638 [Fusarium verticillioides 7600]	XP_011322198.1 hypothetical protein FGSG_03512 [Fusarium graminearum PH-1]
g07953	2.1723	NP_010087.1 glucose sensor [Saccharomyces cerevisiae S288C]	XP_958069.2 MFS monosaccharide transporter [Neurospora crassa OR74A]	XP_046124033.1 general substrate transporter [Fusarium solani]	XP_031036743.1 uncharacterized protein FOYG_09218 [Fusarium oxysporum NRRL 32931]	XP_023432644.1 probable monosaccharide transporter [Fusarium fujikuroi IMI 58289]	XP_018744619.1 hypothetical protein FVEG_01638 [Fusarium verticillioides 7600]	XP_011318591.1 hypothetical protein FGSG_02641 [Fusarium graminearum PH-1]
g11255	-1.79024	NP_010022.1 Git1p [Saccharomyces cerevisiae S288C]	XP_960435.2 MFS phospholipid transporter [Neurospora crassa OR74A]	XP_046129916.1 major facilitator superfamily domain-containing protein [Fusarium solani]	XP_031036874.1 uncharacterized protein FOYG_09328 [Fusarium oxysporum NRRL 32931]	XP_023432525.1 related to GIT1-Glycerophosphoinositol transporter also able to mediate low-affinity phosphate trans [Fusarium fujikuroi IMI 58289]	XP_018744755.1 hypothetical protein FVEG_01756 [Fusarium verticillioides 7600]	XP_011323428.1 hypothetical protein FGSG_04957 [Fusarium graminearum PH-1]
g06648	3.04745	NP_011579.1 Vht1p [Saccharomyces cerevisiae S288C]	XP_960193.3 hypothetical protein NCU09795 [Neurospora crassa OR74A]	XP_046135610.1 major facilitator superfamily domain-containing protein [Fusarium solani]	XP_031036887.1 uncharacterized protein FOYG_09341 [Fusarium oxysporum NRRL 32931]	XP_023432510.1 related to transporter protein [Fusarium fujikuroi IMI 58289]	XP_018744781.1 hypothetical protein FVEG_01777 [Fusarium verticillioides 7600]	XP_011320546.1 hypothetical protein FGSG_08256 [Fusarium graminearum PH-1]
g06973	-1.51641	NP_013031.3 basic amino acid transporter [Saccharomyces cerevisiae S288C]	XP_958171.3 MFS toxin efflux pump [Neurospora crassa OR74A]	XP_046135956.1 major facilitator superfamily domain-containing protein [Fusarium solani]	XP_031037015.1 uncharacterized protein FOYG_09441 [Fusarium oxysporum NRRL 32931]	XP_023432424.1 related to aflatoxin efflux pump AFLT [Fusarium fujikuroi IMI 58289]	XP_018744888.1 hypothetical protein FVEG_01856 [Fusarium verticillioides 7600]	XP_011319978.1 hypothetical protein FGSG_08749 [Fusarium graminearum PH-1]
g07126	-2.66855	---	XP_964615.1 copper transporter [Neurospora crassa OR74A]	XP_046136116.1 Ctr copper transporter family-domain-containing protein [Fusarium solani]	XP_031037226.1 uncharacterized protein FOYG_09559 [Fusarium oxysporum NRRL 32931]	XP_023432793.1 related to Ctr copper transporter [Fusarium fujikuroi IMI 58289]	XP_018745070.1 hypothetical protein FVEG_01964 [Fusarium verticillioides 7600]	XP_011320039.1 hypothetical protein FGSG_08697 [Fusarium graminearum PH-1]
g07681	-6.07585	---	XP_964615.1 copper transporter [Neurospora crassa OR74A]	XP_046125616.1 Ctr copper transporter, partial [Fusarium solani]	XP_031037226.1 uncharacterized protein FOYG_09559 [Fusarium oxysporum NRRL 32931]	XP_023432793.1 related to Ctr copper transporter [Fusarium fujikuroi IMI 58289]	XP_018745070.1 hypothetical protein FVEG_01964 [Fusarium verticillioides 7600]	XP_011320039.1 hypothetical protein FGSG_08697 [Fusarium graminearum PH-1]
g07102	1.14071	NP_014453.3 Hol1p [Saccharomyces cerevisiae S288C]	XP_964332.2 MFS transporter [Neurospora crassa OR74A]	XP_046136110.1 major facilitator superfamily domain-containing protein [Fusarium solani]	XP_031037278.1 uncharacterized protein FOYG_09590 [Fusarium oxysporum NRRL 32931]	XP_023432310.1 related to HOL1 protein [Fusarium fujikuroi IMI 58289]	XP_018745119.1 hypothetical protein FVEG_01992 [Fusarium verticillioides 7600]	XP_011320068.1 hypothetical protein FGSG_08672 [Fusarium graminearum PH-1]
g06947	3.77995	NP_010825.3 glucose-inactivated glycerol proton symporter STL1 [Saccharomyces cerevisiae S288C]	XP_963341.3 hypothetical protein NCU05350 [Neurospora crassa OR74A]	XP_046135923.1 general substrate transporter [Fusarium solani]	XP_031037417.1 uncharacterized protein FOYG_09665 [Fusarium oxysporum NRRL 32931]	XP_023432230.1 related to sugar transport protein STP1 [Fusarium fujikuroi IMI 58289]	XP_018745264.1 hypothetical protein FVEG_02070 [Fusarium verticillioides 7600]	XP_011320136.1 hypothetical protein FGSG_08611 [Fusarium graminearum PH-1]
g06864	-1.45838	---	---	XP_046135836.1 Sodium:dicarboxylate symporter [Fusarium solani]	XP_031037563.1 uncharacterized protein FOYG_09748 [Fusarium oxysporum NRRL 32931]	XP_023432183.1 related to excitatory amino acid transporter [Fusarium fujikuroi IMI 58289]	XP_018745426.1 hypothetical protein FVEG_02135 [Fusarium verticillioides 7600]	XP_011320301.1 hypothetical protein FGSG_13360 [Fusarium graminearum PH-1]
g06867	-1.60016	NP_010556.1 Cu(2+)-transporting P-type ATPase CCC2 [Saccharomyces cerevisiae S288C]	XP_957691.3 copper resistance-associated P-type ATPase [Neurospora crassa OR74A]	XP_046135834.1 E1-E2 ATPase-domain-containing protein [Fusarium solani]	XP_031037565.1 uncharacterized protein FOYG_09750 [Fusarium oxysporum NRRL 32931]	XP_023432182.1 related to CCC2-P-type ATPase involved in export of Cu++ from the cytosol into intracellular, secret [Fusarium fujikuroi IMI 58289]	XP_018745429.1 hypothetical protein FVEG_02137 [Fusarium verticillioides 7600]	XP_011320299.1 hypothetical protein FGSG_08466 [Fusarium graminearum PH-1]
g07057	1.65419	NP_014124.1 Bor1p [Saccharomyces cerevisiae S288C]	XP_964280.1 HCO3 [Neurospora crassa OR74A]	XP_046136040.1 HCO3 transporter family-domain-containing protein [Fusarium solani]	XP_031037677.1 uncharacterized protein FOYG_09813 [Fusarium oxysporum NRRL 32931]	XP_023432133.1 band 3 anion transport family protein [Fusarium fujikuroi IMI 58289]	XP_018745521.1 hypothetical protein FVEG_02190 [Fusarium verticillioides 7600]	XP_011320242.1 hypothetical protein FGSG_08518 [Fusarium graminearum PH-1]
g05533	-3.48727	NP_014567.2 uncharacterized protein YOL075C [Saccharomyces cerevisiae S288C]	XP_957636.2 ABC transporter [Neurospora crassa OR74A]	XP_046127629.1 uncharacterized protein B0J15DRAFT_564801 [Fusarium solani]	XP_031037892.1 uncharacterized protein FOYG_09959 [Fusarium oxysporum NRRL 32931]	XP_023432013.1 related to ABC transporter [Fusarium fujikuroi IMI 58289]	XP_018745729.1 hypothetical protein FVEG_02321 [Fusarium verticillioides 7600]	XP_011320404.1 hypothetical protein FGSG_08373 [Fusarium graminearum PH-1]
g06819	1.43497	NP_014567.2 uncharacterized protein YOL075C [Saccharomyces cerevisiae S288C]	XP_957636.2 ABC transporter [Neurospora crassa OR74A]	XP_046135766.1 uncharacterized protein B0J15DRAFT_576079 [Fusarium solani]	XP_031037892.1 uncharacterized protein FOYG_09959 [Fusarium oxysporum NRRL 32931]	XP_023432013.1 related to ABC transporter [Fusarium fujikuroi IMI 58289]	XP_018745729.1 hypothetical protein FVEG_02321 [Fusarium verticillioides 7600]	XP_011320404.1 hypothetical protein FGSG_08373 [Fusarium graminearum PH-1]
g06742	1.80066	NP_011438.1 Hnm1p [Saccharomyces cerevisiae S288C]	XP_011395196.1 amino acid permease, variant [Neurospora crassa OR74A]	XP_046135727.1 amino acid/polyamine transporter I [Fusarium solani]	XP_031037927.1 uncharacterized protein FOYG_09991 [Fusarium oxysporum NRRL 32931]	XP_023431991.1 choline permease [Fusarium fujikuroi IMI 58289]	XP_018745760.1 hypothetical protein FVEG_02343 [Fusarium verticillioides 7600]	XP_011320437.1 hypothetical protein FGSG_08347 [Fusarium graminearum PH-1]
g02180	-1.24587	NP_010910.1 NAD+ transporter [Saccharomyces cerevisiae S288C]	XP_960808.1 calcium-binding mitochondrial carrier protein Aralar2 [Neurospora crassa OR74A]	XP_046131022.1 mitochondrial carrier domain-containing protein [Fusarium solani]	XP_031039273.1 uncharacterized protein FOYG_07906 [Fusarium oxysporum NRRL 32931]	XP_023430455.1 related to folate transporter/carrier (mitochondrial) [Fusarium fujikuroi IMI 58289]	XP_018746932.1 hypothetical protein FVEG_03025 [Fusarium verticillioides 7600]	XP_011319254.1 hypothetical protein FGSG_10295 [Fusarium graminearum PH-1]
g06468	4.41671	NP_009957.1 Fen2p [Saccharomyces cerevisiae S288C]	XP_962854.3 MFS pantothenate transporter [Neurospora crassa OR74A]	XP_046133943.1 major facilitator superfamily domain-containing protein [Fusarium solani]	XP_031039246.1 uncharacterized protein FOYG_07884 [Fusarium oxysporum NRRL 32931]	XP_023430436.1 related to transmembrane transporter Liz1p [Fusarium fujikuroi IMI 58289]	XP_018746958.1 hypothetical protein FVEG_03045 [Fusarium verticillioides 7600]	XP_011319277.1 hypothetical protein FGSG_10317 [Fusarium graminearum PH-1]
g10097	1.25136	NP_009957.1 Fen2p [Saccharomyces cerevisiae S288C]	XP_962854.3 MFS pantothenate transporter [Neurospora crassa OR74A]	XP_046133943.1 major facilitator superfamily domain-containing protein [Fusarium solani]	XP_031039246.1 uncharacterized protein FOYG_07884 [Fusarium oxysporum NRRL 32931]	XP_023430436.1 related to transmembrane transporter Liz1p [Fusarium fujikuroi IMI 58289]	XP_018746958.1 hypothetical protein FVEG_03045 [Fusarium verticillioides 7600]	XP_011319277.1 hypothetical protein FGSG_10317 [Fusarium graminearum PH-1]
g10168	1.19698	NP_011776.1 Tna1p [Saccharomyces cerevisiae S288C]	XP_959199.1 MFS transporter [Neurospora crassa OR74A]	XP_046133888.1 major facilitator superfamily domain-containing protein [Fusarium solani]	XP_031039172.1 uncharacterized protein FOYG_07834 [Fusarium oxysporum NRRL 32931]	XP_023430392.1 related to putative tartrate transporter [Fusarium fujikuroi IMI 58289]	XP_018747024.1 hypothetical protein FVEG_03091 [Fusarium verticillioides 7600]	XP_011317849.1 hypothetical protein FGSG_01986 [Fusarium graminearum PH-1]
g08700	-6.05542	NP_014538.2 myo-inositol transporter ITR2 [Saccharomyces cerevisiae S288C]	XP_955927.2 MFS sugar transporter [Neurospora crassa OR74A]	XP_046140302.1 uncharacterized protein B0J15DRAFT_382366 [Fusarium solani]	XP_031039021.1 uncharacterized protein FOYG_07718 [Fusarium oxysporum NRRL 32931]	XP_023430290.1 related to myo-inositol transport protein ITR1 [Fusarium fujikuroi IMI 58289]	XP_018747180.1 hypothetical protein FVEG_03193 [Fusarium verticillioides 7600]	XP_011319454.1 hypothetical protein FGSG_10474 [Fusarium graminearum PH-1]
g13008	-6.16456	NP_014522.1 Mch4p [Saccharomyces cerevisiae S288C]	XP_957075.1 MFS monocarboxylate transporter [Neurospora crassa OR74A]	XP_046134757.1 major facilitator superfamily domain-containing protein [Fusarium solani]	XP_031038974.1 uncharacterized protein FOYG_07682 [Fusarium oxysporum NRRL 32931]	XP_023430259.1 related to monocarboxylate transporter 2 [Fusarium fujikuroi IMI 58289]	XP_018747228.1 hypothetical protein FVEG_03226 [Fusarium verticillioides 7600]	XP_011319498.1 hypothetical protein FGSG_10506 [Fusarium graminearum PH-1]
g15535	-2.19304	NP_014951.4 Mch5p [Saccharomyces cerevisiae S288C]	XP_958769.1 hypothetical protein NCU09550 [Neurospora crassa OR74A]	XP_046124806.1 major facilitator superfamily domain-containing protein [Fusarium solani]	XP_031038974.1 uncharacterized protein FOYG_07682 [Fusarium oxysporum NRRL 32931]	XP_023430259.1 related to monocarboxylate transporter 2 [Fusarium fujikuroi IMI 58289]	XP_018747228.1 hypothetical protein FVEG_03226 [Fusarium verticillioides 7600]	XP_011319498.1 hypothetical protein FGSG_10506 [Fusarium graminearum PH-1]
g10409	1.92738	NP_014453.3 Hol1p [Saccharomyces cerevisiae S288C]	XP_964381.2 hypothetical protein NCU00728 [Neurospora crassa OR74A]	XP_046133575.1 major facilitator superfamily domain-containing protein [Fusarium solani]	XP_031036562.1 uncharacterized protein FOYG_09046 [Fusarium oxysporum NRRL 32931]	XP_023430149.1 related to HOL1, putative substrate-H+ antiporter [Fusarium fujikuroi IMI 58289]	XP_018747349.1 hypothetical protein FVEG_03316 [Fusarium verticillioides 7600]	XP_011327395.1 hypothetical protein FGSG_07610 [Fusarium graminearum PH-1]
g11039	3.51145	NP_014453.3 Hol1p [Saccharomyces cerevisiae S288C]	XP_964381.2 hypothetical protein NCU00728 [Neurospora crassa OR74A]	XP_046130158.1 major facilitator superfamily domain-containing protein [Fusarium solani]	XP_031036649.1 uncharacterized protein FOYG_09128 [Fusarium oxysporum NRRL 32931]	XP_023430149.1 related to HOL1, putative substrate-H+ antiporter [Fusarium fujikuroi IMI 58289]	XP_018747349.1 hypothetical protein FVEG_03316 [Fusarium verticillioides 7600]	XP_011327395.1 hypothetical protein FGSG_07610 [Fusarium graminearum PH-1]
g12191	2.28482	NP_014453.3 Hol1p [Saccharomyces cerevisiae S288C]	XP_964381.2 hypothetical protein NCU00728 [Neurospora crassa OR74A]	XP_046128290.1 major facilitator superfamily domain-containing protein [Fusarium solani]	XP_031036649.1 uncharacterized protein FOYG_09128 [Fusarium oxysporum NRRL 32931]	XP_023430149.1 related to HOL1, putative substrate-H+ antiporter [Fusarium fujikuroi IMI 58289]	XP_018747349.1 hypothetical protein FVEG_03316 [Fusarium verticillioides 7600]	XP_011327395.1 hypothetical protein FGSG_07610 [Fusarium graminearum PH-1]
g00041	2.09958	NP_009577.1 uracil permease [Saccharomyces cerevisiae S288C]	XP_962492.1 uracil permease [Neurospora crassa OR74A]	XP_046137858.1 permease for cytosine/purines, uracil, thiamine, allantoin-domain-containing protein [Fusarium solani]	XP_031038771.1 uncharacterized protein FOYG_07504 [Fusarium oxysporum NRRL 32931]	XP_023438202.1 probable uracil permease [Fusarium fujikuroi IMI 58289]	XP_018747420.1 hypothetical protein FVEG_03375 [Fusarium verticillioides 7600]	XP_011317567.1 hypothetical protein FGSG_12003 [Fusarium graminearum PH-1]
g04204	4.12413	NP_011914.1 Yhk8p [Saccharomyces cerevisiae S288C]	XP_960542.1 membrane transporter [Neurospora crassa OR74A]	XP_046131985.1 major facilitator superfamily domain-containing protein [Fusarium solani]	XP_031043812.1 uncharacterized protein FOYG_04046 [Fusarium oxysporum NRRL 32931]	XP_023427081.1 related to multidrug resistant protein [Fusarium fujikuroi IMI 58289]	XP_018747490.1 hypothetical protein FVEG_03436 [Fusarium verticillioides 7600]	XP_011323102.1 hypothetical protein FGSG_11525 [Fusarium graminearum PH-1]
g05510	4.06555	NP_011401.1 uncharacterized protein YGL114W [Saccharomyces cerevisiae S288C]	XP_958641.2 hypothetical protein NCU09874 [Neurospora crassa OR74A]	XP_046124158.1 OPT oligopeptide transporter protein-domain-containing protein [Fusarium solani]	XP_031043909.1 uncharacterized protein FOYG_04127 [Fusarium oxysporum NRRL 32931]	XP_023427001.1 permease-like protein [Fusarium fujikuroi IMI 58289]	XP_018747603.1 hypothetical protein FVEG_03537 [Fusarium verticillioides 7600]	XP_011323341.1 hypothetical protein FGSG_04876 [Fusarium graminearum PH-1]
g12913	3.96739	NP_011401.1 uncharacterized protein YGL114W [Saccharomyces cerevisiae S288C]	XP_958641.2 hypothetical protein NCU09874 [Neurospora crassa OR74A]	XP_046134661.1 OPT oligopeptide transporter protein-domain-containing protein [Fusarium solani]	XP_031043909.1 uncharacterized protein FOYG_04127 [Fusarium oxysporum NRRL 32931]	XP_023427001.1 permease-like protein [Fusarium fujikuroi IMI 58289]	XP_018747603.1 hypothetical protein FVEG_03537 [Fusarium verticillioides 7600]	XP_011323341.1 hypothetical protein FGSG_04876 [Fusarium graminearum PH-1]
g13917	1.12225	NP_011401.1 uncharacterized protein YGL114W [Saccharomyces cerevisiae S288C]	XP_958641.2 hypothetical protein NCU09874 [Neurospora crassa OR74A]	XP_046129659.1 OPT oligopeptide transporter protein-domain-containing protein [Fusarium solani]	XP_031043909.1 uncharacterized protein FOYG_04127 [Fusarium oxysporum NRRL 32931]	XP_023437366.1 permease-like protein [Fusarium fujikuroi IMI 58289]	XP_018747603.1 hypothetical protein FVEG_03537 [Fusarium verticillioides 7600]	XP_011323341.1 hypothetical protein FGSG_04876 [Fusarium graminearum PH-1]
g05539	-1.29004	NP_011776.1 Tna1p [Saccharomyces cerevisiae S288C]	XP_963279.2 MFS transporter [Neurospora crassa OR74A]	XP_046127624.1 major facilitator superfamily domain-containing protein [Fusarium solani]	XP_031043968.1 uncharacterized protein FOYG_04175 [Fusarium oxysporum NRRL 32931]	XP_023426947.1 related to allantoate permease [Fusarium fujikuroi IMI 58289]	XP_018747672.1 hypothetical protein FVEG_03592 [Fusarium verticillioides 7600]	XP_011323368.1 hypothetical protein FGSG_04899 [Fusarium graminearum PH-1]
g11316	4.23335	NP_011776.1 Tna1p [Saccharomyces cerevisiae S288C]	XP_963279.2 MFS transporter [Neurospora crassa OR74A]	XP_046131868.1 major facilitator superfamily domain-containing protein [Fusarium solani]	XP_031035260.1 uncharacterized protein FOYG_10917 [Fusarium oxysporum NRRL 32931]	XP_023433602.1 probable MFS transporter [Fusarium fujikuroi IMI 58289]	XP_018747672.1 hypothetical protein FVEG_03592 [Fusarium verticillioides 7600]	XP_011325589.1 hypothetical protein FGSG_10809 [Fusarium graminearum PH-1]
g11054	3.52789	NP_012100.1 Soa1p [Saccharomyces cerevisiae S288C]	XP_962843.2 MFS transporter [Neurospora crassa OR74A]	XP_046130098.1 major facilitator superfamily domain-containing protein [Fusarium solani]	XP_031044011.1 uncharacterized protein FOYG_04217 [Fusarium oxysporum NRRL 32931]	XP_023426912.1 related to nicotinamide mononucleotide permease [Fusarium fujikuroi IMI 58289]	XP_018747727.1 hypothetical protein FVEG_03633 [Fusarium verticillioides 7600]	XP_011325230.1 hypothetical protein FGSG_11122 [Fusarium graminearum PH-1]
g05671	-2.46831	NP_012611.1 Mir1p [Saccharomyces cerevisiae S288C]	XP_963478.1 mitochondrial phosphate carrier protein [Neurospora crassa OR74A]	XP_046127526.1 mitochondrial carrier domain-containing protein [Fusarium solani]	XP_031044032.1 uncharacterized protein FOYG_04233 [Fusarium oxysporum NRRL 32931]	XP_023426900.1 probable phosphate transport protein MIR1 [Fusarium fujikuroi IMI 58289]	XP_018747749.1 hypothetical protein FVEG_03646 [Fusarium verticillioides 7600]	XP_011328630.1 hypothetical protein FGSG_09155 [Fusarium graminearum PH-1]
g13280	4.50047	NP_011855.1 uncharacterized protein YHL008C [Saccharomyces cerevisiae S288C]	XP_964155.1 formate/nitrite transporter [Neurospora crassa OR74A]	XP_046135085.1 Formate/nitrite transporter [Fusarium solani]	XP_031044091.1 uncharacterized protein FOYG_04290 [Fusarium oxysporum NRRL 32931]	XP_023426836.1 related to formate transport protein [Fusarium fujikuroi IMI 58289]	XP_018747821.1 hypothetical protein FVEG_03704 [Fusarium verticillioides 7600]	XP_011328588.1 hypothetical protein FGSG_09191 [Fusarium graminearum PH-1]
g15407	-2.48227	NP_013231.1 low-affinity Zn(2+) transporter ZRT2 [Saccharomyces cerevisiae S288C]	XP_001727997.1 plasma membrane zinc ion transporter [Neurospora crassa OR74A]	XP_046137942.1 ZIP zinc transporter-domain-containing protein [Fusarium solani]	XP_031044211.1 uncharacterized protein FOYG_04383 [Fusarium oxysporum NRRL 32931]	XP_023426755.1 related to low affininty zinc transporter [Fusarium fujikuroi IMI 58289]	XP_018747923.1 hypothetical protein FVEG_03786 [Fusarium verticillioides 7600]	XP_011328458.1 hypothetical protein FGSG_09303 [Fusarium graminearum PH-1]
g10267	-3.31034	NP_009857.1 maltose permease [Saccharomyces cerevisiae S288C]	XP_961779.1 MFS maltose permease [Neurospora crassa OR74A]	XP_046133820.1 general substrate transporter [Fusarium solani]	XP_031044407.1 uncharacterized protein FOYG_04522 [Fusarium oxysporum NRRL 32931]	XP_023426637.1 probable alpha-glucoside transport protein [Fusarium fujikuroi IMI 58289]	XP_018748118.1 hypothetical protein FVEG_03907 [Fusarium verticillioides 7600]	XP_011328378.1 hypothetical protein FGSG_09367 [Fusarium graminearum PH-1]
g01907	2.62391	NP_012701.2 Mch2p [Saccharomyces cerevisiae S288C]	XP_957523.3 hypothetical protein NCU04446 [Neurospora crassa OR74A]	XP_046130744.1 major facilitator superfamily domain-containing protein [Fusarium solani]	XP_031044433.1 uncharacterized protein FOYG_04542 [Fusarium oxysporum NRRL 32931]	XP_023426622.1 MCH2-like monocarboxylate permease family protein [Fusarium fujikuroi IMI 58289]	XP_018748134.1 hypothetical protein FVEG_03922 [Fusarium verticillioides 7600]	XP_011328369.1 hypothetical protein FGSG_09376 [Fusarium graminearum PH-1]
g08781	-1.29114	NP_013031.3 basic amino acid transporter [Saccharomyces cerevisiae S288C]	XP_001728262.2 hypothetical protein NCU10910 [Neurospora crassa OR74A]	XP_046140392.1 major facilitator superfamily domain-containing protein [Fusarium solani]	XP_031044595.1 uncharacterized protein FOYG_04655 [Fusarium oxysporum NRRL 32931]	XP_023426528.1 related to putative multidrug transporter [Fusarium fujikuroi IMI 58289]	XP_018748260.1 hypothetical protein FVEG_04012 [Fusarium verticillioides 7600]	XP_011328265.1 hypothetical protein FGSG_09461 [Fusarium graminearum PH-1]
g08798	1.87616	NP_012588.1 Kch1p [Saccharomyces cerevisiae S288C]	XP_957567.3 hypothetical protein NCU03928 [Neurospora crassa OR74A]	XP_046140406.1 uncharacterized protein B0J15DRAFT_25010 [Fusarium solani]	XP_031044617.1 uncharacterized protein FOYG_04671 [Fusarium oxysporum NRRL 32931]	XP_023426515.1 uncharacterized protein FFUJ_04343 [Fusarium fujikuroi IMI 58289]	XP_018748275.1 hypothetical protein FVEG_04025 [Fusarium verticillioides 7600]	XP_011328245.1 hypothetical protein FGSG_09478 [Fusarium graminearum PH-1]
g08787	1.28059	---	XP_011394989.1 cell surface receptor/MFS transporter, variant 2 [Neurospora crassa OR74A]	XP_046140418.1 major facilitator superfamily domain-containing protein [Fusarium solani]	XP_031044639.1 uncharacterized protein FOYG_04684 [Fusarium oxysporum NRRL 32931]	XP_023427179.1 related to permease of the major facilitator superfamily [Fusarium fujikuroi IMI 58289]	XP_018748297.1 hypothetical protein FVEG_04040 [Fusarium verticillioides 7600]	XP_011328233.1 hypothetical protein FGSG_09490 [Fusarium graminearum PH-1]
g06899	-3.363	NP_013031.3 basic amino acid transporter [Saccharomyces cerevisiae S288C]	XP_957468.3 MFS aflatoxin efflux pump [Neurospora crassa OR74A]	XP_046135864.1 major facilitator superfamily domain-containing protein [Fusarium solani]	XP_031044823.1 uncharacterized protein FOYG_04803 [Fusarium oxysporum NRRL 32931]	XP_023426407.1 probable aflatoxin efflux pump AFLT [Fusarium fujikuroi IMI 58289]	XP_018748464.1 hypothetical protein FVEG_04150 [Fusarium verticillioides 7600]	XP_011318231.1 hypothetical protein FGSG_02322 [Fusarium graminearum PH-1]
g08628	-6.01337	NP_013031.3 basic amino acid transporter [Saccharomyces cerevisiae S288C]	XP_957468.3 MFS aflatoxin efflux pump [Neurospora crassa OR74A]	XP_046140227.1 major facilitator superfamily domain-containing protein [Fusarium solani]	XP_031044823.1 uncharacterized protein FOYG_04803 [Fusarium oxysporum NRRL 32931]	XP_023426407.1 probable aflatoxin efflux pump AFLT [Fusarium fujikuroi IMI 58289]	XP_018748464.1 hypothetical protein FVEG_04150 [Fusarium verticillioides 7600]	XP_011328115.1 hypothetical protein FGSG_09595 [Fusarium graminearum PH-1]
g03963	2.60286	NP_013052.1 bile acid-transporting ATPase YBT1 [Saccharomyces cerevisiae S288C]	XP_962220.3 ABC transporter [Neurospora crassa OR74A]	XP_046134676.1 P-loop containing nucleoside triphosphate hydrolase protein [Fusarium solani]	XP_031044855.1 uncharacterized protein FOYG_04822 [Fusarium oxysporum NRRL 32931]	XP_023426389.1 related to ATP-binding cassette (ABC) transporter [Fusarium fujikuroi IMI 58289]	XP_018748505.1 hypothetical protein FVEG_04167 [Fusarium verticillioides 7600]	XP_011324123.1 metal resistance protein YCF1 [Fusarium graminearum PH-1]
g05833	-8.58748	NP_009562.1 Flr1p [Saccharomyces cerevisiae S288C]	XP_959691.3 MSF membrane transporter [Neurospora crassa OR74A]	XP_046127361.1 major facilitator superfamily domain-containing protein [Fusarium solani]	XP_031044974.1 uncharacterized protein FOYG_04905 [Fusarium oxysporum NRRL 32931]	XP_023426322.1 related to FLR1-Putative H+ antiporter regulated by yAP-1 and involved in multidrug resistance [Fusarium fujikuroi IMI 58289]	XP_018748620.1 hypothetical protein FVEG_04238 [Fusarium verticillioides 7600]	XP_011323833.1 hypothetical protein FGSG_05318 [Fusarium graminearum PH-1]
g02415	2.99526	NP_011805.3 alpha-glucoside permease [Saccharomyces cerevisiae S288C]	XP_965499.1 MFS maltose permease MalP [Neurospora crassa OR74A]	XP_046125224.1 general substrate transporter [Fusarium solani]	XP_031051752.1 uncharacterized protein FOYG_02057 [Fusarium oxysporum NRRL 32931]	XP_023437307.1 probable maltose permease (MalP) [Fusarium fujikuroi IMI 58289]	XP_018748718.1 hypothetical protein FVEG_04305 [Fusarium verticillioides 7600]	XP_011325199.1 hypothetical protein FGSG_11150 [Fusarium graminearum PH-1]
g02404	2.10859	NP_011438.1 Hnm1p [Saccharomyces cerevisiae S288C]	XP_011394716.1 APC amino acid permease [Neurospora crassa OR74A]	XP_046125206.1 amino acid/polyamine transporter I [Fusarium solani]	XP_031051663.1 uncharacterized protein FOYG_01970 [Fusarium oxysporum NRRL 32931]	XP_023428726.1 related to HNM1-Choline permease [Fusarium fujikuroi IMI 58289]	XP_018748830.1 hypothetical protein FVEG_04393 [Fusarium verticillioides 7600]	XP_011318185.1 hypothetical protein FGSG_02278 [Fusarium graminearum PH-1]
g15639	1.49862	NP_011438.1 Hnm1p [Saccharomyces cerevisiae S288C]	XP_011394716.1 APC amino acid permease [Neurospora crassa OR74A]	XP_046125206.1 amino acid/polyamine transporter I [Fusarium solani]	XP_031051663.1 uncharacterized protein FOYG_01970 [Fusarium oxysporum NRRL 32931]	XP_023428726.1 related to HNM1-Choline permease [Fusarium fujikuroi IMI 58289]	XP_018748830.1 hypothetical protein FVEG_04393 [Fusarium verticillioides 7600]	XP_011318185.1 hypothetical protein FGSG_02278 [Fusarium graminearum PH-1]
g02921	5.5183	NP_012705.1 Jen1p [Saccharomyces cerevisiae S288C]	XP_961597.2 carboxylic acid transporter [Neurospora crassa OR74A]	XP_046133313.1 major facilitator superfamily domain-containing protein [Fusarium solani]	XP_031051429.1 uncharacterized protein FOYG_01771 [Fusarium oxysporum NRRL 32931]	XP_023429025.1 related to carboxylic acid transport protein JEN1 [Fusarium fujikuroi IMI 58289]	XP_018749030.1 hypothetical protein FVEG_04557 [Fusarium verticillioides 7600]	XP_011324487.1 hypothetical protein FGSG_05882 [Fusarium graminearum PH-1]
g12826	2.51822	NP_014453.3 Hol1p [Saccharomyces cerevisiae S288C]	XP_964381.2 hypothetical protein NCU00728 [Neurospora crassa OR74A]	XP_046134541.1 major facilitator superfamily domain-containing protein [Fusarium solani]	XP_031051410.1 uncharacterized protein FOYG_01756 [Fusarium oxysporum NRRL 32931]	XP_023429039.1 related to HOL1, putative substrate-H+ antiporter [Fusarium fujikuroi IMI 58289]	XP_018749058.1 hypothetical protein FVEG_04570 [Fusarium verticillioides 7600]	XP_011322387.1 hypothetical protein FGSG_03345 [Fusarium graminearum PH-1]
g15264	-2.66469	NP_013515.3 high-affinity Cu transporter CTR3 [Saccharomyces cerevisiae S288C]	XP_964373.3 ctr copper transporter [Neurospora crassa OR74A]	XP_046138107.1 Ctr copper transporter family-domain-containing protein [Fusarium solani]	XP_031051207.1 uncharacterized protein FOYG_01626 [Fusarium oxysporum NRRL 32931]	XP_023429153.1 related to copper transport protein [Fusarium fujikuroi IMI 58289]	XP_018749255.1 hypothetical protein FVEG_04695 [Fusarium verticillioides 7600]	XP_011316484.1 hypothetical protein FGSG_00773 [Fusarium graminearum PH-1]
g06715	-1.76218	NP_015053.2 ATP-binding cassette permease MDL2 [Saccharomyces cerevisiae S288C]	XP_011393290.1 multidrug resistance protein 3, variant 1 [Neurospora crassa OR74A]	XP_046135691.1 P-loop containing nucleoside triphosphate hydrolase protein [Fusarium solani]	XP_031029779.1 uncharacterized protein FOYG_16778 [Fusarium oxysporum NRRL 32931]	XP_023429339.1 related to ABC transporter [Fusarium fujikuroi IMI 58289]	XP_018749580.1 hypothetical protein FVEG_04890 [Fusarium verticillioides 7600]	XP_011323724.1 hypothetical protein FGSG_12704 [Fusarium graminearum PH-1]
g07309	-1.27811	NP_015053.2 ATP-binding cassette permease MDL2 [Saccharomyces cerevisiae S288C]	XP_011393292.1 multidrug resistance protein 3, variant 2 [Neurospora crassa OR74A]	XP_046136336.1 P-loop containing nucleoside triphosphate hydrolase protein [Fusarium solani]	XP_031029779.1 uncharacterized protein FOYG_16778 [Fusarium oxysporum NRRL 32931]	XP_023429339.1 related to ABC transporter [Fusarium fujikuroi IMI 58289]	XP_018749579.1 hypothetical protein FVEG_04890 [Fusarium verticillioides 7600]	XP_011323724.1 hypothetical protein FGSG_12704 [Fusarium graminearum PH-1]
g07310	-2.93199	NP_015053.2 ATP-binding cassette permease MDL2 [Saccharomyces cerevisiae S288C]	XP_011393290.1 multidrug resistance protein 3, variant 1 [Neurospora crassa OR74A]	XP_046136336.1 P-loop containing nucleoside triphosphate hydrolase protein [Fusarium solani]	XP_031029779.1 uncharacterized protein FOYG_16778 [Fusarium oxysporum NRRL 32931]	XP_023429339.1 related to ABC transporter [Fusarium fujikuroi IMI 58289]	XP_018749580.1 hypothetical protein FVEG_04890 [Fusarium verticillioides 7600]	XP_011323724.1 hypothetical protein FGSG_12704 [Fusarium graminearum PH-1]
g08768	1.1691	NP_012713.1 ATP-binding cassette a-factor transporter STE6 [Saccharomyces cerevisiae S288C]	XP_011393290.1 multidrug resistance protein 3, variant 1 [Neurospora crassa OR74A]	XP_046133195.1 P-loop containing nucleoside triphosphate hydrolase protein [Fusarium solani]	XP_031050870.1 uncharacterized protein FOYG_01393 [Fusarium oxysporum NRRL 32931]	XP_023429339.1 related to ABC transporter [Fusarium fujikuroi IMI 58289]	XP_018749580.1 hypothetical protein FVEG_04890 [Fusarium verticillioides 7600]	XP_011323724.1 hypothetical protein FGSG_12704 [Fusarium graminearum PH-1]
g01109	1.36478	NP_013231.1 low-affinity Zn(2+) transporter ZRT2 [Saccharomyces cerevisiae S288C]	XP_965561.3 zinc/iron transporter [Neurospora crassa OR74A]	XP_046136648.1 uncharacterized protein B0J15DRAFT_165273 [Fusarium solani]	XP_031050679.1 uncharacterized protein FOYG_01268 [Fusarium oxysporum NRRL 32931]	XP_023429442.1 related to zinc transporter [Fusarium fujikuroi IMI 58289]	XP_018749791.1 hypothetical protein FVEG_05005 [Fusarium verticillioides 7600]	XP_011324988.1 hypothetical protein FGSG_06331 [Fusarium graminearum PH-1]
g01106	-1.65344	NP_014522.1 Mch4p [Saccharomyces cerevisiae S288C]	XP_960029.1 MFS monocarboxylate transporter [Neurospora crassa OR74A]	XP_046136643.1 major facilitator superfamily domain-containing protein [Fusarium solani]	XP_031050667.1 uncharacterized protein FOYG_01262 [Fusarium oxysporum NRRL 32931]	XP_023429447.1 related to monocarboxylate transporter 2 [Fusarium fujikuroi IMI 58289]	XP_018749808.1 hypothetical protein FVEG_05011 [Fusarium verticillioides 7600]	XP_011324993.1 hypothetical protein FGSG_06336 [Fusarium graminearum PH-1]
g06701	3.32967	NP_012713.1 ATP-binding cassette a-factor transporter STE6 [Saccharomyces cerevisiae S288C]	XP_958819.2 multidrug resistance protein 3 [Neurospora crassa OR74A]	XP_046135647.1 P-loop containing nucleoside triphosphate hydrolase protein [Fusarium solani]	XP_031047437.1 uncharacterized protein FOYG_02963 [Fusarium oxysporum NRRL 32931]	XP_023428079.1 related to multidrug resistance protein [Fusarium fujikuroi IMI 58289]	XP_018749956.1 hypothetical protein FVEG_05103 [Fusarium verticillioides 7600]	XP_011326541.1 hypothetical protein FGSG_06881 [Fusarium graminearum PH-1]
g00279	1.61167	NP_014914.1 Fsf1p [Saccharomyces cerevisiae S288C]	XP_957698.1 mitochondrial cation transporter [Neurospora crassa OR74A]	XP_046137540.1 Tricarboxylate/iron carrier [Fusarium solani]	XP_031046711.1 uncharacterized protein FOYG_02557 [Fusarium oxysporum NRRL 32931]	XP_023428413.1 related to tricarboxylate carrier [Fusarium fujikuroi IMI 58289]	XP_018750610.1 hypothetical protein FVEG_05484 [Fusarium verticillioides 7600]	XP_011326259.1 hypothetical protein FGSG_06636 [Fusarium graminearum PH-1]
g00241	-1.4831	NP_012629.1 Sfc1p [Saccharomyces cerevisiae S288C]	XP_962756.2 succinate/fumarate mitochondrial transporter [Neurospora crassa OR74A]	XP_046137624.1 mitochondrial carrier domain-containing protein [Fusarium solani]	XP_031046571.1 uncharacterized protein FOYG_02457 [Fusarium oxysporum NRRL 32931]	XP_023428491.1 probable succinate-fumarate transporter [Fusarium fujikuroi IMI 58289]	XP_018750737.1 hypothetical protein FVEG_05572 [Fusarium verticillioides 7600]	XP_011326178.1 succinate/fumarate transporter [Fusarium graminearum PH-1]
g00185	2.54587	NP_011438.1 Hnm1p [Saccharomyces cerevisiae S288C]	XP_011395196.1 amino acid permease, variant [Neurospora crassa OR74A]	XP_046137673.1 amino acid/polyamine transporter I [Fusarium solani]	XP_031046544.1 uncharacterized protein FOYG_02437 [Fusarium oxysporum NRRL 32931]	XP_023428510.1 related to GABA permease [Fusarium fujikuroi IMI 58289]	XP_018750766.1 hypothetical protein FVEG_05598 [Fusarium verticillioides 7600]	XP_011326162.1 hypothetical protein FGSG_06551 [Fusarium graminearum PH-1]
g00110	1.37471	NP_012747.1 Tpo5p [Saccharomyces cerevisiae S288C]	XP_011395196.1 amino acid permease, variant [Neurospora crassa OR74A]	XP_046137755.1 amino acid/polyamine transporter I [Fusarium solani]	XP_031046456.1 uncharacterized protein FOYG_02369 [Fusarium oxysporum NRRL 32931]	XP_023428569.1 related to GABA permease [Fusarium fujikuroi IMI 58289]	XP_018750844.1 hypothetical protein FVEG_05661 [Fusarium verticillioides 7600]	XP_011326074.1 hypothetical protein FGSG_06473 [Fusarium graminearum PH-1]
g09286	10.1859	NP_012686.3 allantoate permease [Saccharomyces cerevisiae S288C]	XP_965426.1 allantoate permease [Neurospora crassa OR74A]	XP_046130419.1 major facilitator superfamily domain-containing protein [Fusarium solani]	XP_031048848.1 uncharacterized protein FOYG_03856 [Fusarium oxysporum NRRL 32931]	XP_023427341.1 related to DAL5-Allantoate and ureidosuccinate permease [Fusarium fujikuroi IMI 58289]	XP_018750870.1 hypothetical protein FVEG_05682 [Fusarium verticillioides 7600]	XP_011327365.1 hypothetical protein FGSG_07584 [Fusarium graminearum PH-1]
g02422	-2.37491	NP_011776.1 Tna1p [Saccharomyces cerevisiae S288C]	XP_959497.1 pantothenate transporter liz1 [Neurospora crassa OR74A]	XP_046125200.1 major facilitator superfamily domain-containing protein [Fusarium solani]	XP_031046397.1 uncharacterized protein FOYG_02315 [Fusarium oxysporum NRRL 32931]	XP_023428631.1 related to putative tartrate transporter [Fusarium fujikuroi IMI 58289]	XP_018750904.1 hypothetical protein FVEG_05710 [Fusarium verticillioides 7600]	XP_011321801.1 hypothetical protein FGSG_03872 [Fusarium graminearum PH-1]
g05376	2.73754	NP_011776.1 Tna1p [Saccharomyces cerevisiae S288C]	XP_963279.2 MFS transporter [Neurospora crassa OR74A]	XP_046139536.1 major facilitator superfamily domain-containing protein [Fusarium solani]	XP_031046319.1 uncharacterized protein FOYG_02246 [Fusarium oxysporum NRRL 32931]	XP_023428642.1 related to allantoate transport protein [Fusarium fujikuroi IMI 58289]	XP_018750911.1 hypothetical protein FVEG_05718 [Fusarium verticillioides 7600]	XP_011325289.1 hypothetical protein FGSG_11069 [Fusarium graminearum PH-1]
g08023	3.18745	NP_011776.1 Tna1p [Saccharomyces cerevisiae S288C]	XP_963279.2 MFS transporter [Neurospora crassa OR74A]	XP_046139536.1 major facilitator superfamily domain-containing protein [Fusarium solani]	XP_031046319.1 uncharacterized protein FOYG_02246 [Fusarium oxysporum NRRL 32931]	XP_023428642.1 related to allantoate transport protein [Fusarium fujikuroi IMI 58289]	XP_018750911.1 hypothetical protein FVEG_05718 [Fusarium verticillioides 7600]	XP_011325289.1 hypothetical protein FGSG_11069 [Fusarium graminearum PH-1]
g05080	1.99781	NP_011962.1 hexose transporter HXT1 [Saccharomyces cerevisiae S288C]	XP_959563.1 high affinity glucose transporter [Neurospora crassa OR74A]	XP_046125296.1 general substrate transporter [Fusarium solani]	XP_031046250.1 uncharacterized protein FOYG_02190 [Fusarium oxysporum NRRL 32931]	XP_023428699.1 related to sugar transporter [Fusarium fujikuroi IMI 58289]	XP_018750956.1 hypothetical protein FVEG_05756 [Fusarium verticillioides 7600]	XP_011321733.1 hypothetical protein FGSG_03934 [Fusarium graminearum PH-1]
g12669	-4.4997	NP_013104.1 Thi73p [Saccharomyces cerevisiae S288C]	XP_965426.1 allantoate permease [Neurospora crassa OR74A]	XP_046125019.1 major facilitator superfamily domain-containing protein [Fusarium solani]	XP_031046116.1 uncharacterized protein FOYG_05675 [Fusarium oxysporum NRRL 32931]	XP_023425668.1 related to allantoate permease [Fusarium fujikuroi IMI 58289]	XP_018751077.1 hypothetical protein FVEG_05853 [Fusarium verticillioides 7600]	XP_011323074.1 hypothetical protein FGSG_11552 [Fusarium graminearum PH-1]
g08063	-1.07803	---	XP_956655.3 cation diffusion facilitator 10 [Neurospora crassa OR74A]	XP_046139588.1 uncharacterized protein B0J15DRAFT_2212 [Fusarium solani]	XP_031046031.1 uncharacterized protein FOYG_05593 [Fusarium oxysporum NRRL 32931]	XP_023425744.1 uncharacterized protein FFUJ_05185 [Fusarium fujikuroi IMI 58289]	XP_018751162.1 hypothetical protein FVEG_05925 [Fusarium verticillioides 7600]	XP_011324302.1 hypothetical protein FGSG_05723 [Fusarium graminearum PH-1]
g08419	5.02019	NP_011776.1 Tna1p [Saccharomyces cerevisiae S288C]	XP_960768.1 MFS transporter [Neurospora crassa OR74A]	XP_046139976.1 major facilitator superfamily domain-containing protein [Fusarium solani]	XP_031045970.1 uncharacterized protein FOYG_05538 [Fusarium oxysporum NRRL 32931]	XP_023425806.1 related to putative tartrate transporter [Fusarium fujikuroi IMI 58289]	XP_018751230.1 hypothetical protein FVEG_05981 [Fusarium verticillioides 7600]	XP_011323492.1 hypothetical protein FGSG_05011 [Fusarium graminearum PH-1]
g08420	2.63783	NP_013993.1 Rsn1p [Saccharomyces cerevisiae S288C]	XP_962529.1 DUF221 domain-containing protein [Neurospora crassa OR74A]	XP_046139980.1 uncharacterized protein B0J15DRAFT_434957 [Fusarium solani]	XP_031045967.1 uncharacterized protein FOYG_05535 [Fusarium oxysporum NRRL 32931]	XP_023425811.1 PHM7-like protein [Fusarium fujikuroi IMI 58289]	XP_018751233.1 hypothetical protein FVEG_05984 [Fusarium verticillioides 7600]	XP_011323495.1 hypothetical protein FGSG_12668 [Fusarium graminearum PH-1]
g08126	-1.58823	NP_010630.1 hexose transporter HXT6 [Saccharomyces cerevisiae S288C]	XP_960171.3 high affinity glucose transporter ght1 [Neurospora crassa OR74A]	XP_046139655.1 general substrate transporter [Fusarium solani]	XP_031045941.1 uncharacterized protein FOYG_05514 [Fusarium oxysporum NRRL 32931]	XP_023427144.1 related to low-affinity hexose transporter HXT3 [Fusarium fujikuroi IMI 58289]	XP_018751257.1 hypothetical protein FVEG_06005 [Fusarium verticillioides 7600]	XP_011323525.1 hypothetical protein FGSG_05042 [Fusarium graminearum PH-1]
g08380	1.34199	---	XP_961991.3 iron-regulated transporter [Neurospora crassa OR74A]	XP_046139937.1 uncharacterized protein B0J15DRAFT_540348 [Fusarium solani]	XP_031045826.1 uncharacterized protein FOYG_05426 [Fusarium oxysporum NRRL 32931]	XP_023425897.1 related to ferroportin 1 [Fusarium fujikuroi IMI 58289]	XP_018751369.1 hypothetical protein FVEG_06082 [Fusarium verticillioides 7600]	XP_011323590.1 hypothetical protein FGSG_05096 [Fusarium graminearum PH-1]
g08202	2.90731	NP_014504.1 Bsc6p [Saccharomyces cerevisiae S288C]	XP_956357.1 MFS efflux transporter [Neurospora crassa OR74A]	XP_046139728.1 major facilitator superfamily domain-containing protein [Fusarium solani]	XP_031045488.1 uncharacterized protein FOYG_05231 [Fusarium oxysporum NRRL 32931]	XP_023426056.1 related to tetracycline resistance proteins [Fusarium fujikuroi IMI 58289]	XP_018751684.1 hypothetical protein FVEG_06265 [Fusarium verticillioides 7600]	XP_011322101.1 hypothetical protein FGSG_12409 [Fusarium graminearum PH-1]
g08158	3.20848	NP_011654.1 spermine transporter [Saccharomyces cerevisiae S288C]	XP_964151.2 multidrug resistant protein [Neurospora crassa OR74A]	XP_046139685.1 major facilitator superfamily domain-containing protein [Fusarium solani]	XP_031045428.1 uncharacterized protein FOYG_05187 [Fusarium oxysporum NRRL 32931]	XP_023426097.1 probable multidrug resistance protein [Fusarium fujikuroi IMI 58289]	XP_018751739.1 hypothetical protein FVEG_06303 [Fusarium verticillioides 7600]	XP_011328008.1 hypothetical protein FGSG_09697 [Fusarium graminearum PH-1]
g08556	-1.47878	NP_012372.1 uncharacterized protein YJL163C [Saccharomyces cerevisiae S288C]	XP_962505.3 hypothetical protein NCU08292 [Neurospora crassa OR74A]	XP_046140112.1 major facilitator superfamily domain-containing protein [Fusarium solani]	XP_031045203.1 uncharacterized protein FOYG_05056 [Fusarium oxysporum NRRL 32931]	XP_023426202.1 related to tetracycline-efflux transporter [Fusarium fujikuroi IMI 58289]	XP_018751929.1 hypothetical protein FVEG_06420 [Fusarium verticillioides 7600]	XP_011327881.1 hypothetical protein FGSG_09806 [Fusarium graminearum PH-1]
g05577	3.0311	NP_010845.1 hexose transporter HXT13 [Saccharomyces cerevisiae S288C]	XP_960000.1 quinate permease [Neurospora crassa OR74A]	XP_046127661.1 general substrate transporter [Fusarium solani]	XP_031036470.1 uncharacterized protein FOYG_11742 [Fusarium oxysporum NRRL 32931]	XP_023432941.1 related to quinate transport protein [Fusarium fujikuroi IMI 58289]	XP_018752080.1 hypothetical protein FVEG_06529 [Fusarium verticillioides 7600]	XP_011328743.1 hypothetical protein FGSG_09052 [Fusarium graminearum PH-1]
g11100	3.69308	NP_010825.3 glucose-inactivated glycerol proton symporter STL1 [Saccharomyces cerevisiae S288C]	XP_960000.1 quinate permease [Neurospora crassa OR74A]	XP_046130073.1 general substrate transporter [Fusarium solani]	XP_031032349.1 uncharacterized protein FOYG_13245 [Fusarium oxysporum NRRL 32931]	XP_023436933.1 related to sugar transporter [Fusarium fujikuroi IMI 58289]	XP_018752080.1 hypothetical protein FVEG_06529 [Fusarium verticillioides 7600]	XP_011322521.1 hypothetical protein FGSG_03233 [Fusarium graminearum PH-1]
g02689	4.97762	NP_014453.3 Hol1p [Saccharomyces cerevisiae S288C]	XP_962093.2 MFS transporter [Neurospora crassa OR74A]	XP_046128054.1 major facilitator superfamily domain-containing protein [Fusarium solani]	XP_031036342.1 uncharacterized protein FOYG_11624 [Fusarium oxysporum NRRL 32931]	XP_023433037.1 related to transporter protein HOL1 [Fusarium fujikuroi IMI 58289]	XP_018752184.1 hypothetical protein FVEG_06619 [Fusarium verticillioides 7600]	XP_011328660.1 hypothetical protein FGSG_09128 [Fusarium graminearum PH-1]
g11640	2.37647	NP_013993.1 Rsn1p [Saccharomyces cerevisiae S288C]	XP_011394212.1 DUF221 domain-containing protein, variant [Neurospora crassa OR74A]	XP_046131463.1 uncharacterized protein B0J15DRAFT_395370 [Fusarium solani]	XP_031036037.1 uncharacterized protein FOYG_11374 [Fusarium oxysporum NRRL 32931]	XP_023433241.1 hyp1-like protein [Fusarium fujikuroi IMI 58289]	XP_018752482.1 hypothetical protein FVEG_06831 [Fusarium verticillioides 7600]	XP_011324217.1 hypothetical protein FGSG_05653 [Fusarium graminearum PH-1]
g01465	-2.23185	NP_013321.1 Ccc1p [Saccharomyces cerevisiae S288C]	XP_001728234.1 CCC1 [Neurospora crassa OR74A]	XP_046126737.1 VIT family-domain-containing protein [Fusarium solani]	XP_031050022.1 uncharacterized protein FOYG_00785 [Fusarium oxysporum NRRL 32931]	XP_023434611.1 related to CCC1 protein (involved in calcium homeostasis) [Fusarium fujikuroi IMI 58289]	XP_018753071.1 hypothetical protein FVEG_07165 [Fusarium verticillioides 7600]	XP_011327657.1 hypothetical protein FGSG_07832 [Fusarium graminearum PH-1]
g05432	-3.17723	NP_013583.1 phosphate transporter PHO84 [Saccharomyces cerevisiae S288C]	XP_960822.1 hypothetical protein NCU01285 [Neurospora crassa OR74A]	XP_046124098.1 major facilitator superfamily domain-containing protein [Fusarium solani]	XP_031049938.1 MFS transporter, metabolite:H+ symporter [Fusarium oxysporum NRRL 32931]	XP_023434564.1 related to 4-hydroxybenzoate transporter [Fusarium fujikuroi IMI 58289]	XP_018753140.1 hypothetical protein FVEG_07216 [Fusarium verticillioides 7600]	XP_011327713.1 hypothetical protein FGSG_07881 [Fusarium graminearum PH-1]
g05934	2.0718	---	XP_961014.1 cation diffusion facilitator 1 [Neurospora crassa OR74A]	XP_046127720.1 uncharacterized protein B0J15DRAFT_74730 [Fusarium solani]	XP_031049677.1 uncharacterized protein FOYG_00545 [Fusarium oxysporum NRRL 32931]	XP_023434421.1 related to cation diffusion facilitator 10 [Fusarium fujikuroi IMI 58289]	XP_018753370.1 hypothetical protein FVEG_07370 [Fusarium verticillioides 7600]	XP_011317732.1 hypothetical protein FGSG_01883 [Fusarium graminearum PH-1]
g06090	-1.26282	NP_014522.1 Mch4p [Saccharomyces cerevisiae S288C]	XP_960029.1 MFS monocarboxylate transporter [Neurospora crassa OR74A]	XP_046127873.1 major facilitator superfamily domain-containing protein [Fusarium solani]	XP_031049475.1 uncharacterized protein FOYG_00396 [Fusarium oxysporum NRRL 32931]	XP_023434309.1 related to monocarboxylate transporter 2 [Fusarium fujikuroi IMI 58289]	XP_018753547.1 hypothetical protein FVEG_07485 [Fusarium verticillioides 7600]	XP_011317903.1 hypothetical protein FGSG_02031 [Fusarium graminearum PH-1]
g06132	1.61923	NP_013724.1 hexose transporter HXT2 [Saccharomyces cerevisiae S288C]	XP_955977.1 monosaccharide transporter [Neurospora crassa OR74A]	XP_046127938.1 general substrate transporter [Fusarium solani]	XP_031049417.1 uncharacterized protein FOYG_00350 [Fusarium oxysporum NRRL 32931]	XP_023434270.1 related to HXT2-Hexose facilitator of moderately low affinity for glucose [Fusarium fujikuroi IMI 58289]	XP_018753596.1 hypothetical protein FVEG_07524 [Fusarium verticillioides 7600]	XP_011317940.1 hypothetical protein FGSG_02066 [Fusarium graminearum PH-1]
g06168	-1.57869	NP_013806.1 Vba1p [Saccharomyces cerevisiae S288C]	XP_964545.2 multidrug resistance protein fnx1 [Neurospora crassa OR74A]	XP_046127958.1 major facilitator superfamily domain-containing protein [Fusarium solani]	XP_031049395.1 uncharacterized protein FOYG_00334 [Fusarium oxysporum NRRL 32931]	XP_023434255.1 related to DHA14-like major facilitator efflux transporter (MFS transporter) [Fusarium fujikuroi IMI 58289]	XP_018753625.1 hypothetical protein FVEG_07540 [Fusarium verticillioides 7600]	XP_011317955.1 hypothetical protein FGSG_02080 [Fusarium graminearum PH-1]
g06152	2.15277	NP_014257.1 ammonium permease MEP2 [Saccharomyces cerevisiae S288C]	XP_961677.1 ammonium transporter MEP2 [Neurospora crassa OR74A]	XP_046127973.1 ammonium transporter AmtB-like domain-containing protein [Fusarium solani]	XP_031049370.1 uncharacterized protein FOYG_00316 [Fusarium oxysporum NRRL 32931]	XP_023434241.1 probable ammonium transporter MEPa [Fusarium fujikuroi IMI 58289]	XP_018753650.1 hypothetical protein FVEG_07555 [Fusarium verticillioides 7600]	XP_011317969.1 hypothetical protein FGSG_02094 [Fusarium graminearum PH-1]
g06222	-3.28662	NP_013086.1 ATP-binding cassette bilirubin transporter BPT1 [Saccharomyces cerevisiae S288C]	XP_961122.3 ABC multidrug transporter [Neurospora crassa OR74A]	XP_046128032.1 P-loop containing nucleoside triphosphate hydrolase protein [Fusarium solani]	XP_031049283.1 uncharacterized protein FOYG_00247 [Fusarium oxysporum NRRL 32931]	XP_023434168.1 related to multidrug resistance-associated protein [Fusarium fujikuroi IMI 58289]	XP_018753741.1 hypothetical protein FVEG_07622 [Fusarium verticillioides 7600]	XP_011318019.1 hypothetical protein FGSG_02139 [Fusarium graminearum PH-1]
g11313	1.20747	NP_014504.1 Bsc6p [Saccharomyces cerevisiae S288C]	XP_963482.3 MFS transporter [Neurospora crassa OR74A]	XP_046131821.1 major facilitator superfamily domain-containing protein [Fusarium solani]	XP_031049258.1 uncharacterized protein FOYG_00224 [Fusarium oxysporum NRRL 32931]	XP_023434148.1 related to tetracycline resistance proteins [Fusarium fujikuroi IMI 58289]	XP_018753753.1 hypothetical protein FVEG_07633 [Fusarium verticillioides 7600]	XP_011318040.1 hypothetical protein FGSG_02158 [Fusarium graminearum PH-1]
g10675	3.68451	NP_014334.3 Aqr1p [Saccharomyces cerevisiae S288C]	XP_964381.2 hypothetical protein NCU00728 [Neurospora crassa OR74A]	XP_046126204.1 major facilitator superfamily domain-containing protein [Fusarium solani]	XP_031049187.1 uncharacterized protein FOYG_00154 [Fusarium oxysporum NRRL 32931]	XP_023434070.1 uncharacterized protein FFUJ_14014 [Fusarium fujikuroi IMI 58289]	XP_018753779.1 hypothetical protein FVEG_07655 [Fusarium verticillioides 7600]	XP_011317657.1 hypothetical protein FGSG_01817 [Fusarium graminearum PH-1]
g00875	2.13934	NP_009857.1 maltose permease [Saccharomyces cerevisiae S288C]	XP_965499.1 MFS maltose permease MalP [Neurospora crassa OR74A]	XP_046136928.1 general substrate transporter [Fusarium solani]	XP_031049047.1 uncharacterized protein FOYG_00023 [Fusarium oxysporum NRRL 32931]	XP_023434016.1 related to maltose permease [Fusarium fujikuroi IMI 58289]	XP_018753911.1 hypothetical protein FVEG_07768 [Fusarium verticillioides 7600]	XP_011328719.1 hypothetical protein FGSG_09074 [Fusarium graminearum PH-1]
g12844	1.5348	NP_012694.1 alpha-glucoside permease [Saccharomyces cerevisiae S288C]	XP_965499.1 MFS maltose permease MalP [Neurospora crassa OR74A]	XP_046134523.1 general substrate transporter [Fusarium solani]	XP_031049047.1 uncharacterized protein FOYG_00023 [Fusarium oxysporum NRRL 32931]	XP_023434016.1 related to maltose permease [Fusarium fujikuroi IMI 58289]	XP_018753911.1 hypothetical protein FVEG_07768 [Fusarium verticillioides 7600]	XP_011328719.1 hypothetical protein FGSG_09074 [Fusarium graminearum PH-1]
g00404	-1.75171	NP_014334.3 Aqr1p [Saccharomyces cerevisiae S288C]	XP_011394244.1 major facilitator family transporter [Neurospora crassa OR74A]	XP_046137051.1 major facilitator superfamily domain-containing protein [Fusarium solani]	XP_031048294.1 uncharacterized protein FOYG_03430 [Fusarium oxysporum NRRL 32931]	XP_023427703.1 related to dityrosine transporter [Fusarium fujikuroi IMI 58289]	XP_018754115.1 hypothetical protein FVEG_07904 [Fusarium verticillioides 7600]	XP_011327121.1 hypothetical protein FGSG_07360 [Fusarium graminearum PH-1]
g03355	1.48979	NP_014951.4 Mch5p [Saccharomyces cerevisiae S288C]	XP_956353.3 MFS monocarboxylate transporter [Neurospora crassa OR74A]	XP_046132872.1 major facilitator superfamily domain-containing protein [Fusarium solani]	XP_031048062.1 uncharacterized protein FOYG_03285 [Fusarium oxysporum NRRL 32931]	XP_023427820.1 related to monocarboxylate transporter 4 [Fusarium fujikuroi IMI 58289]	XP_018754324.1 hypothetical protein FVEG_08031 [Fusarium verticillioides 7600]	XP_011326844.1 hypothetical protein FGSG_07134 [Fusarium graminearum PH-1]
g00821	-1.3799	NP_012045.3 low-affinity Cu transporter [Saccharomyces cerevisiae S288C]	XP_011393133.1 TCU-2, variant [Neurospora crassa OR74A]	XP_046136965.1 Ctr copper transporter family-domain-containing protein [Fusarium solani]	XP_031047825.1 uncharacterized protein FOYG_03181 [Fusarium oxysporum NRRL 32931]	XP_023427898.1 related to a putative low-affinity copper transport protein [Fusarium fujikuroi IMI 58289]	XP_018754485.1 hypothetical protein FVEG_08117 [Fusarium verticillioides 7600]	XP_011326756.1 hypothetical protein FGSG_07059 [Fusarium graminearum PH-1]
g00007	3.38944	NP_013031.3 basic amino acid transporter [Saccharomyces cerevisiae S288C]	XP_001728262.2 hypothetical protein NCU10910 [Neurospora crassa OR74A]	XP_046137249.1 major facilitator superfamily domain-containing protein [Fusarium solani]	XP_031047778.1 uncharacterized protein FOYG_03149 [Fusarium oxysporum NRRL 32931]	XP_023427920.1 related to putative multidrug transporter [Fusarium fujikuroi IMI 58289]	XP_018754525.1 hypothetical protein FVEG_08144 [Fusarium verticillioides 7600]	XP_011326724.1 hypothetical protein FGSG_07036 [Fusarium graminearum PH-1]
g00558	1.45983	NP_013031.3 basic amino acid transporter [Saccharomyces cerevisiae S288C]	XP_001728262.2 hypothetical protein NCU10910 [Neurospora crassa OR74A]	XP_046137249.1 major facilitator superfamily domain-containing protein [Fusarium solani]	XP_031047778.1 uncharacterized protein FOYG_03149 [Fusarium oxysporum NRRL 32931]	XP_023427920.1 related to putative multidrug transporter [Fusarium fujikuroi IMI 58289]	XP_018754525.1 hypothetical protein FVEG_08144 [Fusarium verticillioides 7600]	XP_011326724.1 hypothetical protein FGSG_07036 [Fusarium graminearum PH-1]
g03723	5.06717	NP_013031.3 basic amino acid transporter [Saccharomyces cerevisiae S288C]	XP_001728262.2 hypothetical protein NCU10910 [Neurospora crassa OR74A]	XP_046137249.1 major facilitator superfamily domain-containing protein [Fusarium solani]	XP_031047778.1 uncharacterized protein FOYG_03149 [Fusarium oxysporum NRRL 32931]	XP_023427920.1 related to putative multidrug transporter [Fusarium fujikuroi IMI 58289]	XP_018754525.1 hypothetical protein FVEG_08144 [Fusarium verticillioides 7600]	XP_011326724.1 hypothetical protein FGSG_07036 [Fusarium graminearum PH-1]
g05403	2.3722	NP_013031.3 basic amino acid transporter [Saccharomyces cerevisiae S288C]	XP_001728262.2 hypothetical protein NCU10910 [Neurospora crassa OR74A]	XP_046137249.1 major facilitator superfamily domain-containing protein [Fusarium solani]	XP_031047778.1 uncharacterized protein FOYG_03149 [Fusarium oxysporum NRRL 32931]	XP_023427920.1 related to putative multidrug transporter [Fusarium fujikuroi IMI 58289]	XP_018754525.1 hypothetical protein FVEG_08144 [Fusarium verticillioides 7600]	XP_011326724.1 hypothetical protein FGSG_07036 [Fusarium graminearum PH-1]
g00557	-2.34895	NP_009852.3 Vba2p [Saccharomyces cerevisiae S288C]	XP_959853.2 hypothetical protein NCU05862 [Neurospora crassa OR74A]	XP_046137241.1 major facilitator superfamily domain-containing protein [Fusarium solani]	XP_031047764.1 uncharacterized protein FOYG_03138 [Fusarium oxysporum NRRL 32931]	XP_023427929.1 related to multidrug resistance protein [Fusarium fujikuroi IMI 58289]	XP_018754538.1 hypothetical protein FVEG_08153 [Fusarium verticillioides 7600]	XP_011326716.1 hypothetical protein FGSG_07028 [Fusarium graminearum PH-1]
g07642	1.37502	NP_011776.1 Tna1p [Saccharomyces cerevisiae S288C]	XP_963398.2 MFS transporter [Neurospora crassa OR74A]	XP_046125648.1 major facilitator superfamily domain-containing protein [Fusarium solani]	XP_031032157.1 uncharacterized protein FOYG_13083 [Fusarium oxysporum NRRL 32931]	XP_023437090.1 related to allantoate permease [Fusarium fujikuroi IMI 58289]	XP_018754872.1 hypothetical protein FVEG_08375 [Fusarium verticillioides 7600]	XP_011320777.1 hypothetical protein FGSG_08047 [Fusarium graminearum PH-1]
g11244	6.53002	NP_009855.1 Pho89p [Saccharomyces cerevisiae S288C]	XP_011395303.1 phosphate-repressible phosphate permease, variant [Neurospora crassa OR74A]	XP_046129919.1 phosphate transporter [Fusarium solani]	XP_031032245.1 PiT family inorganic phosphate transporter [Fusarium oxysporum NRRL 32931]	XP_023437016.1 related to PHO89-Na+/phosphate co-transporter [Fusarium fujikuroi IMI 58289]	XP_018754963.1 hypothetical protein FVEG_08445 [Fusarium verticillioides 7600]	XP_011322593.1 hypothetical protein FGSG_03172 [Fusarium graminearum PH-1]
g11139	1.58151	NP_015023.1 Amf1p [Saccharomyces cerevisiae S288C]	XP_957495.1 hypothetical protein NCU04418 [Neurospora crassa OR74A]	XP_046130056.1 major facilitator superfamily domain-containing protein [Fusarium solani]	XP_031043870.1 uncharacterized protein FOYG_04099 [Fusarium oxysporum NRRL 32931]	XP_023436979.1 related to aminotriazole resistance protein [Fusarium fujikuroi IMI 58289]	XP_018755010.1 hypothetical protein FVEG_08481 [Fusarium verticillioides 7600]	XP_011322524.1 hypothetical protein FGSG_03231 [Fusarium graminearum PH-1]
g02242	2.55613	NP_015023.1 Amf1p [Saccharomyces cerevisiae S288C]	XP_962891.1 membrane transporter [Neurospora crassa OR74A]	XP_046131115.1 major facilitator superfamily domain-containing protein [Fusarium solani]	XP_031033676.1 uncharacterized protein FOYG_12151 [Fusarium oxysporum NRRL 32931]	XP_023436080.1 related to multidrug resistance protein [Fusarium fujikuroi IMI 58289]	XP_018755088.1 hypothetical protein FVEG_08547 [Fusarium verticillioides 7600]	XP_011321178.1 hypothetical protein FGSG_04426 [Fusarium graminearum PH-1]
g10954	1.24704	NP_013948.1 Fmp42p [Saccharomyces cerevisiae S288C]	XP_001728402.2 MFS transporter Fmp42 [Neurospora crassa OR74A]	XP_046130239.1 major facilitator superfamily domain-containing protein [Fusarium solani]	XP_031032460.1 uncharacterized protein FOYG_13350 [Fusarium oxysporum NRRL 32931]	XP_023436844.1 related to photosystem II protein D2 [Fusarium fujikuroi IMI 58289]	XP_018755162.1 hypothetical protein FVEG_08606 [Fusarium verticillioides 7600]	XP_011321938.1 hypothetical protein FGSG_03751 [Fusarium graminearum PH-1]
g10924	-1.25577	NP_012658.3 uncharacterized protein YJR124C [Saccharomyces cerevisiae S288C]	XP_963185.2 major facilitator superfamily transporter MFS_1 [Neurospora crassa OR74A]	XP_046130297.1 major facilitator superfamily domain-containing protein [Fusarium solani]	XP_031032526.1 uncharacterized protein FOYG_13415 [Fusarium oxysporum NRRL 32931]	XP_023436794.1 uncharacterized protein FFUJ_10779 [Fusarium fujikuroi IMI 58289]	XP_018755225.1 hypothetical protein FVEG_08656 [Fusarium verticillioides 7600]	XP_011322406.1 hypothetical protein FGSG_03330 [Fusarium graminearum PH-1]
g02555	-1.40164	NP_010849.3 siderophore transporter [Saccharomyces cerevisiae S288C]	XP_959994.1 siderophore iron transporter [Neurospora crassa OR74A]	XP_046130493.1 major facilitator superfamily domain-containing protein [Fusarium solani]	XP_031032580.1 uncharacterized protein FOYG_13463 [Fusarium oxysporum NRRL 32931]	XP_023438319.1 related to major facilitator MirA [Fusarium fujikuroi IMI 58289]	XP_018755276.1 hypothetical protein FVEG_08700 [Fusarium verticillioides 7600]	XP_011328004.1 hypothetical protein FGSG_09701 [Fusarium graminearum PH-1]
g10897	5.00405	NP_011816.2 siderophore transporter [Saccharomyces cerevisiae S288C]	XP_959994.1 siderophore iron transporter [Neurospora crassa OR74A]	XP_046130338.1 major facilitator superfamily domain-containing protein [Fusarium solani]	XP_031032580.1 uncharacterized protein FOYG_13463 [Fusarium oxysporum NRRL 32931]	XP_023436750.1 related to major facilitator MirA [Fusarium fujikuroi IMI 58289]	XP_018755276.1 hypothetical protein FVEG_08700 [Fusarium verticillioides 7600]	XP_011321947.1 siderophore iron transporter mirB [Fusarium graminearum PH-1]
g04680	3.31698	NP_010849.3 siderophore transporter [Saccharomyces cerevisiae S288C]	XP_959994.1 siderophore iron transporter [Neurospora crassa OR74A]	XP_046132508.1 major facilitator superfamily domain-containing protein [Fusarium solani]	XP_031032598.1 uncharacterized protein FOYG_13477 [Fusarium oxysporum NRRL 32931]	XP_023438319.1 related to major facilitator MirA [Fusarium fujikuroi IMI 58289]	XP_018755291.1 hypothetical protein FVEG_08712 [Fusarium verticillioides 7600]	XP_011321955.1 hypothetical protein FGSG_03737 [Fusarium graminearum PH-1]
g08103	-6.06492	NP_011816.2 siderophore transporter [Saccharomyces cerevisiae S288C]	XP_959994.1 siderophore iron transporter [Neurospora crassa OR74A]	XP_046139576.1 major facilitator superfamily domain-containing protein [Fusarium solani]	XP_031032598.1 uncharacterized protein FOYG_13477 [Fusarium oxysporum NRRL 32931]	XP_023436738.1 related to major facilitator MirA [Fusarium fujikuroi IMI 58289]	XP_018755291.1 hypothetical protein FVEG_08712 [Fusarium verticillioides 7600]	XP_011321955.1 hypothetical protein FGSG_03737 [Fusarium graminearum PH-1]
g09042	5.9647	NP_011816.2 siderophore transporter [Saccharomyces cerevisiae S288C]	XP_959994.1 siderophore iron transporter [Neurospora crassa OR74A]	XP_046140661.1 major facilitator superfamily domain-containing protein [Fusarium solani]	XP_031038838.1 uncharacterized protein FOYG_07564 [Fusarium oxysporum NRRL 32931]	XP_023438319.1 related to major facilitator MirA [Fusarium fujikuroi IMI 58289]	XP_018755291.1 hypothetical protein FVEG_08712 [Fusarium verticillioides 7600]	XP_011321955.1 hypothetical protein FGSG_03737 [Fusarium graminearum PH-1]
g00559	1.26597	NP_011914.1 Yhk8p [Saccharomyces cerevisiae S288C]	XP_957777.1 MFS multidrug transporter [Neurospora crassa OR74A]	XP_046137250.1 major facilitator superfamily domain-containing protein [Fusarium solani]	XP_031047218.1 uncharacterized protein FOYG_02853 [Fusarium oxysporum NRRL 32931]	XP_023436729.1 probable mfs-multidrug-resistance transporter [Fusarium fujikuroi IMI 58289]	XP_018755301.1 hypothetical protein FVEG_08722 [Fusarium verticillioides 7600]	XP_011321968.1 hypothetical protein FGSG_03725 [Fusarium graminearum PH-1]
g10842	-1.73426	NP_015482.1 spermine transporter [Saccharomyces cerevisiae S288C]	XP_957777.1 MFS multidrug transporter [Neurospora crassa OR74A]	XP_046130413.1 major facilitator superfamily domain-containing protein [Fusarium solani]	XP_031032607.1 uncharacterized protein FOYG_13487 [Fusarium oxysporum NRRL 32931]	XP_023436729.1 probable mfs-multidrug-resistance transporter [Fusarium fujikuroi IMI 58289]	XP_018755301.1 hypothetical protein FVEG_08722 [Fusarium verticillioides 7600]	XP_011321968.1 hypothetical protein FGSG_03725 [Fusarium graminearum PH-1]
g13479	1.27568	---	XP_011395345.1 hypothetical protein NCU17155 [Neurospora crassa OR74A]	XP_046135371.1 major facilitator superfamily domain-containing protein [Fusarium solani]	XP_031032627.1 uncharacterized protein FOYG_13506 [Fusarium oxysporum NRRL 32931]	XP_023436716.1 uncharacterized protein FFUJ_10697 [Fusarium fujikuroi IMI 58289]	XP_018755319.1 hypothetical protein FVEG_08735 [Fusarium verticillioides 7600]	XP_011324772.1 hypothetical protein FGSG_06142 [Fusarium graminearum PH-1]
g02306	2.76861	NP_010022.1 Git1p [Saccharomyces cerevisiae S288C]	XP_960435.2 MFS phospholipid transporter [Neurospora crassa OR74A]	XP_046125122.1 major facilitator superfamily domain-containing protein [Fusarium solani]	XP_031032685.1 uncharacterized protein FOYG_13559 [Fusarium oxysporum NRRL 32931]	XP_023436672.1 related to GIT1-Glycerophosphoinositol transporter also able to mediate low-affinity phosphate trans [Fusarium fujikuroi IMI 58289]	XP_018755376.1 hypothetical protein FVEG_08777 [Fusarium verticillioides 7600]	XP_011322026.1 hypothetical protein FGSG_12396 [Fusarium graminearum PH-1]
g10780	-6.75993	NP_012100.1 Soa1p [Saccharomyces cerevisiae S288C]	XP_956418.3 MFS transporter [Neurospora crassa OR74A]	XP_046126323.1 major facilitator superfamily domain-containing protein [Fusarium solani]	XP_031032732.1 uncharacterized protein FOYG_13603 [Fusarium oxysporum NRRL 32931]	XP_023436634.1 related to nicotinamide mononucleotide permease [Fusarium fujikuroi IMI 58289]	XP_018755416.1 hypothetical protein FVEG_08809 [Fusarium verticillioides 7600]	XP_011322054.1 hypothetical protein FGSG_03646 [Fusarium graminearum PH-1]
g04548	4.53484	NP_014522.1 Mch4p [Saccharomyces cerevisiae S288C]	XP_960029.1 MFS monocarboxylate transporter [Neurospora crassa OR74A]	XP_046132357.1 major facilitator superfamily domain-containing protein [Fusarium solani]	XP_031040245.1 uncharacterized protein FOYG_08465 [Fusarium oxysporum NRRL 32931]	XP_023430917.1 related to monocarboxylate transporter 2 [Fusarium fujikuroi IMI 58289]	XP_018755589.1 hypothetical protein FVEG_08946 [Fusarium verticillioides 7600]	XP_011318705.1 hypothetical protein FGSG_02741 [Fusarium graminearum PH-1]
g04552	2.12265	NP_014522.1 Mch4p [Saccharomyces cerevisiae S288C]	XP_960029.1 MFS monocarboxylate transporter [Neurospora crassa OR74A]	XP_046132357.1 major facilitator superfamily domain-containing protein [Fusarium solani]	XP_031040246.1 uncharacterized protein FOYG_08465 [Fusarium oxysporum NRRL 32931]	XP_023430917.1 related to monocarboxylate transporter 2 [Fusarium fujikuroi IMI 58289]	XP_018755589.1 hypothetical protein FVEG_08946 [Fusarium verticillioides 7600]	XP_011318705.1 hypothetical protein FGSG_02741 [Fusarium graminearum PH-1]
g06792	2.93448	NP_012747.1 Tpo5p [Saccharomyces cerevisiae S288C]	XP_011395196.1 amino acid permease, variant [Neurospora crassa OR74A]	XP_046135738.1 amino acid/polyamine transporter I [Fusarium solani]	XP_031040404.1 uncharacterized protein FOYG_08573 [Fusarium oxysporum NRRL 32931]	XP_023431013.1 related to GABA permease [Fusarium fujikuroi IMI 58289]	XP_018755738.1 hypothetical protein FVEG_09045 [Fusarium verticillioides 7600]	XP_011318360.1 hypothetical protein FGSG_02439 [Fusarium graminearum PH-1]
g04260	-2.23405	NP_010087.1 glucose sensor [Saccharomyces cerevisiae S288C]	XP_959411.2 high-affinity glucose transporter [Neurospora crassa OR74A]	XP_046132075.1 general substrate transporter [Fusarium solani]	XP_031040781.1 uncharacterized protein FOYG_08813 [Fusarium oxysporum NRRL 32931]	XP_023431119.1 probable RCO3-glucose transporter [Fusarium fujikuroi IMI 58289]	XP_018756089.1 hypothetical protein FVEG_09261 [Fusarium verticillioides 7600]	XP_011318591.1 hypothetical protein FGSG_02641 [Fusarium graminearum PH-1]
g14095	-1.91966	NP_009610.1 Yro2p [Saccharomyces cerevisiae S288C]	XP_011393498.1 uncharacterized protein NCU01735 [Neurospora crassa OR74A]	XP_046129479.1 uncharacterized protein B0J15DRAFT_467335 [Fusarium solani]	XP_031029114.1 uncharacterized protein FOYG_16254 [Fusarium oxysporum NRRL 32931]	XP_023423942.1 related to putative plasma membrane protein YRO2 [Fusarium fujikuroi IMI 58289]	XP_018756434.1 hypothetical protein FVEG_09519 [Fusarium verticillioides 7600]	XP_011317245.1 hypothetical protein FGSG_01440 [Fusarium graminearum PH-1]
g13999	-5.11872	NP_010825.3 glucose-inactivated glycerol proton symporter STL1 [Saccharomyces cerevisiae S288C]	XP_961039.2 MFS monosaccharide transporter [Neurospora crassa OR74A]	XP_046129576.1 general substrate transporter [Fusarium solani]	XP_031029233.1 uncharacterized protein FOYG_16339 [Fusarium oxysporum NRRL 32931]	XP_023423871.1 probable sugar transporter [Fusarium fujikuroi IMI 58289]	XP_018756535.1 hypothetical protein FVEG_09589 [Fusarium verticillioides 7600]	XP_011317293.1 hypothetical protein FGSG_01484 [Fusarium graminearum PH-1]
g14042	-1.33002	NP_015178.1 ATP-binding cassette long-chain fatty acid transporter PXA1 [Saccharomyces cerevisiae S288C]	XP_963929.1 peroxisomal half ABC transporter [Neurospora crassa OR74A]	XP_046129562.1 ABC transporter transmembrane region 2-domain-containing protein [Fusarium solani]	XP_031029260.1 uncharacterized protein FOYG_16354 [Fusarium oxysporum NRRL 32931]	XP_023423857.1 related to peroxisomal ABC transporter 1 [Fusarium fujikuroi IMI 58289]	XP_018756554.1 hypothetical protein FVEG_09605 [Fusarium verticillioides 7600]	XP_011317336.1 hypothetical protein FGSG_01526 [Fusarium graminearum PH-1]
g11088	1.62542	NP_012611.1 Mir1p [Saccharomyces cerevisiae S288C]	XP_963478.1 mitochondrial phosphate carrier protein [Neurospora crassa OR74A]	XP_046130090.1 mitochondrial carrier domain-containing protein [Fusarium solani]	XP_031029371.1 uncharacterized protein FOYG_16431 [Fusarium oxysporum NRRL 32931]	XP_023423792.1 probable mitochondrial phosphate transport protein MIR1 [Fusarium fujikuroi IMI 58289]	XP_018756666.1 hypothetical protein FVEG_09680 [Fusarium verticillioides 7600]	XP_011317408.1 phosphate carrier protein [Fusarium graminearum PH-1]
g06588	2.57229	NP_010036.1 hexose transporter HXT15 [Saccharomyces cerevisiae S288C]	XP_959563.1 high affinity glucose transporter [Neurospora crassa OR74A]	XP_046123869.1 general substrate transporter [Fusarium solani]	XP_031029601.1 uncharacterized protein FOYG_16612 [Fusarium oxysporum NRRL 32931]	XP_023423627.1 related to quinate transport protein [Fusarium fujikuroi IMI 58289]	XP_018756877.1 hypothetical protein FVEG_09829 [Fusarium verticillioides 7600]	XP_011317569.1 hypothetical protein FGSG_01734 [Fusarium graminearum PH-1]
g01608	1.68108	---	---	XP_046134481.1 major facilitator superfamily domain-containing protein [Fusarium solani]	XP_031028245.1 uncharacterized protein FOYG_17505 [Fusarium oxysporum NRRL 32931]	XP_023423583.1 aurofusarin/rubrofusarin efflux pump AFLT [Fusarium fujikuroi IMI 58289]	XP_018756923.1 hypothetical protein FVEG_09867 [Fusarium verticillioides 7600]	---
g04065	1.5772	---	---	XP_046134481.1 major facilitator superfamily domain-containing protein [Fusarium solani]	XP_031028245.1 uncharacterized protein FOYG_17505 [Fusarium oxysporum NRRL 32931]	XP_023423583.1 aurofusarin/rubrofusarin efflux pump AFLT [Fusarium fujikuroi IMI 58289]	XP_018756923.1 hypothetical protein FVEG_09867 [Fusarium verticillioides 7600]	---
g05279	2.23498	NP_011740.3 azole transporter [Saccharomyces cerevisiae S288C]	XP_958171.3 MFS toxin efflux pump [Neurospora crassa OR74A]	XP_046134481.1 major facilitator superfamily domain-containing protein [Fusarium solani]	XP_031028245.1 uncharacterized protein FOYG_17505 [Fusarium oxysporum NRRL 32931]	XP_023423583.1 aurofusarin/rubrofusarin efflux pump AFLT [Fusarium fujikuroi IMI 58289]	XP_018756923.1 hypothetical protein FVEG_09867 [Fusarium verticillioides 7600]	XP_011319978.1 hypothetical protein FGSG_08749 [Fusarium graminearum PH-1]
g08125	-3.67696	NP_013031.3 basic amino acid transporter [Saccharomyces cerevisiae S288C]	XP_957468.3 MFS aflatoxin efflux pump [Neurospora crassa OR74A]	XP_046139677.1 major facilitator superfamily domain-containing protein [Fusarium solani]	XP_031029643.1 uncharacterized protein FOYG_16653 [Fusarium oxysporum NRRL 32931]	XP_023423583.1 aurofusarin/rubrofusarin efflux pump AFLT [Fusarium fujikuroi IMI 58289]	XP_018756923.1 hypothetical protein FVEG_09867 [Fusarium verticillioides 7600]	XP_011318231.1 hypothetical protein FGSG_02322 [Fusarium graminearum PH-1]
g12964	2.56447	NP_011740.3 azole transporter [Saccharomyces cerevisiae S288C]	XP_958171.3 MFS toxin efflux pump [Neurospora crassa OR74A]	XP_046134481.1 major facilitator superfamily domain-containing protein [Fusarium solani]	XP_031028245.1 uncharacterized protein FOYG_17505 [Fusarium oxysporum NRRL 32931]	XP_023423583.1 aurofusarin/rubrofusarin efflux pump AFLT [Fusarium fujikuroi IMI 58289]	XP_018756923.1 hypothetical protein FVEG_09867 [Fusarium verticillioides 7600]	XP_011324179.1 hypothetical protein FGSG_12768 [Fusarium graminearum PH-1]
g01466	2.09065	NP_011438.1 Hnm1p [Saccharomyces cerevisiae S288C]	XP_965788.2 choline transporter [Neurospora crassa OR74A]	XP_046126724.1 amino acid permease-domain-containing protein [Fusarium solani]	XP_031029679.1 uncharacterized protein FOYG_16686 [Fusarium oxysporum NRRL 32931]	XP_023423556.1 related to HNM1-Choline permease [Fusarium fujikuroi IMI 58289]	XP_018756965.1 hypothetical protein FVEG_09907 [Fusarium verticillioides 7600]	XP_011325244.1 hypothetical protein FGSG_11111 [Fusarium graminearum PH-1]
g13752	3.66127	NP_011438.1 Hnm1p [Saccharomyces cerevisiae S288C]	XP_965788.2 choline transporter [Neurospora crassa OR74A]	XP_046129829.1 amino acid/polyamine transporter I [Fusarium solani]	XP_031029679.1 uncharacterized protein FOYG_16686 [Fusarium oxysporum NRRL 32931]	XP_023423556.1 related to HNM1-Choline permease [Fusarium fujikuroi IMI 58289]	XP_018756965.1 hypothetical protein FVEG_09907 [Fusarium verticillioides 7600]	XP_011325244.1 hypothetical protein FGSG_11111 [Fusarium graminearum PH-1]
g13262	-6.3191	NP_010825.3 glucose-inactivated glycerol proton symporter STL1 [Saccharomyces cerevisiae S288C]	XP_964364.3 sugar transporter [Neurospora crassa OR74A]	XP_046135021.1 general substrate transporter [Fusarium solani]	XP_031034638.1 uncharacterized protein FOYG_12834 [Fusarium oxysporum NRRL 32931]	XP_023436043.1 related to sugar transporter [Fusarium fujikuroi IMI 58289]	XP_018757120.1 hypothetical protein FVEG_10047 [Fusarium verticillioides 7600]	XP_011321733.1 hypothetical protein FGSG_03934 [Fusarium graminearum PH-1]
g04770	-5.25537	NP_013031.3 basic amino acid transporter [Saccharomyces cerevisiae S288C]	XP_011395299.1 MFS transporter, variant [Neurospora crassa OR74A]	XP_046132594.1 major facilitator superfamily domain-containing protein [Fusarium solani]	XP_031034111.1 uncharacterized protein FOYG_12447 [Fusarium oxysporum NRRL 32931]	XP_023435640.1 related to major facilitator (MFS1) transporter [Fusarium fujikuroi IMI 58289]	XP_018757583.1 hypothetical protein FVEG_10376 [Fusarium verticillioides 7600]	XP_011321440.1 hypothetical protein FGSG_04188 [Fusarium graminearum PH-1]
g04785	-1.72379	NP_012701.2 Mch2p [Saccharomyces cerevisiae S288C]	XP_957769.1 MFS monocarboxylate transporter [Neurospora crassa OR74A]	XP_046132638.1 major facilitator superfamily domain-containing protein [Fusarium solani]	XP_031034063.1 uncharacterized protein FOYG_12412 [Fusarium oxysporum NRRL 32931]	XP_023435609.1 related to monocarboxylate transporter 2 [Fusarium fujikuroi IMI 58289]	XP_018757629.1 hypothetical protein FVEG_10406 [Fusarium verticillioides 7600]	XP_011321410.1 hypothetical protein FGSG_04215 [Fusarium graminearum PH-1]
g04784	-2.64372	NP_011776.1 Tna1p [Saccharomyces cerevisiae S288C]	XP_956418.3 MFS transporter [Neurospora crassa OR74A]	XP_046132640.1 major facilitator superfamily domain-containing protein [Fusarium solani]	XP_031034061.1 uncharacterized protein FOYG_12410 [Fusarium oxysporum NRRL 32931]	XP_023435607.1 related to nicotinamide mononucleotide permease [Fusarium fujikuroi IMI 58289]	XP_018757631.1 hypothetical protein FVEG_10408 [Fusarium verticillioides 7600]	XP_011321408.1 hypothetical protein FGSG_04217 [Fusarium graminearum PH-1]
g01717	-1.74386	NP_014274.1 Esbp6p [Saccharomyces cerevisiae S288C]	XP_964071.2 MFS transporter [Neurospora crassa OR74A]	XP_046130526.1 major facilitator superfamily domain-containing protein [Fusarium solani]	XP_031030738.1 uncharacterized protein FOYG_16029 [Fusarium oxysporum NRRL 32931]	XP_023438017.1 MCH2-like monocarboxylate permease family protein [Fusarium fujikuroi IMI 58289]	XP_018757799.1 hypothetical protein FVEG_10530 [Fusarium verticillioides 7600]	XP_011322773.1 hypothetical protein FGSG_03015 [Fusarium graminearum PH-1]
g01714	-1.62517	NP_013072.1 Tpo1p [Saccharomyces cerevisiae S288C]	XP_959691.3 MSF membrane transporter [Neurospora crassa OR74A]	XP_046130518.1 major facilitator superfamily domain-containing protein [Fusarium solani]	XP_031030691.1 uncharacterized protein FOYG_15988 [Fusarium oxysporum NRRL 32931]	XP_023437973.1 related to fluconazole resistance protein [Fusarium fujikuroi IMI 58289]	XP_018757854.1 hypothetical protein FVEG_10570 [Fusarium verticillioides 7600]	XP_011322752.1 hypothetical protein FGSG_03033 [Fusarium graminearum PH-1]
g01307	-1.68298	NP_011805.3 alpha-glucoside permease [Saccharomyces cerevisiae S288C]	XP_960988.3 MFS alpha-glucoside transporter [Neurospora crassa OR74A]	XP_046126921.1 general substrate transporter [Fusarium solani]	XP_031030625.1 uncharacterized protein FOYG_15929 [Fusarium oxysporum NRRL 32931]	XP_023437917.1 probable maltose permease (MalP) [Fusarium fujikuroi IMI 58289]	XP_018757901.1 hypothetical protein FVEG_10607 [Fusarium verticillioides 7600]	XP_011321748.1 hypothetical protein FGSG_03920 [Fusarium graminearum PH-1]
g02008	1.83584	NP_011438.1 Hnm1p [Saccharomyces cerevisiae S288C]	XP_964162.3 amino acid permease 2 [Neurospora crassa OR74A]	XP_046130845.1 amino acid/polyamine transporter I [Fusarium solani]	XP_031030535.1 uncharacterized protein FOYG_15842 [Fusarium oxysporum NRRL 32931]	XP_023437845.1 related to GABA permease [Fusarium fujikuroi IMI 58289]	XP_018757993.1 hypothetical protein FVEG_10683 [Fusarium verticillioides 7600]	XP_011322682.1 hypothetical protein FGSG_12511 [Fusarium graminearum PH-1]
g05594	-7.55277	NP_014522.1 Mch4p [Saccharomyces cerevisiae S288C]	XP_960029.1 MFS monocarboxylate transporter [Neurospora crassa OR74A]	XP_046127603.1 major facilitator superfamily domain-containing protein [Fusarium solani]	XP_031038974.1 uncharacterized protein FOYG_07682 [Fusarium oxysporum NRRL 32931]	XP_023430259.1 related to monocarboxylate transporter 2 [Fusarium fujikuroi IMI 58289]	XP_018758006.1 hypothetical protein FVEG_10693 [Fusarium verticillioides 7600]	XP_011319498.1 hypothetical protein FGSG_10506 [Fusarium graminearum PH-1]
g11071	2.9839	NP_010625.1 uncharacterized protein YDR338C [Saccharomyces cerevisiae S288C]	XP_964152.1 hypothetical protein NCU00755 [Neurospora crassa OR74A]	XP_046130106.1 mate-domain-containing protein [Fusarium solani]	XP_031030518.1 uncharacterized protein FOYG_15826 [Fusarium oxysporum NRRL 32931]	XP_023437831.1 related to ethionine resistance protein [Fusarium fujikuroi IMI 58289]	XP_018758013.1 hypothetical protein FVEG_10698 [Fusarium verticillioides 7600]	XP_011322695.1 hypothetical protein FGSG_03080 [Fusarium graminearum PH-1]
g01990	5.62571	NP_014257.1 ammonium permease MEP2 [Saccharomyces cerevisiae S288C]	XP_960103.1 ammonium transporter 1 [Neurospora crassa OR74A]	XP_046130888.1 ammonium transporter AmtB-like domain-containing protein [Fusarium solani]	XP_031030492.1 uncharacterized protein FOYG_15805 [Fusarium oxysporum NRRL 32931]	XP_023437813.1 probable ammonium permease MEPA [Fusarium fujikuroi IMI 58289]	XP_018758039.1 hypothetical protein FVEG_10714 [Fusarium verticillioides 7600]	XP_011322717.1 hypothetical protein FGSG_03063 [Fusarium graminearum PH-1]
g01956	-1.19207	NP_010316.1 Mrh1p [Saccharomyces cerevisiae S288C]	XP_011393498.1 uncharacterized protein NCU01735 [Neurospora crassa OR74A]	XP_046130912.1 uncharacterized protein B0J15DRAFT_559274 [Fusarium solani]	XP_031030491.1 uncharacterized protein FOYG_15804 [Fusarium oxysporum NRRL 32931]	XP_023437812.1 related to HSP30 heat shock protein Yro1p [Fusarium fujikuroi IMI 58289]	XP_018758041.1 hypothetical protein FVEG_10716 [Fusarium verticillioides 7600]	XP_011322716.1 hypothetical protein FGSG_03064 [Fusarium graminearum PH-1]
g02168	2.33702	NP_013182.1 galactose permease GAL2 [Saccharomyces cerevisiae S288C]	XP_964352.1 MFS monosaccharide transporter [Neurospora crassa OR74A]	XP_046131024.1 general substrate transporter [Fusarium solani]	XP_031030228.1 uncharacterized protein FOYG_15581 [Fusarium oxysporum NRRL 32931]	XP_023437651.1 related to lactose permease [Fusarium fujikuroi IMI 58289]	XP_018758144.1 hypothetical protein FVEG_10797 [Fusarium verticillioides 7600]	XP_011322295.1 hypothetical protein FGSG_03424 [Fusarium graminearum PH-1]
g07756	3.84244	NP_010825.3 glucose-inactivated glycerol proton symporter STL1 [Saccharomyces cerevisiae S288C]	XP_964352.1 MFS monosaccharide transporter [Neurospora crassa OR74A]	XP_046124024.1 general substrate transporter [Fusarium solani]	XP_031036498.1 uncharacterized protein FOYG_11769 [Fusarium oxysporum NRRL 32931]	XP_023437651.1 related to lactose permease [Fusarium fujikuroi IMI 58289]	XP_018758144.1 hypothetical protein FVEG_10797 [Fusarium verticillioides 7600]	XP_011322295.1 hypothetical protein FGSG_03424 [Fusarium graminearum PH-1]
g06240	-2.56175	NP_011654.1 spermine transporter [Saccharomyces cerevisiae S288C]	XP_011395380.1 hypothetical protein NCU17257 [Neurospora crassa OR74A]	XP_046128028.1 major facilitator superfamily transporter [Fusarium solani]	XP_031030264.1 uncharacterized protein FOYG_15611 [Fusarium oxysporum NRRL 32931]	XP_023437678.1 related to multidrug resistance protein [Fusarium fujikuroi IMI 58289]	XP_018758176.1 hypothetical protein FVEG_10824 [Fusarium verticillioides 7600]	XP_011322673.1 hypothetical protein FGSG_03100 [Fusarium graminearum PH-1]
g07207	3.00247	NP_011847.1 Dur3p [Saccharomyces cerevisiae S288C]	XP_958308.1 urea active transporter [Neurospora crassa OR74A]	XP_046136227.1 Sodium:solute symporter family-domain-containing protein [Fusarium solani]	XP_031030277.1 uncharacterized protein FOYG_15623 [Fusarium oxysporum NRRL 32931]	XP_023437689.1 probable DUR3-Urea permease [Fusarium fujikuroi IMI 58289]	XP_018758188.1 hypothetical protein FVEG_10834 [Fusarium verticillioides 7600]	XP_011322659.1 hypothetical protein FGSG_03111 [Fusarium graminearum PH-1]
g12838	4.25818	NP_011847.1 Dur3p [Saccharomyces cerevisiae S288C]	XP_958308.1 urea active transporter [Neurospora crassa OR74A]	XP_046134496.1 Sodium:solute symporter family-domain-containing protein [Fusarium solani]	XP_031030277.1 uncharacterized protein FOYG_15623 [Fusarium oxysporum NRRL 32931]	XP_023437689.1 probable DUR3-Urea permease [Fusarium fujikuroi IMI 58289]	XP_018758188.1 hypothetical protein FVEG_10834 [Fusarium verticillioides 7600]	XP_011322659.1 hypothetical protein FGSG_03111 [Fusarium graminearum PH-1]
g02057	-2.57888	NP_011776.1 Tna1p [Saccharomyces cerevisiae S288C]	XP_964938.1 pantothenate transporter liz1 [Neurospora crassa OR74A]	XP_046130815.1 major facilitator superfamily domain-containing protein [Fusarium solani]	XP_031030282.1 uncharacterized protein FOYG_15627 [Fusarium oxysporum NRRL 32931]	XP_023437693.1 related to allantoate permease [Fusarium fujikuroi IMI 58289]	XP_018758192.1 hypothetical protein FVEG_10837 [Fusarium verticillioides 7600]	XP_011322655.1 hypothetical protein FGSG_12505 [Fusarium graminearum PH-1]
g01751	-5.52874	NP_011776.1 Tna1p [Saccharomyces cerevisiae S288C]	XP_958667.3 pantothenate transporter liz1, partial [Neurospora crassa OR74A]	XP_046130550.1 major facilitator superfamily domain-containing protein [Fusarium solani]	XP_031030303.1 uncharacterized protein FOYG_15644 [Fusarium oxysporum NRRL 32931]	XP_023437706.1 related to putative tartrate transporter [Fusarium fujikuroi IMI 58289]	XP_018758209.1 hypothetical protein FVEG_10851 [Fusarium verticillioides 7600]	XP_011322798.1 hypothetical protein FGSG_02992 [Fusarium graminearum PH-1]
g01842	-1.76436	NP_014916.1 Tpo4p [Saccharomyces cerevisiae S288C]	XP_957777.1 MFS multidrug transporter [Neurospora crassa OR74A]	XP_046130632.1 major facilitator superfamily domain-containing protein [Fusarium solani]	XP_031030359.1 uncharacterized protein FOYG_15683 [Fusarium oxysporum NRRL 32931]	XP_023437738.1 probable mfs-multidrug-resistance transporter [Fusarium fujikuroi IMI 58289]	XP_018758249.1 hypothetical protein FVEG_10886 [Fusarium verticillioides 7600]	XP_011322829.1 hypothetical protein FGSG_02966 [Fusarium graminearum PH-1]
g01889	1.72106	NP_012686.3 allantoate permease [Saccharomyces cerevisiae S288C]	XP_965426.1 allantoate permease [Neurospora crassa OR74A]	XP_046130666.1 major facilitator superfamily domain-containing protein [Fusarium solani]	XP_031030407.1 uncharacterized protein FOYG_15725 [Fusarium oxysporum NRRL 32931]	XP_023437602.1 related to allantoate permease [Fusarium fujikuroi IMI 58289]	XP_018758281.1 hypothetical protein FVEG_10911 [Fusarium verticillioides 7600]	XP_011322854.1 hypothetical protein FGSG_02945 [Fusarium graminearum PH-1]
g01669	4.51378	NP_013182.1 galactose permease GAL2 [Saccharomyces cerevisiae S288C]	XP_957424.1 major myo-inositol transporter iolT [Neurospora crassa OR74A]	XP_046124911.1 general substrate transporter [Fusarium solani]	XP_031030422.1 uncharacterized protein FOYG_15738 [Fusarium oxysporum NRRL 32931]	XP_023437592.1 related to hexose transporter protein [Fusarium fujikuroi IMI 58289]	XP_018758292.1 hypothetical protein FVEG_10919 [Fusarium verticillioides 7600]	XP_011322094.1 hypothetical protein FGSG_03608 [Fusarium graminearum PH-1]
g10649	-1.1935	NP_012658.3 uncharacterized protein YJR124C [Saccharomyces cerevisiae S288C]	XP_963185.2 major facilitator superfamily transporter MFS_1 [Neurospora crassa OR74A]	XP_046126193.1 major facilitator superfamily domain-containing protein [Fusarium solani]	XP_031030163.1 uncharacterized protein FOYG_15521 [Fusarium oxysporum NRRL 32931]	XP_023437564.1 uncharacterized protein FFUJ_11543 [Fusarium fujikuroi IMI 58289]	XP_018758322.1 hypothetical protein FVEG_10943 [Fusarium verticillioides 7600]	XP_011322330.1 hypothetical protein FGSG_03396 [Fusarium graminearum PH-1]
g12924	-2.10542	NP_010556.1 Cu(2+)-transporting P-type ATPase CCC2 [Saccharomyces cerevisiae S288C]	XP_965244.1 CLAP1 [Neurospora crassa OR74A]	XP_046134630.1 HAD-like domain-containing protein [Fusarium solani]	XP_031029212.1 Cu2+-exporting ATPase [Fusarium oxysporum NRRL 32931]	XP_023435251.1 related to P-type ATPase [Fusarium fujikuroi IMI 58289]	XP_018758352.1 hypothetical protein FVEG_10970 [Fusarium verticillioides 7600]	XP_011320624.1 hypothetical protein FGSG_08188 [Fusarium graminearum PH-1]
g10777	5.63008	NP_011776.1 Tna1p [Saccharomyces cerevisiae S288C]	XP_960768.1 MFS transporter [Neurospora crassa OR74A]	XP_046126317.1 major facilitator superfamily domain-containing protein [Fusarium solani]	XP_031033325.1 uncharacterized protein FOYG_11865 [Fusarium oxysporum NRRL 32931]	XP_023435217.1 related to putative tartrate transporter [Fusarium fujikuroi IMI 58289]	XP_018758394.1 hypothetical protein FVEG_10998 [Fusarium verticillioides 7600]	XP_011320912.1 hypothetical protein FGSG_04658 [Fusarium graminearum PH-1]
g10787	3.31254	NP_013583.1 phosphate transporter PHO84 [Saccharomyces cerevisiae S288C]	XP_960822.1 hypothetical protein NCU01285 [Neurospora crassa OR74A]	XP_046126313.1 major facilitator superfamily domain-containing protein [Fusarium solani]	XP_031033336.1 uncharacterized protein FOYG_11875 [Fusarium oxysporum NRRL 32931]	XP_023435213.1 related to synaptic vesicle transporter SV2 (major facilitator superfamily) [Fusarium fujikuroi IMI 58289]	XP_018758400.1 hypothetical protein FVEG_11004 [Fusarium verticillioides 7600]	XP_011319129.1 hypothetical protein FGSG_13715 [Fusarium graminearum PH-1]
g12312	3.44342	NP_013182.1 galactose permease GAL2 [Saccharomyces cerevisiae S288C]	XP_960171.3 high affinity glucose transporter ght1 [Neurospora crassa OR74A]	XP_046128159.1 general substrate transporter [Fusarium solani]	XP_031033378.1 uncharacterized protein FOYG_11913 [Fusarium oxysporum NRRL 32931]	XP_023436169.1 related to low-affinity hexose transporter HXT3 [Fusarium fujikuroi IMI 58289]	XP_018758420.1 hypothetical protein FVEG_11020 [Fusarium verticillioides 7600]	XP_011323525.1 hypothetical protein FGSG_05042 [Fusarium graminearum PH-1]
g13095	-8.49197	NP_009864.1 basic amino acid transporter [Saccharomyces cerevisiae S288C]	XP_964773.2 hypothetical protein NCU00857 [Neurospora crassa OR74A]	XP_046134844.1 major facilitator superfamily domain-containing protein [Fusarium solani]	XP_031029361.1 uncharacterized protein FOYG_16421 [Fusarium oxysporum NRRL 32931]	XP_023435343.1 fusarin C cluster-transporter [Fusarium fujikuroi IMI 58289]	XP_018758494.1 hypothetical protein FVEG_11081 [Fusarium verticillioides 7600]	XP_011327622.1 hypothetical protein FGSG_07802 [Fusarium graminearum PH-1]
g13101	-6.92042	NP_013031.3 basic amino acid transporter [Saccharomyces cerevisiae S288C]	XP_964545.2 multidrug resistance protein fnx1 [Neurospora crassa OR74A]	XP_046134844.1 major facilitator superfamily domain-containing protein [Fusarium solani]	XP_031029695.1 uncharacterized protein FOYG_16701 [Fusarium oxysporum NRRL 32931]	XP_023435343.1 fusarin C cluster-transporter [Fusarium fujikuroi IMI 58289]	XP_018758494.1 hypothetical protein FVEG_11081 [Fusarium verticillioides 7600]	XP_011327622.1 hypothetical protein FGSG_07802 [Fusarium graminearum PH-1]
g12130	-3.10163	NP_015023.1 Amf1p [Saccharomyces cerevisiae S288C]	XP_962891.1 membrane transporter [Neurospora crassa OR74A]	XP_046128377.1 major facilitator superfamily domain-containing protein [Fusarium solani]	XP_031033676.1 uncharacterized protein FOYG_12151 [Fusarium oxysporum NRRL 32931]	XP_023436080.1 related to multidrug resistance protein [Fusarium fujikuroi IMI 58289]	XP_018758685.1 hypothetical protein FVEG_11236 [Fusarium verticillioides 7600]	XP_011321178.1 hypothetical protein FGSG_04426 [Fusarium graminearum PH-1]
g12002	1.17095	NP_014410.3 Pho91p [Saccharomyces cerevisiae S288C]	XP_956243.3 SPX domain-containing protein [Neurospora crassa OR74A]	XP_046128507.1 SPX domain-containing protein [Fusarium solani]	XP_031033838.1 uncharacterized protein FOYG_12265 [Fusarium oxysporum NRRL 32931]	XP_023436214.1 related to PHO87 protein [Fusarium fujikuroi IMI 58289]	XP_018758831.1 hypothetical protein FVEG_11326 [Fusarium verticillioides 7600]	XP_011321276.1 hypothetical protein FGSG_12273 [Fusarium graminearum PH-1]
g00088	-5.94675	NP_009562.1 Flr1p [Saccharomyces cerevisiae S288C]	XP_960542.1 membrane transporter [Neurospora crassa OR74A]	XP_046137794.1 major facilitator superfamily domain-containing protein [Fusarium solani]	XP_031029863.1 uncharacterized protein FOYG_15238 [Fusarium oxysporum NRRL 32931]	XP_023437304.1 related to multidrug resistant protein [Fusarium fujikuroi IMI 58289]	XP_018758868.1 hypothetical protein FVEG_11348 [Fusarium verticillioides 7600]	XP_011321298.1 hypothetical protein FGSG_04317 [Fusarium graminearum PH-1]
g08643	-2.09863	NP_013072.1 Tpo1p [Saccharomyces cerevisiae S288C]	XP_960542.1 membrane transporter [Neurospora crassa OR74A]	XP_046140210.1 major facilitator superfamily domain-containing protein [Fusarium solani]	XP_031033880.1 uncharacterized protein FOYG_12292 [Fusarium oxysporum NRRL 32931]	XP_023435508.1 related to multidrug resistant protein [Fusarium fujikuroi IMI 58289]	XP_018758868.1 hypothetical protein FVEG_11348 [Fusarium verticillioides 7600]	XP_011321298.1 hypothetical protein FGSG_04317 [Fusarium graminearum PH-1]
g11992	-3.72168	NP_009562.1 Flr1p [Saccharomyces cerevisiae S288C]	XP_960542.1 membrane transporter [Neurospora crassa OR74A]	XP_046128531.1 major facilitator superfamily domain-containing protein [Fusarium solani]	XP_031033880.1 uncharacterized protein FOYG_12292 [Fusarium oxysporum NRRL 32931]	XP_023435508.1 related to multidrug resistant protein [Fusarium fujikuroi IMI 58289]	XP_018758868.1 hypothetical protein FVEG_11348 [Fusarium verticillioides 7600]	XP_011321298.1 hypothetical protein FGSG_04317 [Fusarium graminearum PH-1]
g11979	2.78809	NP_014504.1 Bsc6p [Saccharomyces cerevisiae S288C]	XP_963482.3 MFS transporter [Neurospora crassa OR74A]	XP_046128541.1 major facilitator superfamily domain-containing protein [Fusarium solani]	XP_031033895.1 uncharacterized protein FOYG_12302 [Fusarium oxysporum NRRL 32931]	XP_023435518.1 related to tetracycline resistance proteins [Fusarium fujikuroi IMI 58289]	XP_018758882.1 hypothetical protein FVEG_11358 [Fusarium verticillioides 7600]	XP_011321310.1 hypothetical protein FGSG_04305 [Fusarium graminearum PH-1]
g09429	2.61733	---	XP_958355.1 DUF895 domain membrane protein [Neurospora crassa OR74A]	XP_046129158.1 major facilitator superfamily domain-containing protein [Fusarium solani]	XP_031035115.1 uncharacterized protein FOYG_10814 [Fusarium oxysporum NRRL 32931]	XP_023433677.1 uncharacterized protein FFUJ_08312 [Fusarium fujikuroi IMI 58289]	XP_018759240.1 hypothetical protein FVEG_11564 [Fusarium verticillioides 7600]	XP_011325498.1 hypothetical protein FGSG_10888 [Fusarium graminearum PH-1]
g03727	1.38534	NP_013052.1 bile acid-transporting ATPase YBT1 [Saccharomyces cerevisiae S288C]	XP_961122.3 ABC multidrug transporter [Neurospora crassa OR74A]	XP_046124937.1 P-loop containing nucleoside triphosphate hydrolase protein [Fusarium solani]	XP_031034856.1 uncharacterized protein FOYG_10605 [Fusarium oxysporum NRRL 32931]	XP_023433860.1 related to multidrug resistance protein [Fusarium fujikuroi IMI 58289]	XP_018759491.1 hypothetical protein FVEG_11763 [Fusarium verticillioides 7600]	XP_011318225.1 hypothetical protein FGSG_02316 [Fusarium graminearum PH-1]
g03746	4.73463	NP_009577.1 uracil permease [Saccharomyces cerevisiae S288C]	XP_962492.1 uracil permease [Neurospora crassa OR74A]	XP_046134652.1 permease for cytosine/purines, uracil, thiamine, allantoin-domain-containing protein [Fusarium solani]	XP_031051755.1 uncharacterized protein FOYG_02060 [Fusarium oxysporum NRRL 32931]	XP_023433896.1 probable uracil permease [Fusarium fujikuroi IMI 58289]	XP_018759524.1 hypothetical protein FVEG_11788 [Fusarium verticillioides 7600]	XP_011322996.1 hypothetical protein FGSG_02815 [Fusarium graminearum PH-1]
g05427	5.60855	NP_012294.3 allantoin permease [Saccharomyces cerevisiae S288C]	XP_962492.1 uracil permease [Neurospora crassa OR74A]	XP_046134652.1 permease for cytosine/purines, uracil, thiamine, allantoin-domain-containing protein [Fusarium solani]	XP_031051755.1 uncharacterized protein FOYG_02060 [Fusarium oxysporum NRRL 32931]	XP_023433896.1 probable uracil permease [Fusarium fujikuroi IMI 58289]	XP_018759524.1 hypothetical protein FVEG_11788 [Fusarium verticillioides 7600]	XP_011323788.1 uracil permease [Fusarium graminearum PH-1]
g12603	1.34877	NP_009577.1 uracil permease [Saccharomyces cerevisiae S288C]	XP_962492.1 uracil permease [Neurospora crassa OR74A]	XP_046134652.1 permease for cytosine/purines, uracil, thiamine, allantoin-domain-containing protein [Fusarium solani]	XP_031051755.1 uncharacterized protein FOYG_02060 [Fusarium oxysporum NRRL 32931]	XP_023433896.1 probable uracil permease [Fusarium fujikuroi IMI 58289]	XP_018759524.1 hypothetical protein FVEG_11788 [Fusarium verticillioides 7600]	XP_011323788.1 uracil permease [Fusarium graminearum PH-1]
g12925	5.54128	NP_012294.3 allantoin permease [Saccharomyces cerevisiae S288C]	XP_962492.1 uracil permease [Neurospora crassa OR74A]	XP_046134652.1 permease for cytosine/purines, uracil, thiamine, allantoin-domain-containing protein [Fusarium solani]	XP_031051755.1 uncharacterized protein FOYG_02060 [Fusarium oxysporum NRRL 32931]	XP_023433896.1 probable uracil permease [Fusarium fujikuroi IMI 58289]	XP_018759524.1 hypothetical protein FVEG_11788 [Fusarium verticillioides 7600]	XP_011323788.1 uracil permease [Fusarium graminearum PH-1]
g13050	-7.1071	NP_009562.1 Flr1p [Saccharomyces cerevisiae S288C]	XP_960542.1 membrane transporter [Neurospora crassa OR74A]	XP_046134819.1 major facilitator superfamily domain-containing protein [Fusarium solani]	XP_031048826.1 uncharacterized protein FOYG_03837 [Fusarium oxysporum NRRL 32931]	XP_023431167.1 related to multidrug resistant protein [Fusarium fujikuroi IMI 58289]	XP_018759530.1 hypothetical protein FVEG_11794 [Fusarium verticillioides 7600]	XP_011321298.1 hypothetical protein FGSG_04317 [Fusarium graminearum PH-1]
g03583	-1.49523	NP_013104.1 Thi73p [Saccharomyces cerevisiae S288C]	XP_965426.1 allantoate permease [Neurospora crassa OR74A]	XP_046126515.1 major facilitator superfamily domain-containing protein [Fusarium solani]	XP_031034822.1 uncharacterized protein FOYG_10573 [Fusarium oxysporum NRRL 32931]	XP_023433894.1 related to allantoate permease [Fusarium fujikuroi IMI 58289]	XP_018759543.1 hypothetical protein FVEG_11801 [Fusarium verticillioides 7600]	XP_011315679.1 hypothetical protein FGSG_00083 [Fusarium graminearum PH-1]
g08259	-1.47945	NP_009853.3 sulfate permease [Saccharomyces cerevisiae S288C]	XP_957510.3 sulfate permease II [Neurospora crassa OR74A]	XP_046139799.1 sulfate transporter family-domain-containing protein [Fusarium solani]	XP_031031389.1 uncharacterized protein FOYG_14564 [Fusarium oxysporum NRRL 32931]	XP_023429853.1 probable sulfate permease II [Fusarium fujikuroi IMI 58289]	XP_018759593.1 hypothetical protein FVEG_11840 [Fusarium verticillioides 7600]	XP_011325951.1 hypothetical protein FGSG_11293 [Fusarium graminearum PH-1]
g15524	2.79222	NP_012321.1 hexose transporter HXT8 [Saccharomyces cerevisiae S288C]	XP_960547.2 MFS quinate transporter [Neurospora crassa OR74A]	XP_046124786.1 general substrate transporter [Fusarium solani]	XP_031039010.1 uncharacterized protein FOYG_07711 [Fusarium oxysporum NRRL 32931]	XP_023430284.1 related to quinate transport protein [Fusarium fujikuroi IMI 58289]	XP_018759648.1 hypothetical protein FVEG_11886 [Fusarium verticillioides 7600]	XP_011319466.1 hypothetical protein FGSG_10483 [Fusarium graminearum PH-1]
g07880	1.3422	---	XP_958365.2 hypothetical protein NCU07517 [Neurospora crassa OR74A]	XP_046139384.1 voltage-dependent anion channel-domain-containing protein [Fusarium solani]	XP_031050182.1 uncharacterized protein FOYG_00926 [Fusarium oxysporum NRRL 32931]	XP_023429763.1 related to C4-dicarboxylate transport protein mae1 [Fusarium fujikuroi IMI 58289]	XP_018759743.1 hypothetical protein FVEG_11958 [Fusarium verticillioides 7600]	XP_011318189.1 hypothetical protein FGSG_02281 [Fusarium graminearum PH-1]
g07865	1.64166	NP_011438.1 Hnm1p [Saccharomyces cerevisiae S288C]	XP_965788.2 choline transporter [Neurospora crassa OR74A]	XP_046139398.1 amino acid/polyamine transporter I [Fusarium solani]	XP_031050192.1 uncharacterized protein FOYG_00933 [Fusarium oxysporum NRRL 32931]	XP_023429757.1 related to cholin permease [Fusarium fujikuroi IMI 58289]	XP_018759754.1 hypothetical protein FVEG_11965 [Fusarium verticillioides 7600]	XP_011318168.1 hypothetical protein FGSG_02264 [Fusarium graminearum PH-1]
g06439	1.05905	NP_011438.1 Hnm1p [Saccharomyces cerevisiae S288C]	XP_011395196.1 amino acid permease, variant [Neurospora crassa OR74A]	XP_046123754.1 amino acid/polyamine transporter I [Fusarium solani]	XP_031050199.1 uncharacterized protein FOYG_00940 [Fusarium oxysporum NRRL 32931]	XP_023429750.1 related to HNM1-choline permease [Fusarium fujikuroi IMI 58289]	XP_018759761.1 hypothetical protein FVEG_11972 [Fusarium verticillioides 7600]	XP_011318178.1 hypothetical protein FGSG_02272 [Fusarium graminearum PH-1]
g07902	2.96186	NP_011438.1 Hnm1p [Saccharomyces cerevisiae S288C]	XP_011395196.1 amino acid permease, variant [Neurospora crassa OR74A]	XP_046139408.1 amino acid/polyamine transporter I [Fusarium solani]	XP_031050199.1 uncharacterized protein FOYG_00940 [Fusarium oxysporum NRRL 32931]	XP_023429750.1 related to HNM1-choline permease [Fusarium fujikuroi IMI 58289]	XP_018759761.1 hypothetical protein FVEG_11972 [Fusarium verticillioides 7600]	XP_011318178.1 hypothetical protein FGSG_02272 [Fusarium graminearum PH-1]
g07855	1.00471	NP_010849.3 siderophore transporter [Saccharomyces cerevisiae S288C]	XP_958609.1 siderophore iron transporter mirC [Neurospora crassa OR74A]	XP_046139367.1 major facilitator superfamily domain-containing protein [Fusarium solani]	XP_031050272.1 MFS transporter, SIT family, siderophore-iron:H+ symporter [Fusarium oxysporum NRRL 32931]	XP_023429715.1 probable SIT1-Transporter of the bacterial siderophore ferrioxamine B [Fusarium fujikuroi IMI 58289]	XP_018759816.1 hypothetical protein FVEG_12019 [Fusarium verticillioides 7600]	XP_011318152.1 hypothetical protein FGSG_02252 [Fusarium graminearum PH-1]
g09627	-2.08238	NP_010625.1 uncharacterized protein YDR338C [Saccharomyces cerevisiae S288C]	XP_011394681.1 MatE family transporter [Neurospora crassa OR74A]	XP_046129909.1 MATE family multidrug resistance protein [Fusarium solani]	XP_031050275.1 uncharacterized protein FOYG_01002 [Fusarium oxysporum NRRL 32931]	XP_023429711.1 related to ethionine resistance protein [Fusarium fujikuroi IMI 58289]	XP_018759821.1 hypothetical protein FVEG_12023 [Fusarium verticillioides 7600]	XP_011318100.1 hypothetical protein FGSG_02207 [Fusarium graminearum PH-1]
g01329	-2.43591	NP_012100.1 Soa1p [Saccharomyces cerevisiae S288C]	XP_962843.2 MFS transporter [Neurospora crassa OR74A]	XP_046126871.1 major facilitator superfamily domain-containing protein [Fusarium solani]	XP_031050370.1 uncharacterized protein FOYG_01075 [Fusarium oxysporum NRRL 32931]	XP_023430009.1 related to nicotinamide mononucleotide permease [Fusarium fujikuroi IMI 58289]	XP_018759898.1 hypothetical protein FVEG_12081 [Fusarium verticillioides 7600]	XP_011327738.1 hypothetical protein FGSG_07904 [Fusarium graminearum PH-1]
g13545	3.43981	---	XP_958355.1 DUF895 domain membrane protein [Neurospora crassa OR74A]	XP_046135466.1 major facilitator superfamily domain-containing protein [Fusarium solani]	XP_031050397.1 uncharacterized protein FOYG_01099 [Fusarium oxysporum NRRL 32931]	XP_023429656.1 uncharacterized protein FFUJ_13722 [Fusarium fujikuroi IMI 58289]	XP_018759930.1 hypothetical protein FVEG_12106 [Fusarium verticillioides 7600]	XP_011327754.1 hypothetical protein FGSG_07917 [Fusarium graminearum PH-1]
g07502	3.68076	NP_014453.3 Hol1p [Saccharomyces cerevisiae S288C]	XP_962093.2 MFS transporter [Neurospora crassa OR74A]	XP_046125756.1 major facilitator superfamily domain-containing protein [Fusarium solani]	XP_031029733.1 uncharacterized protein FOYG_16736 [Fusarium oxysporum NRRL 32931]	XP_023435177.1 related to transporter protein HOL1 [Fusarium fujikuroi IMI 58289]	XP_018760122.1 hypothetical protein FVEG_12258 [Fusarium verticillioides 7600]	XP_011323251.1 hypothetical protein FGSG_04804 [Fusarium graminearum PH-1]
g11205	7.06226	NP_010825.3 glucose-inactivated glycerol proton symporter STL1 [Saccharomyces cerevisiae S288C]	XP_963873.1 hexose transporter [Neurospora crassa OR74A]	XP_046129934.1 general substrate transporter [Fusarium solani]	XP_031031192.1 uncharacterized protein FOYG_14384 [Fusarium oxysporum NRRL 32931]	XP_023428661.1 related to hexose transporter protein [Fusarium fujikuroi IMI 58289]	XP_018760143.1 hypothetical protein FVEG_12276 [Fusarium verticillioides 7600]	XP_011327111.1 hypothetical protein FGSG_07350 [Fusarium graminearum PH-1]
g07755	-6.51511	NP_009853.3 sulfate permease [Saccharomyces cerevisiae S288C]	XP_965335.1 sulfate permease II [Neurospora crassa OR74A]	XP_046124048.1 sulfate transporter family-domain-containing protein [Fusarium solani]	XP_031031122.1 uncharacterized protein FOYG_14320 [Fusarium oxysporum NRRL 32931]	XP_023424291.1 probable sulfate permease SutB [Fusarium fujikuroi IMI 58289]	XP_018760217.1 hypothetical protein FVEG_12329 [Fusarium verticillioides 7600]	XP_011325240.1 hypothetical protein FGSG_11115 [Fusarium graminearum PH-1]
g05779	4.781	NP_013724.1 hexose transporter HXT2 [Saccharomyces cerevisiae S288C]	XP_963898.1 MFS quinate transporter [Neurospora crassa OR74A]	XP_046127404.1 quinate permease [Fusarium solani]	XP_031032523.1 uncharacterized protein FOYG_13412 [Fusarium oxysporum NRRL 32931]	XP_023436797.1 related to quinate transport protein [Fusarium fujikuroi IMI 58289]	XP_018760232.1 hypothetical protein FVEG_12344 [Fusarium verticillioides 7600]	XP_011320936.1 hypothetical protein FGSG_04636 [Fusarium graminearum PH-1]
g04268	-1.68015	NP_011438.1 Hnm1p [Saccharomyces cerevisiae S288C]	XP_011394716.1 APC amino acid permease [Neurospora crassa OR74A]	XP_046132049.1 amino acid/polyamine transporter I [Fusarium solani]	XP_031031017.1 uncharacterized protein FOYG_14220 [Fusarium oxysporum NRRL 32931]	XP_023431013.1 related to GABA permease [Fusarium fujikuroi IMI 58289]	XP_018760331.1 hypothetical protein FVEG_12427 [Fusarium verticillioides 7600]	XP_011318360.1 hypothetical protein FGSG_02439 [Fusarium graminearum PH-1]
g02531	3.14191	NP_011438.1 Hnm1p [Saccharomyces cerevisiae S288C]	XP_965788.2 choline transporter [Neurospora crassa OR74A]	XP_046125695.1 amino acid/polyamine transporter I [Fusarium solani]	XP_031030938.1 uncharacterized protein FOYG_14143 [Fusarium oxysporum NRRL 32931]	XP_023425402.1 choline permease [Fusarium fujikuroi IMI 58289]	XP_018760422.1 hypothetical protein FVEG_12495 [Fusarium verticillioides 7600]	XP_011320437.1 hypothetical protein FGSG_08347 [Fusarium graminearum PH-1]
g03794	2.25826	NP_011438.1 Hnm1p [Saccharomyces cerevisiae S288C]	XP_965788.2 choline transporter [Neurospora crassa OR74A]	XP_046125695.1 amino acid/polyamine transporter I [Fusarium solani]	XP_031030938.1 uncharacterized protein FOYG_14143 [Fusarium oxysporum NRRL 32931]	XP_023429757.1 related to cholin permease [Fusarium fujikuroi IMI 58289]	XP_018760422.1 hypothetical protein FVEG_12495 [Fusarium verticillioides 7600]	XP_011318168.1 hypothetical protein FGSG_02264 [Fusarium graminearum PH-1]
g01798	-1.44515	NP_010849.3 siderophore transporter [Saccharomyces cerevisiae S288C]	XP_959994.1 siderophore iron transporter [Neurospora crassa OR74A]	XP_046130563.1 major facilitator superfamily domain-containing protein [Fusarium solani]	XP_031030925.1 uncharacterized protein FOYG_14131 [Fusarium oxysporum NRRL 32931]	XP_023428918.1 probable SIT1-Transporter of the bacterial siderophore ferrioxamine B [Fusarium fujikuroi IMI 58289]	XP_018760435.1 hypothetical protein FVEG_12506 [Fusarium verticillioides 7600]	XP_011325334.1 hypothetical protein FGSG_11029 [Fusarium graminearum PH-1]
g09401	1.75495	NP_011823.1 siderophore transporter [Saccharomyces cerevisiae S288C]	XP_959994.1 siderophore iron transporter [Neurospora crassa OR74A]	XP_046129192.1 major facilitator superfamily domain-containing protein [Fusarium solani]	XP_031030925.1 uncharacterized protein FOYG_14131 [Fusarium oxysporum NRRL 32931]	XP_023436750.1 related to major facilitator MirA [Fusarium fujikuroi IMI 58289]	XP_018760435.1 hypothetical protein FVEG_12506 [Fusarium verticillioides 7600]	XP_011325334.1 hypothetical protein FGSG_11029 [Fusarium graminearum PH-1]
g03825	3.40219	NP_012686.3 allantoate permease [Saccharomyces cerevisiae S288C]	XP_965426.1 allantoate permease [Neurospora crassa OR74A]	XP_046127466.1 major facilitator superfamily domain-containing protein [Fusarium solani]	XP_031032433.1 uncharacterized protein FOYG_13323 [Fusarium oxysporum NRRL 32931]	XP_023427341.1 related to DAL5-Allantoate and ureidosuccinate permease [Fusarium fujikuroi IMI 58289]	XP_018760557.1 hypothetical protein FVEG_12597 [Fusarium verticillioides 7600]	XP_011327365.1 hypothetical protein FGSG_07584 [Fusarium graminearum PH-1]
g05732	3.28187	NP_012686.3 allantoate permease [Saccharomyces cerevisiae S288C]	XP_965426.1 allantoate permease [Neurospora crassa OR74A]	XP_046127466.1 major facilitator superfamily domain-containing protein [Fusarium solani]	XP_031032433.1 uncharacterized protein FOYG_13323 [Fusarium oxysporum NRRL 32931]	XP_023427341.1 related to DAL5-Allantoate and ureidosuccinate permease [Fusarium fujikuroi IMI 58289]	XP_018760557.1 hypothetical protein FVEG_12597 [Fusarium verticillioides 7600]	XP_011327365.1 hypothetical protein FGSG_07584 [Fusarium graminearum PH-1]
g10856	3.2945	NP_012686.3 allantoate permease [Saccharomyces cerevisiae S288C]	XP_965426.1 allantoate permease [Neurospora crassa OR74A]	XP_046130419.1 major facilitator superfamily domain-containing protein [Fusarium solani]	XP_031048848.1 uncharacterized protein FOYG_03856 [Fusarium oxysporum NRRL 32931]	XP_023427341.1 related to DAL5-Allantoate and ureidosuccinate permease [Fusarium fujikuroi IMI 58289]	XP_018760557.1 hypothetical protein FVEG_12597 [Fusarium verticillioides 7600]	XP_011327365.1 hypothetical protein FGSG_07584 [Fusarium graminearum PH-1]
g03562	-4.14791	NP_014916.1 Tpo4p [Saccharomyces cerevisiae S288C]	XP_961776.1 multidrug transporter [Neurospora crassa OR74A]	XP_046126519.1 major facilitator superfamily domain-containing protein [Fusarium solani]	XP_031048699.1 uncharacterized protein FOYG_03729 [Fusarium oxysporum NRRL 32931]	XP_023427488.1 related to multidrug resistant protein [Fusarium fujikuroi IMI 58289]	XP_018760714.1 hypothetical protein FVEG_12727 [Fusarium verticillioides 7600]	XP_011327344.1 hypothetical protein FGSG_07564 [Fusarium graminearum PH-1]
g03561	-4.99857	NP_010316.1 Mrh1p [Saccharomyces cerevisiae S288C]	XP_959421.1 opsin-1 [Neurospora crassa OR74A]	XP_046126527.1 uncharacterized protein B0J15DRAFT_138870 [Fusarium solani]	XP_031048691.1 uncharacterized protein FOYG_03723 [Fusarium oxysporum NRRL 32931]	XP_023427494.1 related to YRO2 protein [Fusarium fujikuroi IMI 58289]	XP_018760731.1 hypothetical protein FVEG_12735 [Fusarium verticillioides 7600]	XP_011327333.1 opsin-1 [Fusarium graminearum PH-1]
g01353	1.22782	NP_015023.1 Amf1p [Saccharomyces cerevisiae S288C]	XP_962891.1 membrane transporter [Neurospora crassa OR74A]	XP_046126852.1 major facilitator superfamily domain-containing protein [Fusarium solani]	XP_031048680.1 uncharacterized protein FOYG_03713 [Fusarium oxysporum NRRL 32931]	XP_023436080.1 related to multidrug resistance protein [Fusarium fujikuroi IMI 58289]	XP_018760739.1 hypothetical protein FVEG_12743 [Fusarium verticillioides 7600]	XP_011327329.1 hypothetical protein FGSG_07550 [Fusarium graminearum PH-1]
g03496	-2.29763	NP_009562.1 Flr1p [Saccharomyces cerevisiae S288C]	XP_959425.2 membrane transporter [Neurospora crassa OR74A]	XP_046126574.1 major facilitator superfamily domain-containing protein [Fusarium solani]	XP_031048622.1 uncharacterized protein FOYG_03669 [Fusarium oxysporum NRRL 32931]	XP_023427536.1 related to multidrug resistant protein [Fusarium fujikuroi IMI 58289]	XP_018760788.1 hypothetical protein FVEG_12777 [Fusarium verticillioides 7600]	XP_011327305.1 hypothetical protein FGSG_07529 [Fusarium graminearum PH-1]
g06286	4.43855	NP_009562.1 Flr1p [Saccharomyces cerevisiae S288C]	XP_960542.1 membrane transporter [Neurospora crassa OR74A]	XP_046128096.1 major facilitator superfamily domain-containing protein [Fusarium solani]	XP_031048622.1 uncharacterized protein FOYG_03669 [Fusarium oxysporum NRRL 32931]	XP_023427536.1 related to multidrug resistant protein [Fusarium fujikuroi IMI 58289]	XP_018760788.1 hypothetical protein FVEG_12777 [Fusarium verticillioides 7600]	XP_011327305.1 hypothetical protein FGSG_07529 [Fusarium graminearum PH-1]
g01913	-2.62232	NP_011914.1 Yhk8p [Saccharomyces cerevisiae S288C]	XP_958596.1 MFS multidrug transporter [Neurospora crassa OR74A]	XP_046130714.1 major facilitator superfamily domain-containing protein [Fusarium solani]	XP_031030565.1 uncharacterized protein FOYG_15872 [Fusarium oxysporum NRRL 32931]	XP_023437868.1 related to fluconazole resistance protein (FLU1) [Fusarium fujikuroi IMI 58289]	XP_018760817.1 hypothetical protein FVEG_12791 [Fusarium verticillioides 7600]	XP_011322792.1 hypothetical protein FGSG_02998 [Fusarium graminearum PH-1]
g03512	-2.23619	NP_011914.1 Yhk8p [Saccharomyces cerevisiae S288C]	XP_958596.1 MFS multidrug transporter [Neurospora crassa OR74A]	XP_046126588.1 major facilitator superfamily domain-containing protein [Fusarium solani]	XP_031048601.1 uncharacterized protein FOYG_03654 [Fusarium oxysporum NRRL 32931]	XP_023428770.1 related to multidrug resistance proteins [Fusarium fujikuroi IMI 58289]	XP_018760817.1 hypothetical protein FVEG_12791 [Fusarium verticillioides 7600]	XP_011327285.1 hypothetical protein FGSG_07509 [Fusarium graminearum PH-1]
g01348	-3.05462	NP_012406.1 Trk1p [Saccharomyces cerevisiae S288C]	XP_957340.1 trk-1 [Neurospora crassa OR74A]	XP_046126901.1 cation transport protein-domain-containing protein [Fusarium solani]	XP_031030064.1 uncharacterized protein FOYG_15423 [Fusarium oxysporum NRRL 32931]	XP_023437502.1 probable potassium transporter TRK-1 [Fusarium fujikuroi IMI 58289]	XP_018760902.1 hypothetical protein FVEG_12850 [Fusarium verticillioides 7600]	XP_011321850.1 hypothetical protein FGSG_03834 [Fusarium graminearum PH-1]
g01350	-3.59865	NP_012406.1 Trk1p [Saccharomyces cerevisiae S288C]	XP_957340.1 trk-1 [Neurospora crassa OR74A]	XP_046126901.1 cation transport protein-domain-containing protein [Fusarium solani]	XP_031030063.1 uncharacterized protein FOYG_15423 [Fusarium oxysporum NRRL 32931]	XP_023437502.1 probable potassium transporter TRK-1 [Fusarium fujikuroi IMI 58289]	XP_018760900.1 hypothetical protein FVEG_12850 [Fusarium verticillioides 7600]	XP_011321850.1 hypothetical protein FGSG_03834 [Fusarium graminearum PH-1]
g13129	-4.59029	NP_015023.1 Amf1p [Saccharomyces cerevisiae S288C]	XP_960454.1 drug resistance protein [Neurospora crassa OR74A]	XP_046134876.1 uncharacterized protein B0J15DRAFT_441450 [Fusarium solani]	XP_031030092.1 uncharacterized protein FOYG_15452 [Fusarium oxysporum NRRL 32931]	XP_023437485.1 related to aminotriazole resistance protein [Fusarium fujikuroi IMI 58289]	XP_018760927.1 hypothetical protein FVEG_12866 [Fusarium verticillioides 7600]	XP_011321915.1 drug resistance protein [Fusarium graminearum PH-1]
g02261	-3.62416	NP_011654.1 spermine transporter [Saccharomyces cerevisiae S288C]	XP_960542.1 membrane transporter [Neurospora crassa OR74A]	XP_046131116.1 major facilitator superfamily domain-containing protein [Fusarium solani]	XP_031029953.1 uncharacterized protein FOYG_15323 [Fusarium oxysporum NRRL 32931]	XP_023435987.1 related to multidrug resistant protein [Fusarium fujikuroi IMI 58289]	XP_018760983.1 hypothetical protein FVEG_12907 [Fusarium verticillioides 7600]	XP_011321838.1 hypothetical protein FGSG_03844 [Fusarium graminearum PH-1]
g13434	-1.33002	NP_014030.1 ATP-binding cassette Fe/S cluster precursor transporter ATM1 [Saccharomyces cerevisiae S288C]	XP_956997.3 heavy metal tolerance protein [Neurospora crassa OR74A]	XP_046135234.1 uncharacterized protein B0J15DRAFT_419120 [Fusarium solani]	XP_031030000.1 ATP-binding cassette, subfamily B [Fusarium oxysporum NRRL 32931]	XP_023437404.1 related to vacuolar membrane protein HMT1 (heavy metal tolerance protein) [Fusarium fujikuroi IMI 58289]	XP_018761026.1 hypothetical protein FVEG_12943 [Fusarium verticillioides 7600]	XP_011321881.1 hypothetical protein FGSG_03805 [Fusarium graminearum PH-1]
g07873	2.50937	---	XP_961667.3 chromate ion transporter [Neurospora crassa OR74A]	XP_046139405.1 chromate transporter-domain-containing protein [Fusarium solani]	XP_031028188.1 uncharacterized protein FOYG_17551 [Fusarium oxysporum NRRL 32931]	XP_023437391.1 related to chromate transport protein [Fusarium fujikuroi IMI 58289]	XP_018761039.1 hypothetical protein FVEG_12955 [Fusarium verticillioides 7600]	XP_011321840.1 hypothetical protein FGSG_12374 [Fusarium graminearum PH-1]
g15412	1.57445	---	XP_961667.3 chromate ion transporter [Neurospora crassa OR74A]	XP_046137945.1 chromate transporter-domain-containing protein [Fusarium solani]	XP_031028188.1 uncharacterized protein FOYG_17551 [Fusarium oxysporum NRRL 32931]	XP_023437391.1 related to chromate transport protein [Fusarium fujikuroi IMI 58289]	XP_018761039.1 hypothetical protein FVEG_12955 [Fusarium verticillioides 7600]	XP_011321840.1 hypothetical protein FGSG_12374 [Fusarium graminearum PH-1]
g01777	-4.8077	NP_013031.3 basic amino acid transporter [Saccharomyces cerevisiae S288C]	XP_011395299.1 MFS transporter, variant [Neurospora crassa OR74A]	XP_046130568.1 major facilitator superfamily domain-containing protein [Fusarium solani]	XP_031029896.1 uncharacterized protein FOYG_15269 [Fusarium oxysporum NRRL 32931]	XP_023437273.1 related to aflatoxin efflux pump AFLT [Fusarium fujikuroi IMI 58289]	XP_018761158.1 hypothetical protein FVEG_13046 [Fusarium verticillioides 7600]	XP_011321815.1 hypothetical protein FGSG_03862 [Fusarium graminearum PH-1]
g02319	2.37421	NP_012686.3 allantoate permease [Saccharomyces cerevisiae S288C]	XP_965426.1 allantoate permease [Neurospora crassa OR74A]	XP_046125093.1 major facilitator superfamily domain-containing protein [Fusarium solani]	XP_031029910.1 uncharacterized protein FOYG_15284 [Fusarium oxysporum NRRL 32931]	XP_023437262.1 related to allantoate permease [Fusarium fujikuroi IMI 58289]	XP_018761174.1 hypothetical protein FVEG_13058 [Fusarium verticillioides 7600]	XP_011321822.1 hypothetical protein FGSG_03855 [Fusarium graminearum PH-1]
g04243	-1.82673	NP_012686.3 allantoate permease [Saccharomyces cerevisiae S288C]	XP_965426.1 allantoate permease [Neurospora crassa OR74A]	XP_046132011.1 major facilitator superfamily domain-containing protein [Fusarium solani]	XP_031051657.1 uncharacterized protein FOYG_01964 [Fusarium oxysporum NRRL 32931]	XP_023437262.1 related to allantoate permease [Fusarium fujikuroi IMI 58289]	XP_018761174.1 hypothetical protein FVEG_13058 [Fusarium verticillioides 7600]	XP_011321822.1 hypothetical protein FGSG_03855 [Fusarium graminearum PH-1]
g12310	3.2756	NP_010036.1 hexose transporter HXT15 [Saccharomyces cerevisiae S288C]	XP_960547.2 MFS quinate transporter [Neurospora crassa OR74A]	XP_046128149.1 general substrate transporter [Fusarium solani]	XP_031030758.1 uncharacterized protein FOYG_16049 [Fusarium oxysporum NRRL 32931]	XP_023437247.1 related to quinate transport protein [Fusarium fujikuroi IMI 58289]	XP_018761191.1 hypothetical protein FVEG_13072 [Fusarium verticillioides 7600]	XP_011320810.1 hypothetical protein FGSG_08019 [Fusarium graminearum PH-1]
g07602	1.83974	NP_012441.1 Kha1p [Saccharomyces cerevisiae S288C]	XP_960333.1 K(+)/H(+) antiporter 1 [Neurospora crassa OR74A]	XP_046125678.1 Sodium/hydrogen exchanger family-domain-containing protein [Fusarium solani]	XP_031038427.1 uncharacterized protein FOYG_10333 [Fusarium oxysporum NRRL 32931]	XP_023431714.1 related to potassium:hydrogen antiporter [Fusarium fujikuroi IMI 58289]	XP_018761280.1 hypothetical protein FVEG_13139 [Fusarium verticillioides 7600]	XP_011322991.1 hypothetical protein FGSG_02820 [Fusarium graminearum PH-1]
g07628	1.48954	NP_009739.1 Dtr1p [Saccharomyces cerevisiae S288C]	XP_960834.1 MFS multidrug resistance transporter [Neurospora crassa OR74A]	XP_046125650.1 major facilitator superfamily domain-containing protein [Fusarium solani]	XP_031038469.1 uncharacterized protein FOYG_10373 [Fusarium oxysporum NRRL 32931]	XP_023431698.1 related to MFS transporter [Fusarium fujikuroi IMI 58289]	XP_018761305.1 hypothetical protein FVEG_13163 [Fusarium verticillioides 7600]	XP_011322987.1 hypothetical protein FGSG_02824 [Fusarium graminearum PH-1]
g15828	-5.89815	NP_009562.1 Flr1p [Saccharomyces cerevisiae S288C]	XP_960542.1 membrane transporter [Neurospora crassa OR74A]	XP_046125658.1 major facilitator superfamily domain-containing protein [Fusarium solani]	XP_031038782.1 uncharacterized protein FOYG_07514 [Fusarium oxysporum NRRL 32931]	XP_023432807.1 related to multidrug resistant protein [Fusarium fujikuroi IMI 58289]	XP_018761310.1 hypothetical protein FVEG_13166 [Fusarium verticillioides 7600]	XP_011322937.1 hypothetical protein FGSG_02869 [Fusarium graminearum PH-1]
g07623	-6.35369	NP_010694.1 ATP-binding cassette multidrug transporter PDR15 [Saccharomyces cerevisiae S288C]	XP_965187.1 ABC drug exporter AtrF [Neurospora crassa OR74A]	XP_046125654.1 ABC-2 type transporter-domain-containing protein [Fusarium solani]	XP_031038464.1 uncharacterized protein FOYG_10369 [Fusarium oxysporum NRRL 32931]	XP_023431695.1 probable ATP-binding multidrug cassette transport protein [Fusarium fujikuroi IMI 58289]	XP_018761311.1 hypothetical protein FVEG_13167 [Fusarium verticillioides 7600]	XP_011322936.1 hypothetical protein FGSG_02870 [Fusarium graminearum PH-1]
g07717	-2.63113	NP_010694.1 ATP-binding cassette multidrug transporter PDR15 [Saccharomyces cerevisiae S288C]	XP_960553.1 ABC transporter CDR4 [Neurospora crassa OR74A]	XP_046125550.1 ABC-2 type transporter-domain-containing protein [Fusarium solani]	XP_031038515.1 uncharacterized protein FOYG_10417 [Fusarium oxysporum NRRL 32931]	XP_023431641.1 probable ABC1 transport protein [Fusarium fujikuroi IMI 58289]	XP_018761380.1 hypothetical protein FVEG_13230 [Fusarium verticillioides 7600]	XP_011322960.1 hypothetical protein FGSG_02847 [Fusarium graminearum PH-1]
g07718	-2.82749	NP_014973.1 ATP-binding cassette multidrug transporter PDR10 [Saccharomyces cerevisiae S288C]	XP_960553.1 ABC transporter CDR4 [Neurospora crassa OR74A]	XP_046125550.1 ABC-2 type transporter-domain-containing protein [Fusarium solani]	XP_031038515.1 uncharacterized protein FOYG_10417 [Fusarium oxysporum NRRL 32931]	XP_023431641.1 probable ABC1 transport protein [Fusarium fujikuroi IMI 58289]	XP_018761380.1 hypothetical protein FVEG_13230 [Fusarium verticillioides 7600]	XP_011322960.1 hypothetical protein FGSG_02847 [Fusarium graminearum PH-1]
g12548	-4.0834	NP_010694.1 ATP-binding cassette multidrug transporter PDR15 [Saccharomyces cerevisiae S288C]	XP_960553.1 ABC transporter CDR4 [Neurospora crassa OR74A]	XP_046125550.1 ABC-2 type transporter-domain-containing protein [Fusarium solani]	XP_031049170.1 uncharacterized protein FOYG_00137 [Fusarium oxysporum NRRL 32931]	XP_023431641.1 probable ABC1 transport protein [Fusarium fujikuroi IMI 58289]	XP_018761380.1 hypothetical protein FVEG_13230 [Fusarium verticillioides 7600]	XP_011322960.1 hypothetical protein FGSG_02847 [Fusarium graminearum PH-1]
g02552	6.07986	NP_011805.3 alpha-glucoside permease [Saccharomyces cerevisiae S288C]	XP_965499.1 MFS maltose permease MalP [Neurospora crassa OR74A]	XP_046126755.1 general substrate transporter [Fusarium solani]	XP_031030773.1 uncharacterized protein FOYG_16064 [Fusarium oxysporum NRRL 32931]	XP_023438082.1 probable maltose permease (MalP) [Fusarium fujikuroi IMI 58289]	XP_018761464.1 hypothetical protein FVEG_13303 [Fusarium verticillioides 7600]	XP_011321748.1 hypothetical protein FGSG_03920 [Fusarium graminearum PH-1]
g04724	-3.11344	NP_014951.4 Mch5p [Saccharomyces cerevisiae S288C]	XP_958769.1 hypothetical protein NCU09550 [Neurospora crassa OR74A]	XP_046132573.1 major facilitator superfamily domain-containing protein [Fusarium solani]	XP_031031616.1 uncharacterized protein FOYG_14797 [Fusarium oxysporum NRRL 32931]	XP_023434798.1 related to monocarboxylate transporter [Fusarium fujikuroi IMI 58289]	XP_018761510.1 hypothetical protein FVEG_13335 [Fusarium verticillioides 7600]	XP_011325873.1 hypothetical protein FGSG_13980 [Fusarium graminearum PH-1]
g03953	3.39664	NP_011805.3 alpha-glucoside permease [Saccharomyces cerevisiae S288C]	XP_965499.1 MFS maltose permease MalP [Neurospora crassa OR74A]	XP_046133539.1 general substrate transporter [Fusarium solani]	XP_031033288.1 uncharacterized protein FOYG_11830 [Fusarium oxysporum NRRL 32931]	XP_023434866.1 related to maltose permease [Fusarium fujikuroi IMI 58289]	XP_018761581.1 hypothetical protein FVEG_13397 [Fusarium verticillioides 7600]	XP_011321748.1 hypothetical protein FGSG_03920 [Fusarium graminearum PH-1]
g03702	3.90273	NP_010825.3 glucose-inactivated glycerol proton symporter STL1 [Saccharomyces cerevisiae S288C]	XP_963873.1 hexose transporter [Neurospora crassa OR74A]	XP_046140628.1 general substrate transporter [Fusarium solani]	XP_031031825.1 uncharacterized protein FOYG_14991 [Fusarium oxysporum NRRL 32931]	XP_023435005.1 related to hexose transporter protein [Fusarium fujikuroi IMI 58289]	XP_018761687.1 hypothetical protein FVEG_13487 [Fusarium verticillioides 7600]	XP_011327418.1 hypothetical protein FGSG_07631 [Fusarium graminearum PH-1]
g12753	4.61887	NP_012323.1 oligopeptide transporter OPT1 [Saccharomyces cerevisiae S288C]	XP_955763.2 oligopeptide transporter [Neurospora crassa OR74A]	XP_046124628.1 OPT oligopeptide transporter protein-domain-containing protein [Fusarium solani]	XP_031032909.1 uncharacterized protein FOYG_13776 [Fusarium oxysporum NRRL 32931]	XP_023437193.1 related to peptide transporter [Fusarium fujikuroi IMI 58289]	XP_018761806.1 hypothetical protein FVEG_13594 [Fusarium verticillioides 7600]	XP_011322292.1 hypothetical protein FGSG_03427 [Fusarium graminearum PH-1]
g02391	4.59458	NP_010981.3 purine-cytosine permease [Saccharomyces cerevisiae S288C]	XP_961155.1 purine-cytosine permease FCY21 [Neurospora crassa OR74A]	XP_046125169.1 permease for cytosine/purines, uracil, thiamine, allantoin-domain-containing protein [Fusarium solani]	XP_031032935.1 uncharacterized protein FOYG_13796 [Fusarium oxysporum NRRL 32931]	XP_023436480.1 related to TPN1 Pyridoxine transporter [Fusarium fujikuroi IMI 58289]	XP_018761830.1 hypothetical protein FVEG_13611 [Fusarium verticillioides 7600]	XP_011322236.1 hypothetical protein FGSG_03477 [Fusarium graminearum PH-1]
g12626	2.90685	NP_012323.1 oligopeptide transporter OPT1 [Saccharomyces cerevisiae S288C]	XP_958357.2 oligopeptide transporter [Neurospora crassa OR74A]	XP_046124948.1 OPT oligopeptide transporter protein-domain-containing protein [Fusarium solani]	XP_031032959.1 uncharacterized protein FOYG_13819 [Fusarium oxysporum NRRL 32931]	XP_023436461.1 related to peptide transporter [Fusarium fujikuroi IMI 58289]	XP_018761855.1 hypothetical protein FVEG_13635 [Fusarium verticillioides 7600]	XP_011322255.1 hypothetical protein FGSG_03460 [Fusarium graminearum PH-1]
g13459	-1.07549	NP_015237.1 aldo-keto reductase superfamily protein [Saccharomyces cerevisiae S288C]	XP_965569.2 voltage-gated potassium channel beta-2 subunit [Neurospora crassa OR74A]	XP_046135268.1 NADP-dependent oxidoreductase domain-containing protein [Fusarium solani]	XP_031032975.1 uncharacterized protein FOYG_13833 [Fusarium oxysporum NRRL 32931]	XP_023436448.1 probable potassium channel beta subunit protein [Fusarium fujikuroi IMI 58289]	XP_018761880.1 hypothetical protein FVEG_13653 [Fusarium verticillioides 7600]	XP_011322249.1 hypothetical protein FGSG_03466 [Fusarium graminearum PH-1]
g13470	5.6335	NP_011776.1 Tna1p [Saccharomyces cerevisiae S288C]	XP_960768.1 MFS transporter [Neurospora crassa OR74A]	XP_046135255.1 major facilitator superfamily domain-containing protein [Fusarium solani]	XP_031033024.1 uncharacterized protein FOYG_13882 [Fusarium oxysporum NRRL 32931]	XP_023436406.1 related to putative tartrate transporter [Fusarium fujikuroi IMI 58289]	XP_018761924.1 hypothetical protein FVEG_13684 [Fusarium verticillioides 7600]	XP_011323492.1 hypothetical protein FGSG_05011 [Fusarium graminearum PH-1]
g12820	6.41196	NP_010087.1 glucose sensor [Saccharomyces cerevisiae S288C]	XP_960000.1 quinate permease [Neurospora crassa OR74A]	XP_046134505.1 general substrate transporter [Fusarium solani]	XP_031031537.1 uncharacterized protein FOYG_14714 [Fusarium oxysporum NRRL 32931]	XP_023434739.1 related to quinate transport protein [Fusarium fujikuroi IMI 58289]	XP_018762290.1 hypothetical protein FVEG_13883 [Fusarium verticillioides 7600]	XP_011325901.1 hypothetical protein FGSG_11339 [Fusarium graminearum PH-1]
g06387	2.35438	NP_012686.3 allantoate permease [Saccharomyces cerevisiae S288C]	XP_965426.1 allantoate permease [Neurospora crassa OR74A]	XP_046133948.1 major facilitator superfamily domain-containing protein [Fusarium solani]	XP_031031494.1 uncharacterized protein FOYG_14665 [Fusarium oxysporum NRRL 32931]	XP_023434703.1 related to allantoate permease [Fusarium fujikuroi IMI 58289]	XP_018762332.1 hypothetical protein FVEG_13914 [Fusarium verticillioides 7600]	XP_011319270.1 hypothetical protein FGSG_10310 [Fusarium graminearum PH-1]
g01503	-4.57991	NP_015023.1 Amf1p [Saccharomyces cerevisiae S288C]	XP_957495.1 hypothetical protein NCU04418 [Neurospora crassa OR74A]	XP_046126705.1 major facilitator superfamily domain-containing protein [Fusarium solani]	XP_031050043.1 uncharacterized protein FOYG_00804 [Fusarium oxysporum NRRL 32931]	XP_023434633.1 related to aminotriazole resistance protein [Fusarium fujikuroi IMI 58289]	XP_018762412.1 hypothetical protein FVEG_13975 [Fusarium verticillioides 7600]	XP_011327419.1 hypothetical protein FGSG_07632 [Fusarium graminearum PH-1]

## Sheet: MF_Transcription Regulator
Supplementary Table S8. Enriched genes in gene ontology (GO) terms within the “molecular function” category .
Gene-ID	Fold Change	Saccharomyces cerevisiae S288C	Neurospora crassa OR74A	Fusarium solani	Fusarium oxysporum NRRL 32931	Fusarium fujikuroi IMI 58289	Fusarium verticillioides 7600	Fusarium graminearum PH-1
g07239	-1.43775	---	XP_958054.1 hypothetical protein NCU09529 [Neurospora crassa OR74A]	XP_046136254.1 fungal-specific transcription factor domain-containing protein [Fusarium solani]	XP_031041378.1 uncharacterized protein FOYG_06013 [Fusarium oxysporum NRRL 32931]	XP_023425586.1 uncharacterized protein FFUJ_00308 [Fusarium fujikuroi IMI 58289]	XP_018742059.1 hypothetical protein FVEG_00066 [Fusarium verticillioides 7600]	XP_011317462.1 hypothetical protein FGSG_01637 [Fusarium graminearum PH-1]
g13563	1.31084	NP_010317.3 Lys14p [Saccharomyces cerevisiae S288C]	XP_957004.1 hypothetical protein NCU00017 [Neurospora crassa OR74A]	XP_046135481.1 fungal-specific transcription factor domain-containing protein [Fusarium solani]	XP_031032131.1 uncharacterized protein FOYG_13058 [Fusarium oxysporum NRRL 32931]	XP_023425355.1 uncharacterized protein FFUJ_00094 [Fusarium fujikuroi IMI 58289]	XP_018742059.1 hypothetical protein FVEG_00066 [Fusarium verticillioides 7600]	XP_011318295.1 hypothetical protein FGSG_02384 [Fusarium graminearum PH-1]
g13659	2.69317	NP_010111.1 Uga3p [Saccharomyces cerevisiae S288C]	XP_957616.1 female fertility-7 [Neurospora crassa OR74A]	XP_046136254.1 fungal-specific transcription factor domain-containing protein [Fusarium solani]	XP_031041378.1 uncharacterized protein FOYG_06013 [Fusarium oxysporum NRRL 32931]	XP_023425586.1 uncharacterized protein FFUJ_00308 [Fusarium fujikuroi IMI 58289]	XP_018742059.1 hypothetical protein FVEG_00066 [Fusarium verticillioides 7600]	XP_011317596.1 hypothetical protein FGSG_01760 [Fusarium graminearum PH-1]
g02375	-2.22906	NP_012329.1 uncharacterized protein YJL206C [Saccharomyces cerevisiae S288C]	XP_962670.2 cutinase transcription factor 1 alpha [Neurospora crassa OR74A]	XP_046126670.1 cutinase transcription factor 1 alpha [Fusarium solani]	XP_031041344.1 uncharacterized protein FOYG_05984 [Fusarium oxysporum NRRL 32931]	XP_023436969.1 related to cutinase transcription factor 1 beta [Fusarium fujikuroi IMI 58289]	XP_018742255.1 hypothetical protein FVEG_00228 [Fusarium verticillioides 7600]	XP_011315852.1 hypothetical protein FGSG_00227 [Fusarium graminearum PH-1]
g03647	-3.40601	NP_012329.1 uncharacterized protein YJL206C [Saccharomyces cerevisiae S288C]	XP_962670.2 cutinase transcription factor 1 alpha [Neurospora crassa OR74A]	XP_046140855.1 uncharacterized protein B0J15DRAFT_383272 [Fusarium solani]	XP_031041345.1 uncharacterized protein FOYG_05984 [Fusarium oxysporum NRRL 32931]	XP_023425589.1 LOW QUALITY PROTEIN: related to cutinase transcription factor 1 beta [Fusarium fujikuroi IMI 58289]	XP_018742255.1 hypothetical protein FVEG_00228 [Fusarium verticillioides 7600]	XP_011315852.1 hypothetical protein FGSG_00227 [Fusarium graminearum PH-1]
g10344	-1.44909	NP_012136.1 Asg1p [Saccharomyces cerevisiae S288C]	XP_962670.2 cutinase transcription factor 1 alpha [Neurospora crassa OR74A]	XP_046133735.1 fungal-specific transcription factor domain-containing protein [Fusarium solani]	XP_031041345.1 uncharacterized protein FOYG_05984 [Fusarium oxysporum NRRL 32931]	XP_023425589.1 LOW QUALITY PROTEIN: related to cutinase transcription factor 1 beta [Fusarium fujikuroi IMI 58289]	XP_018742255.1 hypothetical protein FVEG_00228 [Fusarium verticillioides 7600]	XP_011315852.1 hypothetical protein FGSG_00227 [Fusarium graminearum PH-1]
g12547	-3.78325	---	XP_965578.1 ADA-3 [Neurospora crassa OR74A]	XP_046138065.1 fungal-specific transcription factor domain-containing protein [Fusarium solani]	XP_031049169.1 uncharacterized protein FOYG_00136 [Fusarium oxysporum NRRL 32931]	XP_023425043.1 uncharacterized protein FFUJ_00433 [Fusarium fujikuroi IMI 58289]	XP_018742476.1 hypothetical protein FVEG_00379 [Fusarium verticillioides 7600]	XP_011316513.1 hypothetical protein FGSG_00800 [Fusarium graminearum PH-1]
g15290	1.53947	NP_014331.3 forkhead family transcription factor FKH2 [Saccharomyces cerevisiae S288C]	XP_964842.1 hypothetical protein NCU08634 [Neurospora crassa OR74A]	XP_046138075.1 uncharacterized protein B0J15DRAFT_100243 [Fusarium solani]	XP_031041560.1 uncharacterized protein FOYG_06154 [Fusarium oxysporum NRRL 32931]	XP_023425038.1 uncharacterized protein FFUJ_00438 [Fusarium fujikuroi IMI 58289]	XP_018742484.1 hypothetical protein FVEG_00384 [Fusarium verticillioides 7600]	XP_011316507.1 hypothetical protein FGSG_11826 [Fusarium graminearum PH-1]
g11047	-2.23202	---	XP_959742.1 PRO1A C6 Zink-finger protein [Neurospora crassa OR74A]	XP_046130165.1 fungal-specific transcription factor domain-containing protein [Fusarium solani]	XP_031041606.1 uncharacterized protein FOYG_06178 [Fusarium oxysporum NRRL 32931]	XP_023425013.1 related to C6 zink-finger protein PRO1A [Fusarium fujikuroi IMI 58289]	XP_018742522.1 hypothetical protein FVEG_00406 [Fusarium verticillioides 7600]	XP_011316485.1 hypothetical protein FGSG_00774 [Fusarium graminearum PH-1]
g12850	-3.09806	---	XP_965138.2 fungal specific transcription factor [Neurospora crassa OR74A]	XP_046134555.1 uncharacterized protein B0J15DRAFT_441166 [Fusarium solani]	XP_031042285.1 uncharacterized protein FOYG_06599 [Fusarium oxysporum NRRL 32931]	XP_023424671.1 uncharacterized protein FFUJ_00845 [Fusarium fujikuroi IMI 58289]	XP_018743151.1 hypothetical protein FVEG_00794 [Fusarium verticillioides 7600]	XP_011318366.1 hypothetical protein FGSG_02445 [Fusarium graminearum PH-1]
g14883	-1.8038	NP_012136.1 Asg1p [Saccharomyces cerevisiae S288C]	XP_965138.2 fungal specific transcription factor [Neurospora crassa OR74A]	XP_046138520.1 uncharacterized protein B0J15DRAFT_508110 [Fusarium solani]	XP_031042285.1 uncharacterized protein FOYG_06599 [Fusarium oxysporum NRRL 32931]	XP_023424671.1 uncharacterized protein FFUJ_00845 [Fusarium fujikuroi IMI 58289]	XP_018743151.1 hypothetical protein FVEG_00794 [Fusarium verticillioides 7600]	XP_011318366.1 hypothetical protein FGSG_02445 [Fusarium graminearum PH-1]
g14850	1.18833	---	---	XP_046138570.1 uncharacterized protein B0J15DRAFT_459026 [Fusarium solani]	XP_031042357.1 uncharacterized protein FOYG_06647 [Fusarium oxysporum NRRL 32931]	XP_023424632.1 uncharacterized protein FFUJ_00890 [Fusarium fujikuroi IMI 58289]	XP_018743214.1 hypothetical protein FVEG_00833 [Fusarium verticillioides 7600]	XP_011316040.1 hypothetical protein FGSG_00378 [Fusarium graminearum PH-1]
g14682	1.52738	---	XP_964303.1 all development altered-1 [Neurospora crassa OR74A]	XP_046138717.1 uncharacterized protein B0J15DRAFT_119638 [Fusarium solani]	XP_031042663.1 uncharacterized protein FOYG_06800 [Fusarium oxysporum NRRL 32931]	XP_023424500.1 uncharacterized protein FFUJ_01033 [Fusarium fujikuroi IMI 58289]	XP_018743501.1 hypothetical protein FVEG_00971 [Fusarium verticillioides 7600]	XP_011316189.1 hypothetical protein FGSG_00515 [Fusarium graminearum PH-1]
g14369	-2.95691	---	XP_011394446.1 hypothetical protein NCU16898 [Neurospora crassa OR74A]	XP_046139054.1 uncharacterized protein B0J15DRAFT_384758 [Fusarium solani]	XP_031043318.1 uncharacterized protein FOYG_07152 [Fusarium oxysporum NRRL 32931]	XP_023424196.1 uncharacterized protein FFUJ_01364 [Fusarium fujikuroi IMI 58289]	XP_018744036.1 hypothetical protein FVEG_01299 [Fusarium verticillioides 7600]	XP_011316943.1 hypothetical protein FGSG_01172 [Fusarium graminearum PH-1]
g04553	-3.46442	---	XP_963739.1 hypothetical protein NCU08594 [Neurospora crassa OR74A]	XP_046132348.1 C6 transcription factor [Fusarium solani]	XP_031043327.1 uncharacterized protein FOYG_07159 [Fusarium oxysporum NRRL 32931]	XP_023424193.1 related to UPC2-regulatory protein involved in control of sterol uptake [Fusarium fujikuroi IMI 58289]	XP_018744046.1 hypothetical protein FVEG_01303 [Fusarium verticillioides 7600]	XP_011319333.1 hypothetical protein FGSG_10364 [Fusarium graminearum PH-1]
g04688	-1.17789	---	XP_963739.1 hypothetical protein NCU08594 [Neurospora crassa OR74A]	XP_046132499.1 uncharacterized protein B0J15DRAFT_444933 [Fusarium solani]	XP_031031933.1 uncharacterized protein FOYG_15091 [Fusarium oxysporum NRRL 32931]	XP_023424193.1 related to UPC2-regulatory protein involved in control of sterol uptake [Fusarium fujikuroi IMI 58289]	XP_018744046.1 hypothetical protein FVEG_01303 [Fusarium verticillioides 7600]	XP_011319333.1 hypothetical protein FGSG_10364 [Fusarium graminearum PH-1]
g06606	-2.72287	---	XP_963739.1 hypothetical protein NCU08594 [Neurospora crassa OR74A]	XP_046123846.1 uncharacterized protein B0J15DRAFT_433661 [Fusarium solani]	XP_031031933.1 uncharacterized protein FOYG_15091 [Fusarium oxysporum NRRL 32931]	XP_023424193.1 related to UPC2-regulatory protein involved in control of sterol uptake [Fusarium fujikuroi IMI 58289]	XP_018744046.1 hypothetical protein FVEG_01303 [Fusarium verticillioides 7600]	XP_011316947.1 hypothetical protein FGSG_01176 [Fusarium graminearum PH-1]
g15551	-5.14374	NP_015025.3 Rdr1p [Saccharomyces cerevisiae S288C]	XP_959123.2 ADA-6 [Neurospora crassa OR74A]	XP_046124816.1 uncharacterized protein B0J15DRAFT_517419 [Fusarium solani]	XP_031043590.1 uncharacterized protein FOYG_07294 [Fusarium oxysporum NRRL 32931]	XP_023424084.1 related to Zn(II)2Cys6 transcriptional activator [Fusarium fujikuroi IMI 58289]	XP_018744278.1 hypothetical protein FVEG_01423 [Fusarium verticillioides 7600]	XP_011317075.1 hypothetical protein FGSG_01293 [Fusarium graminearum PH-1]
g06525	-1.06499	NP_013610.1 Arg81p [Saccharomyces cerevisiae S288C]	XP_957004.1 hypothetical protein NCU00017 [Neurospora crassa OR74A]	XP_046124543.1 uncharacterized protein B0J15DRAFT_505056 [Fusarium solani]	XP_031036761.1 uncharacterized protein FOYG_09230 [Fusarium oxysporum NRRL 32931]	XP_023432634.1 uncharacterized protein FFUJ_06535 [Fusarium fujikuroi IMI 58289]	XP_018744632.1 hypothetical protein FVEG_01650 [Fusarium verticillioides 7600]	XP_011320679.1 hypothetical protein FGSG_08135 [Fusarium graminearum PH-1]
g07010	1.68874	---	XP_958804.1 C6 finger domain-containing protein [Neurospora crassa OR74A]	XP_046135976.1 uncharacterized protein B0J15DRAFT_461397 [Fusarium solani]	XP_031037056.1 uncharacterized protein FOYG_09467 [Fusarium oxysporum NRRL 32931]	XP_023432403.1 related to C6 finger domain protein [Fusarium fujikuroi IMI 58289]	XP_018744928.1 hypothetical protein FVEG_01884 [Fusarium verticillioides 7600]	XP_011319954.1 hypothetical protein FGSG_08769 [Fusarium graminearum PH-1]
g07168	1.03743	NP_010939.1 Srb4p [Saccharomyces cerevisiae S288C]	XP_965768.2 hypothetical protein NCU00628 [Neurospora crassa OR74A]	XP_046136190.1 subunit 17 of mediator complex-domain-containing protein [Fusarium solani]	XP_031037721.1 uncharacterized protein FOYG_09847 [Fusarium oxysporum NRRL 32931]	XP_023432104.1 uncharacterized protein FFUJ_05959 [Fusarium fujikuroi IMI 58289]	XP_018745571.1 hypothetical protein FVEG_02224 [Fusarium verticillioides 7600]	XP_011320214.1 hypothetical protein FGSG_08541 [Fusarium graminearum PH-1]
g07292	-5.27359	---	XP_958528.2 hypothetical protein NCU09829 [Neurospora crassa OR74A]	XP_046136328.1 fungal-specific transcription factor domain-containing protein [Fusarium solani]	XP_031038052.1 uncharacterized protein FOYG_10070 [Fusarium oxysporum NRRL 32931]	XP_023431928.1 related to transcriptional activator Mut3p [Fusarium fujikuroi IMI 58289]	XP_018745865.1 hypothetical protein FVEG_02409 [Fusarium verticillioides 7600]	XP_011319883.1 hypothetical protein FGSG_08831 [Fusarium graminearum PH-1]
g09824	-1.49427	NP_014007.1 DNA-binding transcription factor CAT8 [Saccharomyces cerevisiae S288C]	XP_960701.3 transcriptional activator protein acu-15 [Neurospora crassa OR74A]	XP_046134287.1 fungal-specific transcription factor domain-containing protein [Fusarium solani]	XP_031039991.1 uncharacterized protein FOYG_08341 [Fusarium oxysporum NRRL 32931]	XP_023430809.1 probable transcription activator protein acu-15 [Fusarium fujikuroi IMI 58289]	XP_018746286.1 hypothetical protein FVEG_02639 [Fusarium verticillioides 7600]	XP_011318827.1 transcriptional activator protein acu-15 [Fusarium graminearum PH-1]
g09826	-1.45874	---	XP_960701.3 transcriptional activator protein acu-15 [Neurospora crassa OR74A]	XP_046134287.1 fungal-specific transcription factor domain-containing protein [Fusarium solani]	XP_031039991.1 uncharacterized protein FOYG_08341 [Fusarium oxysporum NRRL 32931]	XP_023430809.1 probable transcription activator protein acu-15 [Fusarium fujikuroi IMI 58289]	XP_018746286.1 hypothetical protein FVEG_02639 [Fusarium verticillioides 7600]	XP_011318827.1 transcriptional activator protein acu-15 [Fusarium graminearum PH-1]
g09877	1.27001	NP_012317.1 acetyltransferase [Saccharomyces cerevisiae S288C]	XP_957616.1 female fertility-7 [Neurospora crassa OR74A]	XP_046130395.1 trimeric LpxA-like protein [Fusarium solani]	XP_031039860.1 uncharacterized protein FOYG_08263 [Fusarium oxysporum NRRL 32931]	XP_023430743.1 related to acetyltransferase (nodulation protein nodL) [Fusarium fujikuroi IMI 58289]	XP_018746421.1 hypothetical protein FVEG_02704 [Fusarium verticillioides 7600]	XP_011319001.1 hypothetical protein FGSG_10069 [Fusarium graminearum PH-1]
g09879	1.73434	NP_012136.1 Asg1p [Saccharomyces cerevisiae S288C]	XP_959206.3 hypothetical protein NCU04663 [Neurospora crassa OR74A]	XP_046134200.1 uncharacterized protein B0J15DRAFT_246417 [Fusarium solani]	XP_031039827.1 uncharacterized protein FOYG_08233 [Fusarium oxysporum NRRL 32931]	XP_023430725.1 uncharacterized protein FFUJ_07449 [Fusarium fujikuroi IMI 58289]	XP_018746445.1 hypothetical protein FVEG_02723 [Fusarium verticillioides 7600]	XP_011318986.1 hypothetical protein FGSG_10057 [Fusarium graminearum PH-1]
g09939	1.04626	---	XP_957898.1 hypothetical protein NCU04630 [Neurospora crassa OR74A]	XP_046134134.1 uncharacterized protein B0J15DRAFT_391921 [Fusarium solani]	XP_031039506.1 uncharacterized protein FOYG_08057 [Fusarium oxysporum NRRL 32931]	XP_023430582.1 uncharacterized protein FFUJ_07289 [Fusarium fujikuroi IMI 58289]	XP_018746713.1 hypothetical protein FVEG_02887 [Fusarium verticillioides 7600]	XP_011319103.1 hypothetical protein FGSG_10162 [Fusarium graminearum PH-1]
g13536	-6.60352	---	XP_957856.2 C2H2 transcription factor [Neurospora crassa OR74A]	XP_046135382.1 fungal-specific transcription factor domain-containing protein [Fusarium solani]	XP_031039046.1 uncharacterized protein FOYG_07743 [Fusarium oxysporum NRRL 32931]	XP_023430317.1 related to transcriptional activator CMR1 [Fusarium fujikuroi IMI 58289]	XP_018747152.1 hypothetical protein FVEG_03169 [Fusarium verticillioides 7600]	---
g00082	-1.43507	---	XP_962356.3 hypothetical protein NCU06614 [Neurospora crassa OR74A]	XP_046137775.1 fungal-specific transcription factor domain-containing protein [Fusarium solani]	XP_031043797.1 uncharacterized protein FOYG_04031 [Fusarium oxysporum NRRL 32931]	XP_023436952.1 uncharacterized protein FFUJ_10946 [Fusarium fujikuroi IMI 58289]	XP_018747502.1 hypothetical protein FVEG_03449 [Fusarium verticillioides 7600]	XP_011317856.1 hypothetical protein FGSG_01992 [Fusarium graminearum PH-1]
g11517	-1.35988	---	XP_962356.3 hypothetical protein NCU06614 [Neurospora crassa OR74A]	XP_046131646.1 uncharacterized protein B0J15DRAFT_494036 [Fusarium solani]	XP_031043797.1 uncharacterized protein FOYG_04031 [Fusarium oxysporum NRRL 32931]	XP_023427093.1 uncharacterized protein FFUJ_03717 [Fusarium fujikuroi IMI 58289]	XP_018747502.1 hypothetical protein FVEG_03449 [Fusarium verticillioides 7600]	XP_011317856.1 hypothetical protein FGSG_01992 [Fusarium graminearum PH-1]
g12646	-1.99891	NP_010499.1 Upc2p [Saccharomyces cerevisiae S288C]	XP_957004.1 hypothetical protein NCU00017 [Neurospora crassa OR74A]	XP_046125009.1 uncharacterized protein B0J15DRAFT_454758 [Fusarium solani]	XP_031043785.1 uncharacterized protein FOYG_04020 [Fusarium oxysporum NRRL 32931]	XP_023427103.1 uncharacterized protein FFUJ_03707 [Fusarium fujikuroi IMI 58289]	XP_018747516.1 hypothetical protein FVEG_03461 [Fusarium verticillioides 7600]	XP_011320915.1 hypothetical protein FGSG_04655 [Fusarium graminearum PH-1]
g04249	-5.55602	---	XP_001728451.2 hypothetical protein NCU10597 [Neurospora crassa OR74A]	XP_046132027.1 uncharacterized protein B0J15DRAFT_581978 [Fusarium solani]	XP_031043900.1 uncharacterized protein FOYG_04119 [Fusarium oxysporum NRRL 32931]	XP_023427007.1 uncharacterized protein FFUJ_03808 [Fusarium fujikuroi IMI 58289]	XP_018747592.1 hypothetical protein FVEG_03527 [Fusarium verticillioides 7600]	XP_011323338.1 hypothetical protein FGSG_04873 [Fusarium graminearum PH-1]
g04415	-1.95812	---	XP_001728451.2 hypothetical protein NCU10597 [Neurospora crassa OR74A]	XP_046132205.1 uncharacterized protein B0J15DRAFT_593942 [Fusarium solani]	XP_031043900.1 uncharacterized protein FOYG_04119 [Fusarium oxysporum NRRL 32931]	XP_023427007.1 uncharacterized protein FFUJ_03808 [Fusarium fujikuroi IMI 58289]	XP_018747592.1 hypothetical protein FVEG_03527 [Fusarium verticillioides 7600]	XP_011323338.1 hypothetical protein FGSG_04873 [Fusarium graminearum PH-1]
g15826	-4.29684	NP_010499.1 Upc2p [Saccharomyces cerevisiae S288C]	XP_963739.1 hypothetical protein NCU08594 [Neurospora crassa OR74A]	XP_046128097.1 uncharacterized protein B0J15DRAFT_552173 [Fusarium solani]	XP_031043900.1 uncharacterized protein FOYG_04119 [Fusarium oxysporum NRRL 32931]	XP_023427007.1 uncharacterized protein FFUJ_03808 [Fusarium fujikuroi IMI 58289]	XP_018747592.1 hypothetical protein FVEG_03527 [Fusarium verticillioides 7600]	XP_011323338.1 hypothetical protein FGSG_04873 [Fusarium graminearum PH-1]
g04147	-3.41779	NP_012329.1 uncharacterized protein YJL206C [Saccharomyces cerevisiae S288C]	XP_959429.2 TAH-2 [Neurospora crassa OR74A]	XP_046131910.1 uncharacterized protein B0J15DRAFT_581810 [Fusarium solani]	XP_031044009.1 uncharacterized protein FOYG_04215 [Fusarium oxysporum NRRL 32931]	XP_023426914.1 related to Put3p and to hypothetical protein YJL206c [Fusarium fujikuroi IMI 58289]	XP_018747725.1 hypothetical protein FVEG_03631 [Fusarium verticillioides 7600]	XP_011328678.1 hypothetical protein FGSG_09111 [Fusarium graminearum PH-1]
g05613	-3.73497	---	XP_957845.3 hypothetical protein NCU10080 [Neurospora crassa OR74A]	XP_046127602.1 uncharacterized protein B0J15DRAFT_402595 [Fusarium solani]	XP_031044087.1 uncharacterized protein FOYG_04286 [Fusarium oxysporum NRRL 32931]	XP_023426839.1 fusarubin cluster-transcription factor [Fusarium fujikuroi IMI 58289]	XP_018747817.1 hypothetical protein FVEG_03700 [Fusarium verticillioides 7600]	XP_011328591.1 hypothetical protein FGSG_09188 [Fusarium graminearum PH-1]
g13313	-1.38558	NP_015008.3 oleate-activated transcription factor PIP2 [Saccharomyces cerevisiae S288C]	XP_001728446.2 hypothetical protein NCU10697 [Neurospora crassa OR74A]	XP_046135134.1 uncharacterized protein B0J15DRAFT_578768 [Fusarium solani]	XP_031044087.1 uncharacterized protein FOYG_04286 [Fusarium oxysporum NRRL 32931]	XP_023426839.1 fusarubin cluster-transcription factor [Fusarium fujikuroi IMI 58289]	XP_018747817.1 hypothetical protein FVEG_03700 [Fusarium verticillioides 7600]	XP_011328029.1 hypothetical protein FGSG_13625 [Fusarium graminearum PH-1]
g15469	-1.41773	NP_012048.3 Stb5p [Saccharomyces cerevisiae S288C]	XP_011394046.1 hypothetical protein NCU16667 [Neurospora crassa OR74A]	XP_046137890.1 uncharacterized protein B0J15DRAFT_476788 [Fusarium solani]	XP_031044152.1 uncharacterized protein FOYG_04343 [Fusarium oxysporum NRRL 32931]	XP_023427196.1 uncharacterized protein FFUJ_04043 [Fusarium fujikuroi IMI 58289]	XP_018747877.1 hypothetical protein FVEG_03752 [Fusarium verticillioides 7600]	XP_011328402.1 hypothetical protein FGSG_13566 [Fusarium graminearum PH-1]
g15419	2.16156	---	XP_011392968.1 C6 finger domain-containing protein [Neurospora crassa OR74A]	XP_046137946.1 uncharacterized protein B0J15DRAFT_97064 [Fusarium solani]	XP_031044215.1 uncharacterized protein FOYG_04387 [Fusarium oxysporum NRRL 32931]	XP_023426752.1 related to Cutinase transcription factor 1 alpha [Fusarium fujikuroi IMI 58289]	XP_018747926.1 hypothetical protein FVEG_03789 [Fusarium verticillioides 7600]	XP_011328441.1 hypothetical protein FGSG_09318 [Fusarium graminearum PH-1]
g08810	-1.29782	NP_010499.1 Upc2p [Saccharomyces cerevisiae S288C]	XP_957570.2 ADA-5 [Neurospora crassa OR74A]	XP_046140395.1 uncharacterized protein B0J15DRAFT_507335 [Fusarium solani]	XP_031044597.1 uncharacterized protein FOYG_04657 [Fusarium oxysporum NRRL 32931]	XP_023426525.1 uncharacterized protein FFUJ_04332 [Fusarium fujikuroi IMI 58289]	XP_018748263.1 hypothetical protein FVEG_04014 [Fusarium verticillioides 7600]	XP_011328261.1 hypothetical protein FGSG_09464 [Fusarium graminearum PH-1]
g05829	-1.01883	NP_014982.3 Tea1p [Saccharomyces cerevisiae S288C]	XP_962507.3 nitrogen assimilation transcription factor nit-4 [Neurospora crassa OR74A]	XP_046127352.1 fungal-specific transcription factor domain-containing protein [Fusarium solani]	XP_031044990.1 uncharacterized protein FOYG_04913 [Fusarium oxysporum NRRL 32931]	XP_023426316.1 NIT-4 pathway-specific regulatory protein nit-4 [Fusarium fujikuroi IMI 58289]	XP_018748636.1 hypothetical protein FVEG_04246 [Fusarium verticillioides 7600]	XP_011323014.1 hypothetical protein FGSG_02799 [Fusarium graminearum PH-1]
g15723	-2.79834	---	XP_958980.2 C6 transcription factor [Neurospora crassa OR74A]	XP_046131833.1 uncharacterized protein B0J15DRAFT_303409 [Fusarium solani]	XP_031051750.1 uncharacterized protein FOYG_02055 [Fusarium oxysporum NRRL 32931]	XP_023431925.1 related to C6 transcription factor [Fusarium fujikuroi IMI 58289]	XP_018748716.1 hypothetical protein FVEG_04303 [Fusarium verticillioides 7600]	XP_011319886.1 hypothetical protein FGSG_08828 [Fusarium graminearum PH-1]
g10881	-1.31137	NP_012136.1 Asg1p [Saccharomyces cerevisiae S288C]	XP_960498.1 hypothetical protein NCU05536 [Neurospora crassa OR74A]	XP_046130353.1 uncharacterized protein B0J15DRAFT_595645 [Fusarium solani]	XP_031051630.1 uncharacterized protein FOYG_01939 [Fusarium oxysporum NRRL 32931]	XP_023429590.1 uncharacterized protein FFUJ_12964 [Fusarium fujikuroi IMI 58289]	XP_018748855.1 hypothetical protein FVEG_04416 [Fusarium verticillioides 7600]	XP_011326046.1 hypothetical protein FGSG_06448 [Fusarium graminearum PH-1]
g10902	1.01835	---	XP_960498.1 hypothetical protein NCU05536 [Neurospora crassa OR74A]	XP_046130334.1 uncharacterized protein B0J15DRAFT_398158 [Fusarium solani]	XP_031051631.1 uncharacterized protein FOYG_01939 [Fusarium oxysporum NRRL 32931]	XP_023425593.1 uncharacterized protein FFUJ_00107 [Fusarium fujikuroi IMI 58289]	XP_018748855.1 hypothetical protein FVEG_04416 [Fusarium verticillioides 7600]	XP_011326046.1 hypothetical protein FGSG_06448 [Fusarium graminearum PH-1]
g15625	-4.41149	NP_010499.1 Upc2p [Saccharomyces cerevisiae S288C]	XP_962207.2 hypothetical protein NCU05208 [Neurospora crassa OR74A]	XP_046124866.1 uncharacterized protein B0J15DRAFT_408618, partial [Fusarium solani]	XP_031050698.1 uncharacterized protein FOYG_01277 [Fusarium oxysporum NRRL 32931]	XP_023429435.1 uncharacterized protein FFUJ_13561 [Fusarium fujikuroi IMI 58289]	XP_018749773.1 hypothetical protein FVEG_04998 [Fusarium verticillioides 7600]	XP_011324979.1 hypothetical protein FGSG_06324 [Fusarium graminearum PH-1]
g01169	-1.42313	NP_012136.1 Asg1p [Saccharomyces cerevisiae S288C]	XP_011394280.1 fungal specific transcription factor [Neurospora crassa OR74A]	XP_046136590.1 fungal-specific transcription factor domain-containing protein [Fusarium solani]	XP_031050574.1 uncharacterized protein FOYG_01212 [Fusarium oxysporum NRRL 32931]	XP_023429490.1 thi1-like regulatory protein [Fusarium fujikuroi IMI 58289]	XP_018749882.1 hypothetical protein FVEG_05057 [Fusarium verticillioides 7600]	XP_011326394.1 hypothetical protein FGSG_06750 [Fusarium graminearum PH-1]
g02085	-5.17752	NP_012329.1 uncharacterized protein YJL206C [Saccharomyces cerevisiae S288C]	XP_956755.2 fungal specific transcription factor domain-containing protein [Neurospora crassa OR74A]	XP_046130770.1 fungal-specific transcription factor domain-containing protein [Fusarium solani]	XP_031047269.1 uncharacterized protein FOYG_02886 [Fusarium oxysporum NRRL 32931]	XP_023428857.1 related to transcriptional activator Mut3p [Fusarium fujikuroi IMI 58289]	XP_018750108.1 hypothetical protein FVEG_05176 [Fusarium verticillioides 7600]	XP_011326463.1 hypothetical protein FGSG_06810 [Fusarium graminearum PH-1]
g03205	-1.26269	NP_012136.1 Asg1p [Saccharomyces cerevisiae S288C]	XP_956755.2 fungal specific transcription factor domain-containing protein [Neurospora crassa OR74A]	XP_046133019.1 fungal-specific transcription factor domain-containing protein [Fusarium solani]	XP_031047268.1 uncharacterized protein FOYG_02886 [Fusarium oxysporum NRRL 32931]	XP_023428857.1 related to transcriptional activator Mut3p [Fusarium fujikuroi IMI 58289]	XP_018750107.1 hypothetical protein FVEG_05176 [Fusarium verticillioides 7600]	XP_011326463.1 hypothetical protein FGSG_06810 [Fusarium graminearum PH-1]
g00336	1.84339	---	XP_011393804.1 uncharacterized protein NCU00282 [Neurospora crassa OR74A]	XP_046137461.1 uncharacterized protein B0J15DRAFT_543439 [Fusarium solani]	XP_031046832.1 uncharacterized protein FOYG_02643 [Fusarium oxysporum NRRL 32931]	XP_023428351.1 uncharacterized protein FFUJ_03284 [Fusarium fujikuroi IMI 58289]	XP_018750499.1 hypothetical protein FVEG_05410 [Fusarium verticillioides 7600]	XP_011326333.1 hypothetical protein FGSG_06699 [Fusarium graminearum PH-1]
g12673	-4.33731	---	XP_962670.2 cutinase transcription factor 1 alpha [Neurospora crassa OR74A]	XP_046125019.1 major facilitator superfamily domain-containing protein [Fusarium solani]	XP_031046118.1 uncharacterized protein FOYG_05676 [Fusarium oxysporum NRRL 32931]	XP_023425669.1 uncharacterized protein FFUJ_05266 [Fusarium fujikuroi IMI 58289]	XP_018751076.1 hypothetical protein FVEG_05852 [Fusarium verticillioides 7600]	XP_011323075.1 hypothetical protein FGSG_11551 [Fusarium graminearum PH-1]
g03773	3.91653	NP_012048.3 Stb5p [Saccharomyces cerevisiae S288C]	XP_962311.3 purine utilization positive regulator [Neurospora crassa OR74A]	XP_046123583.1 fungal-specific transcription factor domain-containing protein [Fusarium solani]	XP_031046045.1 uncharacterized protein FOYG_05606 [Fusarium oxysporum NRRL 32931]	XP_023425731.1 related to transcription activator protein acu-15 [Fusarium fujikuroi IMI 58289]	XP_018751145.1 hypothetical protein FVEG_05913 [Fusarium verticillioides 7600]	XP_011324313.1 hypothetical protein FGSG_12798 [Fusarium graminearum PH-1]
g00005	2.50154	NP_013114.1 Ppr1p [Saccharomyces cerevisiae S288C]	XP_961952.2 zinc binuclear cluster-type protein [Neurospora crassa OR74A]	XP_046124983.1 fungal-specific transcription factor domain-containing protein [Fusarium solani]	XP_031045748.1 uncharacterized protein FOYG_05394 [Fusarium oxysporum NRRL 32931]	XP_023425919.1 related to positive transcriptional regulator for purine utilization [Fusarium fujikuroi IMI 58289]	XP_018751441.1 hypothetical protein FVEG_06107 [Fusarium verticillioides 7600]	XP_011316259.1 hypothetical protein FGSG_00574 [Fusarium graminearum PH-1]
g15287	-1.71149	---	XP_011393024.1 C6 transcription factor Prf [Neurospora crassa OR74A]	XP_046138082.1 fungal-specific transcription factor domain-containing protein [Fusarium solani]	XP_031045455.1 uncharacterized protein FOYG_05208 [Fusarium oxysporum NRRL 32931]	XP_023426077.1 related to Zn(II)2Cys6 transcriptional activator [Fusarium fujikuroi IMI 58289]	XP_018751711.1 hypothetical protein FVEG_06286 [Fusarium verticillioides 7600]	XP_011328029.1 hypothetical protein FGSG_13625 [Fusarium graminearum PH-1]
g08441	-1.0503	NP_011992.1 transcription factor NDT80 [Saccharomyces cerevisiae S288C]	XP_011394328.1 female sexual development-1 protein [Neurospora crassa OR74A]	XP_046139991.1 uncharacterized protein B0J15DRAFT_13320 [Fusarium solani]	XP_031045402.1 transcription factor NDT80 [Fusarium oxysporum NRRL 32931]	XP_023426108.1 related to meiosis-specific protein NDT80 [Fusarium fujikuroi IMI 58289]	XP_018751764.1 hypothetical protein FVEG_06315 [Fusarium verticillioides 7600]	XP_011327994.1 hypothetical protein FGSG_09709 [Fusarium graminearum PH-1]
g11325	-4.79048	NP_013114.1 Ppr1p [Saccharomyces cerevisiae S288C]	XP_962311.3 purine utilization positive regulator [Neurospora crassa OR74A]	XP_046131828.1 fungal-specific transcription factor domain-containing protein [Fusarium solani]	XP_031036461.1 uncharacterized protein FOYG_11733 [Fusarium oxysporum NRRL 32931]	XP_023432932.1 related to STB5-SIN3 binding protein [Fusarium fujikuroi IMI 58289]	XP_018752088.1 hypothetical protein FVEG_06537 [Fusarium verticillioides 7600]	XP_011328728.1 hypothetical protein FGSG_09065 [Fusarium graminearum PH-1]
g11432	-2.53619	---	XP_955847.1 tan spore protein [Neurospora crassa OR74A]	XP_046131719.1 uncharacterized protein B0J15DRAFT_548781 [Fusarium solani]	XP_031036276.1 uncharacterized protein FOYG_11569 [Fusarium oxysporum NRRL 32931]	XP_023433931.1 uncharacterized protein FFUJ_08968 [Fusarium fujikuroi IMI 58289]	XP_018752260.1 hypothetical protein FVEG_06664 [Fusarium verticillioides 7600]	XP_011328801.1 hypothetical protein FGSG_09001 [Fusarium graminearum PH-1]
g06191	-5.87571	NP_012136.1 Asg1p [Saccharomyces cerevisiae S288C]	XP_958837.2 hypothetical protein NCU08899 [Neurospora crassa OR74A]	XP_046128012.1 fungal-specific transcription factor domain-containing protein [Fusarium solani]	XP_031036249.1 uncharacterized protein FOYG_11548 [Fusarium oxysporum NRRL 32931]	XP_023433096.1 uncharacterized protein FFUJ_08949 [Fusarium fujikuroi IMI 58289]	XP_018752280.1 hypothetical protein FVEG_06682 [Fusarium verticillioides 7600]	XP_011328788.1 hypothetical protein FGSG_09014 [Fusarium graminearum PH-1]
g06208	-5.6169	NP_013732.1 Stb4p [Saccharomyces cerevisiae S288C]	XP_958837.2 hypothetical protein NCU08899 [Neurospora crassa OR74A]	XP_046128012.1 fungal-specific transcription factor domain-containing protein [Fusarium solani]	XP_031036249.1 uncharacterized protein FOYG_11548 [Fusarium oxysporum NRRL 32931]	XP_023433096.1 uncharacterized protein FFUJ_08949 [Fusarium fujikuroi IMI 58289]	XP_018752280.1 hypothetical protein FVEG_06682 [Fusarium verticillioides 7600]	XP_011328788.1 hypothetical protein FGSG_09014 [Fusarium graminearum PH-1]
g07951	-4.16831	NP_012910.1 Put3p [Saccharomyces cerevisiae S288C]	XP_958837.2 hypothetical protein NCU08899 [Neurospora crassa OR74A]	XP_046139450.1 fungal-specific transcription factor domain-containing protein [Fusarium solani]	XP_031036249.1 uncharacterized protein FOYG_11548 [Fusarium oxysporum NRRL 32931]	XP_023433096.1 uncharacterized protein FFUJ_08949 [Fusarium fujikuroi IMI 58289]	XP_018752280.1 hypothetical protein FVEG_06682 [Fusarium verticillioides 7600]	XP_011328788.1 hypothetical protein FGSG_09014 [Fusarium graminearum PH-1]
g11463	-1.33626	---	XP_958837.2 hypothetical protein NCU08899 [Neurospora crassa OR74A]	XP_046131682.1 fungal-specific transcription factor domain-containing protein [Fusarium solani]	XP_031036249.1 uncharacterized protein FOYG_11548 [Fusarium oxysporum NRRL 32931]	XP_023433096.1 uncharacterized protein FFUJ_08949 [Fusarium fujikuroi IMI 58289]	XP_018752280.1 hypothetical protein FVEG_06682 [Fusarium verticillioides 7600]	XP_011328788.1 hypothetical protein FGSG_09014 [Fusarium graminearum PH-1]
g11578	-1.79439	---	XP_964243.3 C6 zinc finger protein [Neurospora crassa OR74A]	XP_046131554.1 uncharacterized protein B0J15DRAFT_493905 [Fusarium solani]	XP_031036168.1 uncharacterized protein FOYG_11472 [Fusarium oxysporum NRRL 32931]	XP_023433155.1 related to transcription factor Pig1p [Fusarium fujikuroi IMI 58289]	XP_018752367.1 hypothetical protein FVEG_06741 [Fusarium verticillioides 7600]	XP_011323449.1 hypothetical protein FGSG_04974 [Fusarium graminearum PH-1]
g06159	-1.10263	NP_011804.1 transcription factor MAL13 [Saccharomyces cerevisiae S288C]	XP_958079.1 fungal specific transcription factor [Neurospora crassa OR74A]	XP_046127962.1 uncharacterized protein B0J15DRAFT_514964 [Fusarium solani]	XP_031049387.1 uncharacterized protein FOYG_00327 [Fusarium oxysporum NRRL 32931]	XP_023434250.1 related to transcription activator amyR [Fusarium fujikuroi IMI 58289]	XP_018753632.1 hypothetical protein FVEG_07545 [Fusarium verticillioides 7600]	XP_011317958.1 hypothetical protein FGSG_02083 [Fusarium graminearum PH-1]
g03344	1.57401	---	XP_960646.1 C6 finger domain-containing protein [Neurospora crassa OR74A]	XP_046132871.1 uncharacterized protein B0J15DRAFT_259729 [Fusarium solani]	XP_031048058.1 uncharacterized protein FOYG_03283 [Fusarium oxysporum NRRL 32931]	XP_023427821.1 related to C6 finger domain protein [Fusarium fujikuroi IMI 58289]	XP_018754328.1 hypothetical protein FVEG_08032 [Fusarium verticillioides 7600]	XP_011326843.1 hypothetical protein FGSG_07133 [Fusarium graminearum PH-1]
g00769	2.78387	---	XP_011393073.1 hypothetical protein NCU03070 [Neurospora crassa OR74A]	XP_046137011.1 uncharacterized protein B0J15DRAFT_388095 [Fusarium solani]	XP_031047915.1 uncharacterized protein FOYG_03236 [Fusarium oxysporum NRRL 32931]	XP_023427859.1 uncharacterized protein FFUJ_02750 [Fusarium fujikuroi IMI 58289]	XP_018754410.1 hypothetical protein FVEG_08072 [Fusarium verticillioides 7600]	XP_011326799.1 hypothetical protein FGSG_07097 [Fusarium graminearum PH-1]
g00596	-1.29258	---	---	XP_046137228.1 uncharacterized protein B0J15DRAFT_543218 [Fusarium solani]	XP_031047653.1 uncharacterized protein FOYG_03067 [Fusarium oxysporum NRRL 32931]	XP_023427987.1 uncharacterized protein FFUJ_02890 [Fusarium fujikuroi IMI 58289]	XP_018754643.1 hypothetical protein FVEG_08220 [Fusarium verticillioides 7600]	XP_011326647.1 hypothetical protein FGSG_06968 [Fusarium graminearum PH-1]
g13491	-1.66066	---	XP_961763.3 submerged protoperithecia-2 [Neurospora crassa OR74A]	XP_046135363.1 uncharacterized protein B0J15DRAFT_487059 [Fusarium solani]	XP_031032260.1 uncharacterized protein FOYG_13176 [Fusarium oxysporum NRRL 32931]	XP_023437003.1 uncharacterized protein FFUJ_10999 [Fusarium fujikuroi IMI 58289]	XP_018754979.1 hypothetical protein FVEG_08457 [Fusarium verticillioides 7600]	XP_011323823.1 hypothetical protein FGSG_05309 [Fusarium graminearum PH-1]
g11156	-1.20012	NP_013610.1 Arg81p [Saccharomyces cerevisiae S288C]	XP_001727984.2 hypothetical protein NCU11416 [Neurospora crassa OR74A]	XP_046130024.1 fungal-specific transcription factor domain-containing protein [Fusarium solani]	XP_031032272.1 uncharacterized protein FOYG_13187 [Fusarium oxysporum NRRL 32931]	XP_023436981.1 related to ARG81-transcription factor involved in arginine metabolism [Fusarium fujikuroi IMI 58289]	XP_018754996.1 hypothetical protein FVEG_08468 [Fusarium verticillioides 7600]	XP_011322544.1 hypothetical protein FGSG_03214 [Fusarium graminearum PH-1]
g07676	-3.83102	NP_010317.3 Lys14p [Saccharomyces cerevisiae S288C]	XP_958980.2 C6 transcription factor [Neurospora crassa OR74A]	XP_046125586.1 fungal-specific transcription factor domain-containing protein [Fusarium solani]	XP_031032331.1 uncharacterized protein FOYG_13230 [Fusarium oxysporum NRRL 32931]	XP_023436941.1 related to Zn(II)2Cys6 transcriptional activator [Fusarium fujikuroi IMI 58289]	XP_018755051.1 hypothetical protein FVEG_08515 [Fusarium verticillioides 7600]	XP_011322505.1 hypothetical protein FGSG_03246 [Fusarium graminearum PH-1]
g09280	-1.09401	NP_009856.3 transcription factor MAL33 [Saccharomyces cerevisiae S288C]	XP_958079.1 fungal specific transcription factor [Neurospora crassa OR74A]	XP_046129291.1 uncharacterized protein B0J15DRAFT_58457 [Fusarium solani]	XP_031032652.1 uncharacterized protein FOYG_13528 [Fusarium oxysporum NRRL 32931]	XP_023436697.1 related to transcription activator amyR [Fusarium fujikuroi IMI 58289]	XP_018755342.1 hypothetical protein FVEG_08754 [Fusarium verticillioides 7600]	XP_011321992.1 hypothetical protein FGSG_03702 [Fusarium graminearum PH-1]
g10821	-1.04299	NP_012329.1 uncharacterized protein YJL206C [Saccharomyces cerevisiae S288C]	XP_959429.2 TAH-2 [Neurospora crassa OR74A]	XP_046130445.1 uncharacterized protein B0J15DRAFT_513646 [Fusarium solani]	XP_031032677.1 uncharacterized protein FOYG_13552 [Fusarium oxysporum NRRL 32931]	XP_023436678.1 related to transcriptional activator Mut3p [Fusarium fujikuroi IMI 58289]	XP_018755368.1 hypothetical protein FVEG_08771 [Fusarium verticillioides 7600]	XP_011322033.1 hypothetical protein FGSG_12398 [Fusarium graminearum PH-1]
g01769	-1.64472	NP_013199.1 Cha4p [Saccharomyces cerevisiae S288C]	XP_962712.2 fungal specific transcription factor domain-containing protein [Neurospora crassa OR74A]	XP_046130547.1 uncharacterized protein B0J15DRAFT_397620 [Fusarium solani]	XP_031032781.1 uncharacterized protein FOYG_13650 [Fusarium oxysporum NRRL 32931]	XP_023436593.1 related to C6 transcription factor [Fusarium fujikuroi IMI 58289]	XP_018755458.1 hypothetical protein FVEG_08843 [Fusarium verticillioides 7600]	XP_011322096.1 hypothetical protein FGSG_03606 [Fusarium graminearum PH-1]
g09140	-3.0082	NP_015076.1 galactose-responsive transcription factor GAL4 [Saccharomyces cerevisiae S288C]	XP_963640.3 fungal specific transcription factor [Neurospora crassa OR74A]	XP_046140780.1 fungal-specific transcription factor domain-containing protein [Fusarium solani]	XP_031038732.1 uncharacterized protein FOYG_07468 [Fusarium oxysporum NRRL 32931]	XP_023436309.1 related to transcription activator protein acu-15 [Fusarium fujikuroi IMI 58289]	XP_018755458.1 hypothetical protein FVEG_08843 [Fusarium verticillioides 7600]	XP_011322629.1 hypothetical protein FGSG_03138 [Fusarium graminearum PH-1]
g04920	-2.86636	---	---	XP_046125480.1 uncharacterized protein B0J15DRAFT_554486 [Fusarium solani]	XP_031040235.1 uncharacterized protein FOYG_08463 [Fusarium oxysporum NRRL 32931]	XP_023430915.1 uncharacterized protein FFUJ_07653 [Fusarium fujikuroi IMI 58289]	XP_018755586.1 hypothetical protein FVEG_08944 [Fusarium verticillioides 7600]	XP_011318716.1 hypothetical protein FGSG_02750 [Fusarium graminearum PH-1]
g01630	-3.33088	---	---	XP_046123572.1 uncharacterized protein B0J15DRAFT_577142 [Fusarium solani]	XP_031031946.1 uncharacterized protein FOYG_15103 [Fusarium oxysporum NRRL 32931]	XP_023431154.1 uncharacterized protein FFUJ_08011 [Fusarium fujikuroi IMI 58289]	XP_018756148.1 hypothetical protein FVEG_09303 [Fusarium verticillioides 7600]	XP_011318356.1 hypothetical protein FGSG_02435 [Fusarium graminearum PH-1]
g02007	-2.03076	---	---	XP_046130835.1 uncharacterized protein B0J15DRAFT_526193 [Fusarium solani]	XP_031032031.1 uncharacterized protein FOYG_12965 [Fusarium oxysporum NRRL 32931]	XP_023431154.1 uncharacterized protein FFUJ_08011 [Fusarium fujikuroi IMI 58289]	XP_018756148.1 hypothetical protein FVEG_09303 [Fusarium verticillioides 7600]	XP_011318356.1 hypothetical protein FGSG_02435 [Fusarium graminearum PH-1]
g04215	-2.52471	---	XP_960386.3 hypothetical protein NCU04827 [Neurospora crassa OR74A]	XP_046132034.1 uncharacterized protein B0J15DRAFT_273930 [Fusarium solani]	XP_031040846.1 uncharacterized protein FOYG_08854 [Fusarium oxysporum NRRL 32931]	XP_023431154.1 uncharacterized protein FFUJ_08011 [Fusarium fujikuroi IMI 58289]	XP_018756148.1 hypothetical protein FVEG_09303 [Fusarium verticillioides 7600]	XP_011318356.1 hypothetical protein FGSG_02435 [Fusarium graminearum PH-1]
g01923	-6.52616	NP_012136.1 Asg1p [Saccharomyces cerevisiae S288C]	XP_964064.3 C6 transcription factor [Neurospora crassa OR74A]	XP_046130731.1 uncharacterized protein B0J15DRAFT_558938 [Fusarium solani]	XP_031048829.1 uncharacterized protein FOYG_03838 [Fusarium oxysporum NRRL 32931]	XP_023427371.1 uncharacterized protein FFUJ_02223 [Fusarium fujikuroi IMI 58289]	XP_018756165.1 hypothetical protein FVEG_09315 [Fusarium verticillioides 7600]	XP_011321904.1 hypothetical protein FGSG_03783 [Fusarium graminearum PH-1]
g01924	-2.69995	NP_013380.1 uncharacterized protein YLR278C [Saccharomyces cerevisiae S288C]	XP_963499.2 pathway-specific nitrogen regulator [Neurospora crassa OR74A]	XP_046130730.1 uncharacterized protein B0J15DRAFT_526126 [Fusarium solani]	XP_031032427.1 uncharacterized protein FOYG_13317 [Fusarium oxysporum NRRL 32931]	XP_023423743.1 related to pathway-specific nitrogen regulator [Fusarium fujikuroi IMI 58289]	XP_018756738.1 hypothetical protein FVEG_09736 [Fusarium verticillioides 7600]	XP_011317463.1 hypothetical protein FGSG_01638 [Fusarium graminearum PH-1]
g13788	-1.18232	---	---	XP_046129796.1 uncharacterized protein B0J15DRAFT_49019 [Fusarium solani]	XP_031029573.1 uncharacterized protein FOYG_16590 [Fusarium oxysporum NRRL 32931]	XP_023423711.1 uncharacterized protein FFUJ_01949 [Fusarium fujikuroi IMI 58289]	XP_018756861.1 hypothetical protein FVEG_09816 [Fusarium verticillioides 7600]	XP_011317547.1 hypothetical protein FGSG_11996 [Fusarium graminearum PH-1]
g12652	-1.53342	---	---	XP_046128274.1 uncharacterized protein B0J15DRAFT_596716 [Fusarium solani]	XP_031029641.1 uncharacterized protein FOYG_16651 [Fusarium oxysporum NRRL 32931]	XP_023423584.1 related to transcription factor ZMS1 [Fusarium fujikuroi IMI 58289]	XP_018756926.1 hypothetical protein FVEG_09870 [Fusarium verticillioides 7600]	XP_011319922.1 hypothetical protein FGSG_08798 [Fusarium graminearum PH-1]
g13796	-3.70777	---	XP_961370.2 cutinase transcription factor 1 beta [Neurospora crassa OR74A]	XP_046129818.1 fungal-specific transcription factor domain-containing protein [Fusarium solani]	XP_031029693.1 uncharacterized protein FOYG_16699 [Fusarium oxysporum NRRL 32931]	XP_023423543.1 related to cutinase transcription factor 1 beta [Fusarium fujikuroi IMI 58289]	XP_018756947.1 hypothetical protein FVEG_09891 [Fusarium verticillioides 7600]	XP_011317589.1 hypothetical protein FGSG_12006 [Fusarium graminearum PH-1]
g01853	-3.15958	NP_014399.3 putative ammonium permease ATO2 [Saccharomyces cerevisiae S288C]	---	XP_046130627.1 uncharacterized protein B0J15DRAFT_494621 [Fusarium solani]	XP_031034682.1 uncharacterized protein FOYG_12872 [Fusarium oxysporum NRRL 32931]	XP_023435980.1 related to regulatory protein alcR [Fusarium fujikuroi IMI 58289]	XP_018757074.1 hypothetical protein FVEG_10005 [Fusarium verticillioides 7600]	XP_011327258.1 hypothetical protein FGSG_07482 [Fusarium graminearum PH-1]
g12050	-5.05081	---	---	XP_046128483.1 uncharacterized protein B0J15DRAFT_468782 [Fusarium solani]	XP_031034537.1 uncharacterized protein FOYG_12760 [Fusarium oxysporum NRRL 32931]	XP_023435893.1 uncharacterized protein FFUJ_09363 [Fusarium fujikuroi IMI 58289]	XP_018757181.1 hypothetical protein FVEG_10107 [Fusarium verticillioides 7600]	XP_011321715.1 hypothetical protein FGSG_12345 [Fusarium graminearum PH-1]
g04756	-3.21606	NP_009799.3 Thi2p [Saccharomyces cerevisiae S288C]	XP_961959.3 C6 zinc finger domain-containing protein [Neurospora crassa OR74A]	XP_046132599.1 uncharacterized protein B0J15DRAFT_512073 [Fusarium solani]	XP_031034104.1 uncharacterized protein FOYG_12441 [Fusarium oxysporum NRRL 32931]	XP_023435636.1 related to regulatory protein for the arginine catabolic pathway [Fusarium fujikuroi IMI 58289]	XP_018757594.1 hypothetical protein FVEG_10380 [Fusarium verticillioides 7600]	XP_011321437.1 hypothetical protein FGSG_04191 [Fusarium graminearum PH-1]
g15512	-1.87422	NP_010709.1 Aro80p [Saccharomyces cerevisiae S288C]	XP_956709.3 hypothetical protein NCU00445 [Neurospora crassa OR74A]	XP_046124773.1 uncharacterized protein B0J15DRAFT_504821 [Fusarium solani]	XP_031030763.1 uncharacterized protein FOYG_16054 [Fusarium oxysporum NRRL 32931]	XP_023438087.1 related to ARO80-positive transcription regulator of ARO9 and ARO10 [Fusarium fujikuroi IMI 58289]	XP_018757778.1 hypothetical protein FVEG_10513 [Fusarium verticillioides 7600]	XP_011321527.1 hypothetical protein FGSG_04109 [Fusarium graminearum PH-1]
g12247	-5.37661	---	XP_958837.2 hypothetical protein NCU08899 [Neurospora crassa OR74A]	XP_046128249.1 uncharacterized protein B0J15DRAFT_498753 [Fusarium solani]	XP_031033472.1 uncharacterized protein FOYG_11995 [Fusarium oxysporum NRRL 32931]	XP_023435349.1 uncharacterized protein FFUJ_10046 [Fusarium fujikuroi IMI 58289]	XP_018758503.1 hypothetical protein FVEG_11090 [Fusarium verticillioides 7600]	XP_011321003.1 hypothetical protein FGSG_04581 [Fusarium graminearum PH-1]
g09486	1.07135	---	XP_011393510.1 IDC1 protein, variant [Neurospora crassa OR74A]	XP_046129099.1 uncharacterized protein B0J15DRAFT_53825 [Fusarium solani]	XP_031028391.1 uncharacterized protein FOYG_17378 [Fusarium oxysporum NRRL 32931]	XP_023433628.1 uncharacterized protein FFUJ_08367 [Fusarium fujikuroi IMI 58289]	XP_018759127.1 hypothetical protein FVEG_11510 [Fusarium verticillioides 7600]	XP_011325558.1 hypothetical protein FGSG_10835 [Fusarium graminearum PH-1]
g01570	1.42653	---	---	XP_046129264.1 uncharacterized protein B0J15DRAFT_57898 [Fusarium solani]	XP_031034944.1 uncharacterized protein FOYG_10688 [Fusarium oxysporum NRRL 32931]	XP_023433779.1 uncharacterized protein FFUJ_08202 [Fusarium fujikuroi IMI 58289]	XP_018759394.1 hypothetical protein FVEG_11685 [Fusarium verticillioides 7600]	XP_011325395.1 hypothetical protein FGSG_10977 [Fusarium graminearum PH-1]
g02356	2.27779	NP_014982.3 Tea1p [Saccharomyces cerevisiae S288C]	XP_962507.3 nitrogen assimilation transcription factor nit-4 [Neurospora crassa OR74A]	XP_046125154.1 fungal-specific transcription factor domain-containing protein [Fusarium solani]	XP_031031421.1 uncharacterized protein FOYG_14596 [Fusarium oxysporum NRRL 32931]	XP_023429645.1 related to pathway-specific regulatory protein nit-4 [Fusarium fujikuroi IMI 58289]	XP_018759625.1 hypothetical protein FVEG_11865 [Fusarium verticillioides 7600]	XP_011326085.1 hypothetical protein FGSG_12927 [Fusarium graminearum PH-1]
g05678	-1.31367	NP_013199.1 Cha4p [Saccharomyces cerevisiae S288C]	XP_962507.3 nitrogen assimilation transcription factor nit-4 [Neurospora crassa OR74A]	XP_046127545.1 fungal-specific transcription factor domain-containing protein [Fusarium solani]	XP_031031421.1 uncharacterized protein FOYG_14596 [Fusarium oxysporum NRRL 32931]	XP_023429645.1 related to pathway-specific regulatory protein nit-4 [Fusarium fujikuroi IMI 58289]	XP_018759625.1 hypothetical protein FVEG_11865 [Fusarium verticillioides 7600]	XP_011321738.1 hypothetical protein FGSG_03929 [Fusarium graminearum PH-1]
g02029	-3.19934	NP_013329.1 Ecm22p [Saccharomyces cerevisiae S288C]	XP_957334.3 hypothetical protein NCU06443 [Neurospora crassa OR74A]	XP_046130839.1 uncharacterized protein B0J15DRAFT_34842 [Fusarium solani]	XP_031032035.1 uncharacterized protein FOYG_12969 [Fusarium oxysporum NRRL 32931]	XP_023432909.1 uncharacterized protein FFUJ_09152 [Fusarium fujikuroi IMI 58289]	XP_018759626.1 hypothetical protein FVEG_11866 [Fusarium verticillioides 7600]	XP_011322326.1 hypothetical protein FGSG_03399 [Fusarium graminearum PH-1]
g06012	-3.08134	NP_010499.1 Upc2p [Saccharomyces cerevisiae S288C]	XP_963379.3 hypothetical protein NCU09615 [Neurospora crassa OR74A]	XP_046127805.1 uncharacterized protein B0J15DRAFT_450414 [Fusarium solani]	XP_031050094.1 uncharacterized protein FOYG_00853 [Fusarium oxysporum NRRL 32931]	XP_023436075.1 uncharacterized protein FFUJ_10140 [Fusarium fujikuroi IMI 58289]	XP_018759656.1 hypothetical protein FVEG_11892 [Fusarium verticillioides 7600]	XP_011325121.1 hypothetical protein FGSG_11218 [Fusarium graminearum PH-1]
g05384	2.59958	---	---	XP_046139383.1 fungal-specific transcription factor domain-containing protein [Fusarium solani]	XP_031050233.1 uncharacterized protein FOYG_00973 [Fusarium oxysporum NRRL 32931]	XP_023429729.1 probable cutinase transcription factor 1 beta [Fusarium fujikuroi IMI 58289]	XP_018759788.1 hypothetical protein FVEG_11995 [Fusarium verticillioides 7600]	XP_011318188.1 hypothetical protein FGSG_12115 [Fusarium graminearum PH-1]
g09155	-1.0388	---	---	XP_046128456.1 uncharacterized protein B0J15DRAFT_551680 [Fusarium solani]	XP_031050317.1 uncharacterized protein FOYG_01038 [Fusarium oxysporum NRRL 32931]	XP_023430015.1 uncharacterized protein FFUJ_14550 [Fusarium fujikuroi IMI 58289]	XP_018759861.1 hypothetical protein FVEG_12050 [Fusarium verticillioides 7600]	XP_011318052.1 hypothetical protein FGSG_02167 [Fusarium graminearum PH-1]
g07788	1.38051	NP_009799.3 Thi2p [Saccharomyces cerevisiae S288C]	XP_962065.2 C6 finger domain-containing protein [Neurospora crassa OR74A]	XP_046124016.1 fungal-specific transcription factor domain-containing protein [Fusarium solani]	XP_031050328.1 uncharacterized protein FOYG_01047 [Fusarium oxysporum NRRL 32931]	XP_023429684.1 uncharacterized protein FFUJ_14541 [Fusarium fujikuroi IMI 58289]	XP_018759869.1 hypothetical protein FVEG_12058 [Fusarium verticillioides 7600]	XP_011327716.1 hypothetical protein FGSG_07884 [Fusarium graminearum PH-1]
g01816	-1.28474	---	XP_961370.2 cutinase transcription factor 1 beta [Neurospora crassa OR74A]	XP_046130609.1 fungal-specific transcription factor domain-containing protein [Fusarium solani]	XP_031048913.1 uncharacterized protein FOYG_03910 [Fusarium oxysporum NRRL 32931]	XP_023427277.1 related to cutinase transcription factor 1 beta [Fusarium fujikuroi IMI 58289]	XP_018760472.1 hypothetical protein FVEG_12534 [Fusarium verticillioides 7600]	XP_011322551.1 hypothetical protein FGSG_03207 [Fusarium graminearum PH-1]
g04225	-2.21035	NP_010499.1 Upc2p [Saccharomyces cerevisiae S288C]	XP_001728451.2 hypothetical protein NCU10597 [Neurospora crassa OR74A]	XP_046132045.1 uncharacterized protein B0J15DRAFT_582001 [Fusarium solani]	XP_031041390.1 uncharacterized protein FOYG_06025 [Fusarium oxysporum NRRL 32931]	XP_023427278.1 uncharacterized protein FFUJ_02120 [Fusarium fujikuroi IMI 58289]	XP_018760474.1 hypothetical protein FVEG_12536 [Fusarium verticillioides 7600]	XP_011323065.1 hypothetical protein FGSG_11561 [Fusarium graminearum PH-1]
g06261	-1.41089	NP_010499.1 Upc2p [Saccharomyces cerevisiae S288C]	XP_001728451.2 hypothetical protein NCU10597 [Neurospora crassa OR74A]	XP_046128097.1 uncharacterized protein B0J15DRAFT_552173 [Fusarium solani]	XP_031045007.1 uncharacterized protein FOYG_04922 [Fusarium oxysporum NRRL 32931]	XP_023427278.1 uncharacterized protein FFUJ_02120 [Fusarium fujikuroi IMI 58289]	XP_018760474.1 hypothetical protein FVEG_12536 [Fusarium verticillioides 7600]	XP_011323338.1 hypothetical protein FGSG_04873 [Fusarium graminearum PH-1]
g04660	-1.57678	---	---	XP_046132482.1 uncharacterized protein B0J15DRAFT_492440 [Fusarium solani]	XP_031048784.1 uncharacterized protein FOYG_03796 [Fusarium oxysporum NRRL 32931]	XP_023427416.1 uncharacterized protein FFUJ_02270 [Fusarium fujikuroi IMI 58289]	XP_018760649.1 hypothetical protein FVEG_12674 [Fusarium verticillioides 7600]	XP_011327394.1 hypothetical protein FGSG_07609 [Fusarium graminearum PH-1]
g12579	-2.02468	NP_013199.1 Cha4p [Saccharomyces cerevisiae S288C]	---	XP_046126339.1 putative fungal-specific transcription factor [Fusarium solani]	XP_031048689.1 uncharacterized protein FOYG_03721 [Fusarium oxysporum NRRL 32931]	XP_023427496.1 related to Transcriptional activator of proteases prtT [Fusarium fujikuroi IMI 58289]	XP_018760733.1 hypothetical protein FVEG_12737 [Fusarium verticillioides 7600]	XP_011317648.1 hypothetical protein FGSG_01808 [Fusarium graminearum PH-1]
g07527	-1.32257	NP_116622.1 transcription factor HAC1 [Saccharomyces cerevisiae S288C]	XP_965487.3 transcriptional activator hac1 [Neurospora crassa OR74A]	XP_046125781.1 uncharacterized protein B0J15DRAFT_516821 [Fusarium solani]	XP_031038346.1 transcription factor HAC1 [Fusarium oxysporum NRRL 32931]	XP_023431773.1 uncharacterized protein FFUJ_05599 [Fusarium fujikuroi IMI 58289]	XP_018761210.1 hypothetical protein FVEG_13087 [Fusarium verticillioides 7600]	XP_011323035.1 hypothetical protein FGSG_11623 [Fusarium graminearum PH-1]
g13366	-2.34297	---	XP_963745.2 integral membrane protein [Neurospora crassa OR74A]	XP_046126895.1 uncharacterized protein B0J15DRAFT_501857 [Fusarium solani]	XP_031028533.1 uncharacterized protein FOYG_17250 [Fusarium oxysporum NRRL 32931]	XP_023431678.1 uncharacterized protein FFUJ_05496 [Fusarium fujikuroi IMI 58289]	XP_018761324.1 hypothetical protein FVEG_13179 [Fusarium verticillioides 7600]	XP_011318071.1 hypothetical protein FGSG_02184 [Fusarium graminearum PH-1]
g10700	-1.55816	---	---	XP_046126226.1 uncharacterized protein B0J15DRAFT_141653 [Fusarium solani]	XP_031038553.1 uncharacterized protein FOYG_10442 [Fusarium oxysporum NRRL 32931]	XP_023431610.1 uncharacterized protein FFUJ_05422 [Fusarium fujikuroi IMI 58289]	XP_018761413.1 hypothetical protein FVEG_13258 [Fusarium verticillioides 7600]	---
g12299	1.35606	NP_013610.1 Arg81p [Saccharomyces cerevisiae S288C]	XP_962889.2 acriflavine sensitivity control protein acr-2 [Neurospora crassa OR74A]	XP_046128161.1 fungal-specific transcription factor domain-containing protein [Fusarium solani]	XP_031038553.1 uncharacterized protein FOYG_10442 [Fusarium oxysporum NRRL 32931]	XP_023431610.1 uncharacterized protein FFUJ_05422 [Fusarium fujikuroi IMI 58289]	XP_018761413.1 hypothetical protein FVEG_13258 [Fusarium verticillioides 7600]	XP_011318295.1 hypothetical protein FGSG_02384 [Fusarium graminearum PH-1]
g05436	1.06186	---	XP_959048.3 SAH-3 [Neurospora crassa OR74A]	XP_046124909.1 uncharacterized protein B0J15DRAFT_529942 [Fusarium solani]	XP_031031649.1 uncharacterized protein FOYG_14827 [Fusarium oxysporum NRRL 32931]	XP_023434826.1 uncharacterized protein FFUJ_12640 [Fusarium fujikuroi IMI 58289]	XP_018761541.1 hypothetical protein FVEG_13362 [Fusarium verticillioides 7600]	XP_011322157.1 hypothetical protein FGSG_03551 [Fusarium graminearum PH-1]
g12933	3.28275	---	---	XP_046133910.1 uncharacterized protein B0J15DRAFT_487890 [Fusarium solani]	XP_031031649.1 uncharacterized protein FOYG_14827 [Fusarium oxysporum NRRL 32931]	XP_023434826.1 uncharacterized protein FFUJ_12640 [Fusarium fujikuroi IMI 58289]	XP_018761541.1 hypothetical protein FVEG_13362 [Fusarium verticillioides 7600]	---
g01326	-2.08143	---	XP_957004.1 hypothetical protein NCU00017 [Neurospora crassa OR74A]	XP_046126895.1 uncharacterized protein B0J15DRAFT_501857 [Fusarium solani]	XP_031028350.1 uncharacterized protein FOYG_17412 [Fusarium oxysporum NRRL 32931]	XP_023431678.1 uncharacterized protein FFUJ_05496 [Fusarium fujikuroi IMI 58289]	XP_018762042.1 hypothetical protein FVEG_13792 [Fusarium verticillioides 7600]	XP_011318071.1 hypothetical protein FGSG_02184 [Fusarium graminearum PH-1]
g05617	-4.44601	NP_015076.1 galactose-responsive transcription factor GAL4 [Saccharomyces cerevisiae S288C]	XP_962712.2 fungal specific transcription factor domain-containing protein [Neurospora crassa OR74A]	XP_046124209.1 fungal-specific transcription factor domain-containing protein [Fusarium solani]	XP_031031594.1 uncharacterized protein FOYG_14771 [Fusarium oxysporum NRRL 32931]	XP_023434779.1 uncharacterized protein FFUJ_12592 [Fusarium fujikuroi IMI 58289]	XP_018762234.1 hypothetical protein FVEG_13844 [Fusarium verticillioides 7600]	XP_011324378.1 hypothetical protein FGSG_12813 [Fusarium graminearum PH-1]
g03765	-6.97646	NP_015076.1 galactose-responsive transcription factor GAL4 [Saccharomyces cerevisiae S288C]	XP_962712.2 fungal specific transcription factor domain-containing protein [Neurospora crassa OR74A]	XP_046125278.1 fungal-specific transcription factor domain-containing protein [Fusarium solani]	XP_031028822.1 uncharacterized protein FOYG_16969 [Fusarium oxysporum NRRL 32931]	XP_023436016.1 related to Put3p and to hypothetical protein YJL206c [Fusarium fujikuroi IMI 58289]	XP_018762322.1 hypothetical protein FVEG_13907 [Fusarium verticillioides 7600]	XP_011319646.1 hypothetical protein FGSG_10639 [Fusarium graminearum PH-1]
g05247	-5.68242	---	XP_964243.3 C6 zinc finger protein [Neurospora crassa OR74A]	XP_046123329.1 uncharacterized protein B0J15DRAFT_473384 [Fusarium solani]	XP_031047441.1 uncharacterized protein FOYG_02965 [Fusarium oxysporum NRRL 32931]	XP_023428077.1 probable transcription factor Pig1p [Fusarium fujikuroi IMI 58289]	XP_018762145.1 hypothetical protein FVEG_14062 [Fusarium verticillioides 7600]	XP_011323296.1 hypothetical protein FGSG_12632 [Fusarium graminearum PH-1]
g04247	1.36463	---	XP_962670.2 cutinase transcription factor 1 alpha [Neurospora crassa OR74A]	XP_046132038.1 fungal-specific transcription factor domain-containing protein [Fusarium solani]	XP_031036573.1 uncharacterized protein FOYG_09057 [Fusarium oxysporum NRRL 32931]	XP_023432783.1 related to cutinase transcription factor 1 beta [Fusarium fujikuroi IMI 58289]	XP_018762496.1 hypothetical protein FVEG_14132 [Fusarium verticillioides 7600]	XP_011320790.1 hypothetical protein FGSG_08034 [Fusarium graminearum PH-1]

## Sheet: MF_Metal ion Binding
Supplementary Table S8. Enriched genes in gene ontology (GO) terms within the “molecular function” category .
Gene-ID	Fold Change	Saccharomyces cerevisiae S288C	Neurospora crassa OR74A	Fusarium solani	Fusarium oxysporum NRRL 32931	Fusarium fujikuroi IMI 58289	Fusarium verticillioides 7600	Fusarium graminearum PH-1
g05698	2.47778	---	XP_960716.1 oxidoreductase [Neurospora crassa OR74A]	XP_046127490.1 uncharacterized protein B0J15DRAFT_87852 [Fusarium solani]	XP_031041111.1 uncharacterized protein FOYG_05778 [Fusarium oxysporum NRRL 32931]	XP_023425404.1 related to leucoanthocyanidin dioxygenase [Fusarium fujikuroi IMI 58289]	XP_018741983.1 hypothetical protein FVEG_00009 [Fusarium verticillioides 7600]	XP_011323105.1 hypothetical protein FGSG_11522 [Fusarium graminearum PH-1]
g07239	-1.43775	---	XP_958054.1 hypothetical protein NCU09529 [Neurospora crassa OR74A]	XP_046136254.1 fungal-specific transcription factor domain-containing protein [Fusarium solani]	XP_031041378.1 uncharacterized protein FOYG_06013 [Fusarium oxysporum NRRL 32931]	XP_023425586.1 uncharacterized protein FFUJ_00308 [Fusarium fujikuroi IMI 58289]	XP_018742059.1 hypothetical protein FVEG_00066 [Fusarium verticillioides 7600]	XP_011317462.1 hypothetical protein FGSG_01637 [Fusarium graminearum PH-1]
g13563	1.31084	NP_010317.3 Lys14p [Saccharomyces cerevisiae S288C]	XP_957004.1 hypothetical protein NCU00017 [Neurospora crassa OR74A]	XP_046135481.1 fungal-specific transcription factor domain-containing protein [Fusarium solani]	XP_031032131.1 uncharacterized protein FOYG_13058 [Fusarium oxysporum NRRL 32931]	XP_023425355.1 uncharacterized protein FFUJ_00094 [Fusarium fujikuroi IMI 58289]	XP_018742059.1 hypothetical protein FVEG_00066 [Fusarium verticillioides 7600]	XP_011318295.1 hypothetical protein FGSG_02384 [Fusarium graminearum PH-1]
g13659	2.69317	NP_010111.1 Uga3p [Saccharomyces cerevisiae S288C]	XP_957616.1 female fertility-7 [Neurospora crassa OR74A]	XP_046136254.1 fungal-specific transcription factor domain-containing protein [Fusarium solani]	XP_031041378.1 uncharacterized protein FOYG_06013 [Fusarium oxysporum NRRL 32931]	XP_023425586.1 uncharacterized protein FFUJ_00308 [Fusarium fujikuroi IMI 58289]	XP_018742059.1 hypothetical protein FVEG_00066 [Fusarium verticillioides 7600]	XP_011317596.1 hypothetical protein FGSG_01760 [Fusarium graminearum PH-1]
g06274	-5.4878	NP_011258.2 alcohol dehydrogenase ADH4 [Saccharomyces cerevisiae S288C]	XP_957693.2 NAD-dependent methanol dehydrogenase [Neurospora crassa OR74A]	XP_046128094.1 uncharacterized protein B0J15DRAFT_500233 [Fusarium solani]	XP_031034858.1 alcohol dehydrogenase ADH4 [Fusarium oxysporum NRRL 32931]	XP_023433858.1 ADH4-Alcohol dehydrogenase IV [Fusarium fujikuroi IMI 58289]	XP_018742121.1 hypothetical protein FVEG_00114 [Fusarium verticillioides 7600]	XP_011322288.1 hypothetical protein FGSG_03431 [Fusarium graminearum PH-1]
g02375	-2.22906	NP_012329.1 uncharacterized protein YJL206C [Saccharomyces cerevisiae S288C]	XP_962670.2 cutinase transcription factor 1 alpha [Neurospora crassa OR74A]	XP_046126670.1 cutinase transcription factor 1 alpha [Fusarium solani]	XP_031041344.1 uncharacterized protein FOYG_05984 [Fusarium oxysporum NRRL 32931]	XP_023436969.1 related to cutinase transcription factor 1 beta [Fusarium fujikuroi IMI 58289]	XP_018742255.1 hypothetical protein FVEG_00228 [Fusarium verticillioides 7600]	XP_011315852.1 hypothetical protein FGSG_00227 [Fusarium graminearum PH-1]
g03647	-3.40601	NP_012329.1 uncharacterized protein YJL206C [Saccharomyces cerevisiae S288C]	XP_962670.2 cutinase transcription factor 1 alpha [Neurospora crassa OR74A]	XP_046140855.1 uncharacterized protein B0J15DRAFT_383272 [Fusarium solani]	XP_031041345.1 uncharacterized protein FOYG_05984 [Fusarium oxysporum NRRL 32931]	XP_023425589.1 LOW QUALITY PROTEIN: related to cutinase transcription factor 1 beta [Fusarium fujikuroi IMI 58289]	XP_018742255.1 hypothetical protein FVEG_00228 [Fusarium verticillioides 7600]	XP_011315852.1 hypothetical protein FGSG_00227 [Fusarium graminearum PH-1]
g10344	-1.44909	NP_012136.1 Asg1p [Saccharomyces cerevisiae S288C]	XP_962670.2 cutinase transcription factor 1 alpha [Neurospora crassa OR74A]	XP_046133735.1 fungal-specific transcription factor domain-containing protein [Fusarium solani]	XP_031041345.1 uncharacterized protein FOYG_05984 [Fusarium oxysporum NRRL 32931]	XP_023425589.1 LOW QUALITY PROTEIN: related to cutinase transcription factor 1 beta [Fusarium fujikuroi IMI 58289]	XP_018742255.1 hypothetical protein FVEG_00228 [Fusarium verticillioides 7600]	XP_011315852.1 hypothetical protein FGSG_00227 [Fusarium graminearum PH-1]
g12780	-7.15249	---	XP_011394932.1 ent-kaurene oxidase [Neurospora crassa OR74A]	XP_046140705.1 cytochrome P450 [Fusarium solani]	XP_031041387.1 uncharacterized protein FOYG_06022 [Fusarium oxysporum NRRL 32931]	XP_023425159.1 probable cycloheximide-inducible protein CIP70 (cytochrome P450 family) [Fusarium fujikuroi IMI 58289]	XP_018742292.1 hypothetical protein FVEG_00258 [Fusarium verticillioides 7600]	XP_011317717.1 hypothetical protein FGSG_01868 [Fusarium graminearum PH-1]
g15364	-1.39944	---	XP_964557.2 Znf1p [Neurospora crassa OR74A]	XP_046138011.1 uncharacterized protein B0J15DRAFT_98794 [Fusarium solani]	XP_031041459.1 uncharacterized protein FOYG_06086 [Fusarium oxysporum NRRL 32931]	XP_023425100.1 uncharacterized protein FFUJ_00373 [Fusarium fujikuroi IMI 58289]	XP_018742368.1 hypothetical protein FVEG_00313 [Fusarium verticillioides 7600]	XP_011315916.1 hypothetical protein FGSG_00272 [Fusarium graminearum PH-1]
g12547	-3.78325	---	XP_965578.1 ADA-3 [Neurospora crassa OR74A]	XP_046138065.1 fungal-specific transcription factor domain-containing protein [Fusarium solani]	XP_031049169.1 uncharacterized protein FOYG_00136 [Fusarium oxysporum NRRL 32931]	XP_023425043.1 uncharacterized protein FFUJ_00433 [Fusarium fujikuroi IMI 58289]	XP_018742476.1 hypothetical protein FVEG_00379 [Fusarium verticillioides 7600]	XP_011316513.1 hypothetical protein FGSG_00800 [Fusarium graminearum PH-1]
g11047	-2.23202	---	XP_959742.1 PRO1A C6 Zink-finger protein [Neurospora crassa OR74A]	XP_046130165.1 fungal-specific transcription factor domain-containing protein [Fusarium solani]	XP_031041606.1 uncharacterized protein FOYG_06178 [Fusarium oxysporum NRRL 32931]	XP_023425013.1 related to C6 zink-finger protein PRO1A [Fusarium fujikuroi IMI 58289]	XP_018742522.1 hypothetical protein FVEG_00406 [Fusarium verticillioides 7600]	XP_011316485.1 hypothetical protein FGSG_00774 [Fusarium graminearum PH-1]
g15166	1.00078	---	---	XP_046138201.1 Mss4-like protein [Fusarium solani]	XP_031041783.1 uncharacterized protein FOYG_06291 [Fusarium oxysporum NRRL 32931]	XP_023424926.1 uncharacterized protein FFUJ_00561 [Fusarium fujikuroi IMI 58289]	XP_018742707.1 hypothetical protein FVEG_00508 [Fusarium verticillioides 7600]	XP_011316382.1 hypothetical protein FGSG_00683 [Fusarium graminearum PH-1]
g14947	1.20392	NP_011906.1 Bcd1p [Saccharomyces cerevisiae S288C]	XP_957203.1 hypothetical protein NCU01780 [Neurospora crassa OR74A]	XP_046138422.1 uncharacterized protein B0J15DRAFT_110366 [Fusarium solani]	XP_031041830.1 uncharacterized protein FOYG_06327 [Fusarium oxysporum NRRL 32931]	XP_023424894.1 uncharacterized protein FFUJ_00597 [Fusarium fujikuroi IMI 58289]	XP_018742763.1 hypothetical protein FVEG_00543 [Fusarium verticillioides 7600]	XP_011316345.1 hypothetical protein FGSG_00653 [Fusarium graminearum PH-1]
g15102	-1.61775	---	XP_965006.3 oxidoreductase [Neurospora crassa OR74A]	XP_046138288.1 uncharacterized protein B0J15DRAFT_384387 [Fusarium solani]	XP_031042032.1 uncharacterized protein FOYG_06447 [Fusarium oxysporum NRRL 32931]	XP_023424788.1 related to flavonol synthase-like protein [Fusarium fujikuroi IMI 58289]	XP_018742960.1 hypothetical protein FVEG_00660 [Fusarium verticillioides 7600]	XP_011316627.1 hypothetical protein FGSG_00893 [Fusarium graminearum PH-1]
g14956	1.27243	---	XP_963173.3 serine/threonine protein kinase [Neurospora crassa OR74A]	XP_046138447.1 Mechanosensitive ion channel-domain-containing protein [Fusarium solani]	XP_031042175.1 uncharacterized protein FOYG_06531 [Fusarium oxysporum NRRL 32931]	XP_023424728.1 uncharacterized protein FFUJ_00783 [Fusarium fujikuroi IMI 58289]	XP_018743066.1 hypothetical protein FVEG_00727 [Fusarium verticillioides 7600]	XP_011316547.1 hypothetical protein FGSG_00831 [Fusarium graminearum PH-1]
g12850	-3.09806	---	XP_965138.2 fungal specific transcription factor [Neurospora crassa OR74A]	XP_046134555.1 uncharacterized protein B0J15DRAFT_441166 [Fusarium solani]	XP_031042285.1 uncharacterized protein FOYG_06599 [Fusarium oxysporum NRRL 32931]	XP_023424671.1 uncharacterized protein FFUJ_00845 [Fusarium fujikuroi IMI 58289]	XP_018743151.1 hypothetical protein FVEG_00794 [Fusarium verticillioides 7600]	XP_011318366.1 hypothetical protein FGSG_02445 [Fusarium graminearum PH-1]
g14883	-1.8038	NP_012136.1 Asg1p [Saccharomyces cerevisiae S288C]	XP_965138.2 fungal specific transcription factor [Neurospora crassa OR74A]	XP_046138520.1 uncharacterized protein B0J15DRAFT_508110 [Fusarium solani]	XP_031042285.1 uncharacterized protein FOYG_06599 [Fusarium oxysporum NRRL 32931]	XP_023424671.1 uncharacterized protein FFUJ_00845 [Fusarium fujikuroi IMI 58289]	XP_018743151.1 hypothetical protein FVEG_00794 [Fusarium verticillioides 7600]	XP_011318366.1 hypothetical protein FGSG_02445 [Fusarium graminearum PH-1]
g14850	1.18833	---	---	XP_046138570.1 uncharacterized protein B0J15DRAFT_459026 [Fusarium solani]	XP_031042357.1 uncharacterized protein FOYG_06647 [Fusarium oxysporum NRRL 32931]	XP_023424632.1 uncharacterized protein FFUJ_00890 [Fusarium fujikuroi IMI 58289]	XP_018743214.1 hypothetical protein FVEG_00833 [Fusarium verticillioides 7600]	XP_011316040.1 hypothetical protein FGSG_00378 [Fusarium graminearum PH-1]
g14391	4.37823	---	---	XP_046139023.1 uncharacterized protein B0J15DRAFT_479704 [Fusarium solani]	XP_031043233.1 uncharacterized protein FOYG_07120 [Fusarium oxysporum NRRL 32931]	XP_023424225.1 uncharacterized protein FFUJ_01333 [Fusarium fujikuroi IMI 58289]	XP_018743970.1 hypothetical protein FVEG_01270 [Fusarium verticillioides 7600]	XP_011316913.1 hypothetical protein FGSG_01145 [Fusarium graminearum PH-1]
g14369	-2.95691	---	XP_011394446.1 hypothetical protein NCU16898 [Neurospora crassa OR74A]	XP_046139054.1 uncharacterized protein B0J15DRAFT_384758 [Fusarium solani]	XP_031043318.1 uncharacterized protein FOYG_07152 [Fusarium oxysporum NRRL 32931]	XP_023424196.1 uncharacterized protein FFUJ_01364 [Fusarium fujikuroi IMI 58289]	XP_018744036.1 hypothetical protein FVEG_01299 [Fusarium verticillioides 7600]	XP_011316943.1 hypothetical protein FGSG_01172 [Fusarium graminearum PH-1]
g04553	-3.46442	---	XP_963739.1 hypothetical protein NCU08594 [Neurospora crassa OR74A]	XP_046132348.1 C6 transcription factor [Fusarium solani]	XP_031043327.1 uncharacterized protein FOYG_07159 [Fusarium oxysporum NRRL 32931]	XP_023424193.1 related to UPC2-regulatory protein involved in control of sterol uptake [Fusarium fujikuroi IMI 58289]	XP_018744046.1 hypothetical protein FVEG_01303 [Fusarium verticillioides 7600]	XP_011319333.1 hypothetical protein FGSG_10364 [Fusarium graminearum PH-1]
g04688	-1.17789	---	XP_963739.1 hypothetical protein NCU08594 [Neurospora crassa OR74A]	XP_046132499.1 uncharacterized protein B0J15DRAFT_444933 [Fusarium solani]	XP_031031933.1 uncharacterized protein FOYG_15091 [Fusarium oxysporum NRRL 32931]	XP_023424193.1 related to UPC2-regulatory protein involved in control of sterol uptake [Fusarium fujikuroi IMI 58289]	XP_018744046.1 hypothetical protein FVEG_01303 [Fusarium verticillioides 7600]	XP_011319333.1 hypothetical protein FGSG_10364 [Fusarium graminearum PH-1]
g06606	-2.72287	---	XP_963739.1 hypothetical protein NCU08594 [Neurospora crassa OR74A]	XP_046123846.1 uncharacterized protein B0J15DRAFT_433661 [Fusarium solani]	XP_031031933.1 uncharacterized protein FOYG_15091 [Fusarium oxysporum NRRL 32931]	XP_023424193.1 related to UPC2-regulatory protein involved in control of sterol uptake [Fusarium fujikuroi IMI 58289]	XP_018744046.1 hypothetical protein FVEG_01303 [Fusarium verticillioides 7600]	XP_011316947.1 hypothetical protein FGSG_01176 [Fusarium graminearum PH-1]
g06789	3.77496	NP_011393.3 mRNA-binding protein NAB2 [Saccharomyces cerevisiae S288C]	XP_011393386.1 nuclear polyadenylated RNA-binding protein Nab2 [Neurospora crassa OR74A]	XP_046139182.1 uncharacterized protein B0J15DRAFT_480135 [Fusarium solani]	XP_031043556.1 uncharacterized protein FOYG_07282 [Fusarium oxysporum NRRL 32931]	XP_023424094.1 related to nuclear poly(A)-binding protein [Fusarium fujikuroi IMI 58289]	XP_018744262.1 hypothetical protein FVEG_01413 [Fusarium verticillioides 7600]	XP_011317063.1 hypothetical protein FGSG_01282 [Fusarium graminearum PH-1]
g13298	-2.45996	NP_013728.1 C-22 sterol desaturase [Saccharomyces cerevisiae S288C]	XP_958030.2 cytochrome P450 52A11 [Neurospora crassa OR74A]	XP_046135078.1 cytochrome P450 [Fusarium solani]	XP_031041045.1 uncharacterized protein FOYG_09023 [Fusarium oxysporum NRRL 32931]	XP_023424092.1 related to n-alkane-inducible cytochrome P450 [Fusarium fujikuroi IMI 58289]	XP_018744264.1 hypothetical protein FVEG_01415 [Fusarium verticillioides 7600]	XP_011317065.1 hypothetical protein FGSG_01284 [Fusarium graminearum PH-1]
g14265	-4.02377	NP_010690.1 putative cytochrome P450 [Saccharomyces cerevisiae S288C]	XP_958030.2 cytochrome P450 52A11 [Neurospora crassa OR74A]	XP_046139185.1 cytochrome P450 [Fusarium solani]	XP_031043561.1 uncharacterized protein FOYG_07284 [Fusarium oxysporum NRRL 32931]	XP_023424092.1 related to n-alkane-inducible cytochrome P450 [Fusarium fujikuroi IMI 58289]	XP_018744264.1 hypothetical protein FVEG_01415 [Fusarium verticillioides 7600]	XP_011317065.1 hypothetical protein FGSG_01284 [Fusarium graminearum PH-1]
g15551	-5.14374	NP_015025.3 Rdr1p [Saccharomyces cerevisiae S288C]	XP_959123.2 ADA-6 [Neurospora crassa OR74A]	XP_046124816.1 uncharacterized protein B0J15DRAFT_517419 [Fusarium solani]	XP_031043590.1 uncharacterized protein FOYG_07294 [Fusarium oxysporum NRRL 32931]	XP_023424084.1 related to Zn(II)2Cys6 transcriptional activator [Fusarium fujikuroi IMI 58289]	XP_018744278.1 hypothetical protein FVEG_01423 [Fusarium verticillioides 7600]	XP_011317075.1 hypothetical protein FGSG_01293 [Fusarium graminearum PH-1]
g06525	-1.06499	NP_013610.1 Arg81p [Saccharomyces cerevisiae S288C]	XP_957004.1 hypothetical protein NCU00017 [Neurospora crassa OR74A]	XP_046124543.1 uncharacterized protein B0J15DRAFT_505056 [Fusarium solani]	XP_031036761.1 uncharacterized protein FOYG_09230 [Fusarium oxysporum NRRL 32931]	XP_023432634.1 uncharacterized protein FFUJ_06535 [Fusarium fujikuroi IMI 58289]	XP_018744632.1 hypothetical protein FVEG_01650 [Fusarium verticillioides 7600]	XP_011320679.1 hypothetical protein FGSG_08135 [Fusarium graminearum PH-1]
g06710	-2.06257	---	XP_963404.1 5-methyltetrahydropteroyltriglutamate-homocysteine methyltransferase [Neurospora crassa OR74A]	XP_046135661.1 uncharacterized protein B0J15DRAFT_591028 [Fusarium solani]	XP_031036983.1 uncharacterized protein FOYG_09413 [Fusarium oxysporum NRRL 32931]	XP_023432447.1 related to methionine synthase II (cobalamin-independent) [Fusarium fujikuroi IMI 58289]	XP_018744861.1 hypothetical protein FVEG_01834 [Fusarium verticillioides 7600]	XP_011320481.1 hypothetical protein FGSG_08310 [Fusarium graminearum PH-1]
g07010	1.68874	---	XP_958804.1 C6 finger domain-containing protein [Neurospora crassa OR74A]	XP_046135976.1 uncharacterized protein B0J15DRAFT_461397 [Fusarium solani]	XP_031037056.1 uncharacterized protein FOYG_09467 [Fusarium oxysporum NRRL 32931]	XP_023432403.1 related to C6 finger domain protein [Fusarium fujikuroi IMI 58289]	XP_018744928.1 hypothetical protein FVEG_01884 [Fusarium verticillioides 7600]	XP_011319954.1 hypothetical protein FGSG_08769 [Fusarium graminearum PH-1]
g07224	1.31729	---	XP_011393418.1 hypothetical protein NCU16448 [Neurospora crassa OR74A]	XP_046136214.1 uncharacterized protein B0J15DRAFT_388326 [Fusarium solani]	XP_031037259.1 uncharacterized protein FOYG_09577 [Fusarium oxysporum NRRL 32931]	XP_023432322.1 atrx-like transcriptional regulator [Fusarium fujikuroi IMI 58289]	XP_018745098.1 hypothetical protein FVEG_01980 [Fusarium verticillioides 7600]	XP_011320056.1 hypothetical protein FGSG_13319 [Fusarium graminearum PH-1]
g06893	-1.39835	NP_013630.1 Tda9p [Saccharomyces cerevisiae S288C]	XP_960407.3 hypothetical protein NCU04848 [Neurospora crassa OR74A]	XP_046135877.1 uncharacterized protein B0J15DRAFT_209093 [Fusarium solani]	XP_031037482.1 uncharacterized protein FOYG_09706 [Fusarium oxysporum NRRL 32931]	XP_023432211.1 related to regulatory protein amdA [Fusarium fujikuroi IMI 58289]	XP_018745309.1 hypothetical protein FVEG_02103 [Fusarium verticillioides 7600]	XP_011320338.1 hypothetical protein FGSG_08434 [Fusarium graminearum PH-1]
g06891	1.59045	NP_010896.3 SUMO ligase MMS21 [Saccharomyces cerevisiae S288C]	XP_957607.1 hypothetical protein NCU03968 [Neurospora crassa OR74A]	XP_046135853.1 zinc-finger of the MIZ type in Nse subunit-domain-containing protein [Fusarium solani]	XP_031037526.1 SUMO ligase MMS21 [Fusarium oxysporum NRRL 32931]	XP_023432194.1 related to DNA repair protein MMS21 [Fusarium fujikuroi IMI 58289]	XP_018745381.1 hypothetical protein FVEG_02124 [Fusarium verticillioides 7600]	XP_011320313.1 hypothetical protein FGSG_08455 [Fusarium graminearum PH-1]
g06867	-1.60016	NP_010556.1 Cu(2+)-transporting P-type ATPase CCC2 [Saccharomyces cerevisiae S288C]	XP_957691.3 copper resistance-associated P-type ATPase [Neurospora crassa OR74A]	XP_046135834.1 E1-E2 ATPase-domain-containing protein [Fusarium solani]	XP_031037565.1 uncharacterized protein FOYG_09750 [Fusarium oxysporum NRRL 32931]	XP_023432182.1 related to CCC2-P-type ATPase involved in export of Cu++ from the cytosol into intracellular, secret [Fusarium fujikuroi IMI 58289]	XP_018745429.1 hypothetical protein FVEG_02137 [Fusarium verticillioides 7600]	XP_011320299.1 hypothetical protein FGSG_08466 [Fusarium graminearum PH-1]
g02462	-3.22274	NP_011871.1 sterol 14-demethylase [Saccharomyces cerevisiae S288C]	XP_964653.3 hypothetical protein NCU02031 [Neurospora crassa OR74A]	XP_046136199.1 cytochrome P450 [Fusarium solani]	XP_031043561.1 uncharacterized protein FOYG_07284 [Fusarium oxysporum NRRL 32931]	XP_023431964.1 related to n-alkane-inducible cytochrome P450 [Fusarium fujikuroi IMI 58289]	XP_018745805.1 hypothetical protein FVEG_02372 [Fusarium verticillioides 7600]	XP_011317065.1 hypothetical protein FGSG_01284 [Fusarium graminearum PH-1]
g07272	3.97608	NP_011871.1 sterol 14-demethylase [Saccharomyces cerevisiae S288C]	XP_964920.2 hypothetical protein NCU09103 [Neurospora crassa OR74A]	XP_046136282.1 cytochrome P450 [Fusarium solani]	XP_031037983.1 uncharacterized protein FOYG_10036 [Fusarium oxysporum NRRL 32931]	XP_023431956.1 related to trichodiene oxygenase cytochrome P450 [Fusarium fujikuroi IMI 58289]	XP_018745814.1 hypothetical protein FVEG_02379 [Fusarium verticillioides 7600]	XP_011319911.1 hypothetical protein FGSG_08809 [Fusarium graminearum PH-1]
g02770	-2.1678	NP_015076.1 galactose-responsive transcription factor GAL4 [Saccharomyces cerevisiae S288C]	XP_011393089.1 hypothetical protein NCU03120 [Neurospora crassa OR74A]	XP_046133468.1 uncharacterized protein B0J15DRAFT_511621 [Fusarium solani]	XP_031032927.1 uncharacterized protein FOYG_13789 [Fusarium oxysporum NRRL 32931]	XP_023436486.1 related to nitrate assimilation regulatory protein nirA [Fusarium fujikuroi IMI 58289]	XP_018745852.1 hypothetical protein FVEG_02398 [Fusarium verticillioides 7600]	XP_011322353.1 hypothetical protein FGSG_12447 [Fusarium graminearum PH-1]
g03643	-2.36476	---	XP_011393288.1 fungal specific transcription factor domain-containing protein, variant [Neurospora crassa OR74A]	XP_046126367.1 uncharacterized protein B0J15DRAFT_502182 [Fusarium solani]	XP_031049162.1 uncharacterized protein FOYG_00132 [Fusarium oxysporum NRRL 32931]	XP_023431938.1 uncharacterized protein FFUJ_05777 [Fusarium fujikuroi IMI 58289]	XP_018745855.1 hypothetical protein FVEG_02401 [Fusarium verticillioides 7600]	XP_011323026.1 hypothetical protein FGSG_02787 [Fusarium graminearum PH-1]
g13440	-3.11481	NP_012910.1 Put3p [Saccharomyces cerevisiae S288C]	XP_011393289.1 fungal specific transcription factor domain-containing protein [Neurospora crassa OR74A]	XP_046135233.1 uncharacterized protein B0J15DRAFT_486866 [Fusarium solani]	XP_031028717.1 uncharacterized protein FOYG_17088 [Fusarium oxysporum NRRL 32931]	XP_023431938.1 uncharacterized protein FFUJ_05777 [Fusarium fujikuroi IMI 58289]	XP_018745855.1 hypothetical protein FVEG_02401 [Fusarium verticillioides 7600]	XP_011323026.1 hypothetical protein FGSG_02787 [Fusarium graminearum PH-1]
g07292	-5.27359	---	XP_958528.2 hypothetical protein NCU09829 [Neurospora crassa OR74A]	XP_046136328.1 fungal-specific transcription factor domain-containing protein [Fusarium solani]	XP_031038052.1 uncharacterized protein FOYG_10070 [Fusarium oxysporum NRRL 32931]	XP_023431928.1 related to transcriptional activator Mut3p [Fusarium fujikuroi IMI 58289]	XP_018745865.1 hypothetical protein FVEG_02409 [Fusarium verticillioides 7600]	XP_011319883.1 hypothetical protein FGSG_08831 [Fusarium graminearum PH-1]
g13121	-1.89175	---	XP_960277.1 hypothetical protein NCU07116 [Neurospora crassa OR74A]	XP_046134895.1 uncharacterized protein B0J15DRAFT_510206 [Fusarium solani]	XP_031038109.1 uncharacterized protein FOYG_10117 [Fusarium oxysporum NRRL 32931]	XP_023431886.1 related to MYND domain protein [Fusarium fujikuroi IMI 58289]	XP_018745922.1 hypothetical protein FVEG_02452 [Fusarium verticillioides 7600]	XP_011324966.1 hypothetical protein FGSG_06312 [Fusarium graminearum PH-1]
g09824	-1.49427	NP_014007.1 DNA-binding transcription factor CAT8 [Saccharomyces cerevisiae S288C]	XP_960701.3 transcriptional activator protein acu-15 [Neurospora crassa OR74A]	XP_046134287.1 fungal-specific transcription factor domain-containing protein [Fusarium solani]	XP_031039991.1 uncharacterized protein FOYG_08341 [Fusarium oxysporum NRRL 32931]	XP_023430809.1 probable transcription activator protein acu-15 [Fusarium fujikuroi IMI 58289]	XP_018746286.1 hypothetical protein FVEG_02639 [Fusarium verticillioides 7600]	XP_011318827.1 transcriptional activator protein acu-15 [Fusarium graminearum PH-1]
g09826	-1.45874	---	XP_960701.3 transcriptional activator protein acu-15 [Neurospora crassa OR74A]	XP_046134287.1 fungal-specific transcription factor domain-containing protein [Fusarium solani]	XP_031039991.1 uncharacterized protein FOYG_08341 [Fusarium oxysporum NRRL 32931]	XP_023430809.1 probable transcription activator protein acu-15 [Fusarium fujikuroi IMI 58289]	XP_018746286.1 hypothetical protein FVEG_02639 [Fusarium verticillioides 7600]	XP_011318827.1 transcriptional activator protein acu-15 [Fusarium graminearum PH-1]
g09865	1.35988	NP_012990.1 Oaf3p [Saccharomyces cerevisiae S288C]	XP_964064.3 C6 transcription factor [Neurospora crassa OR74A]	XP_046134213.1 uncharacterized protein B0J15DRAFT_580405 [Fusarium solani]	XP_031039861.1 uncharacterized protein FOYG_08264 [Fusarium oxysporum NRRL 32931]	XP_023430744.1 uncharacterized protein FFUJ_07471 [Fusarium fujikuroi IMI 58289]	XP_018746418.1 hypothetical protein FVEG_02703 [Fusarium verticillioides 7600]	XP_011319002.1 hypothetical protein FGSG_10070 [Fusarium graminearum PH-1]
g09877	1.27001	NP_012317.1 acetyltransferase [Saccharomyces cerevisiae S288C]	XP_957616.1 female fertility-7 [Neurospora crassa OR74A]	XP_046130395.1 trimeric LpxA-like protein [Fusarium solani]	XP_031039860.1 uncharacterized protein FOYG_08263 [Fusarium oxysporum NRRL 32931]	XP_023430743.1 related to acetyltransferase (nodulation protein nodL) [Fusarium fujikuroi IMI 58289]	XP_018746421.1 hypothetical protein FVEG_02704 [Fusarium verticillioides 7600]	XP_011319001.1 hypothetical protein FGSG_10069 [Fusarium graminearum PH-1]
g09879	1.73434	NP_012136.1 Asg1p [Saccharomyces cerevisiae S288C]	XP_959206.3 hypothetical protein NCU04663 [Neurospora crassa OR74A]	XP_046134200.1 uncharacterized protein B0J15DRAFT_246417 [Fusarium solani]	XP_031039827.1 uncharacterized protein FOYG_08233 [Fusarium oxysporum NRRL 32931]	XP_023430725.1 uncharacterized protein FFUJ_07449 [Fusarium fujikuroi IMI 58289]	XP_018746445.1 hypothetical protein FVEG_02723 [Fusarium verticillioides 7600]	XP_011318986.1 hypothetical protein FGSG_10057 [Fusarium graminearum PH-1]
g09676	1.03269	NP_013368.1 Pdr8p [Saccharomyces cerevisiae S288C]	XP_961085.2 transcription factor [Neurospora crassa OR74A]	XP_046134424.1 fungal-specific transcription factor domain-containing protein [Fusarium solani]	XP_031039756.1 uncharacterized protein FOYG_08202 [Fusarium oxysporum NRRL 32931]	XP_023430699.1 related to nitrate assimilation regulatory protein nirA [Fusarium fujikuroi IMI 58289]	XP_018746490.1 hypothetical protein FVEG_02751 [Fusarium verticillioides 7600]	XP_011318954.1 hypothetical protein FGSG_10030 [Fusarium graminearum PH-1]
g09903	-1.68654	NP_013013.2 metalloendopeptidase [Saccharomyces cerevisiae S288C]	XP_961653.3 mitochondrial metalloendopeptidase OMA1 [Neurospora crassa OR74A]	XP_046134176.1 peptidase family M48-domain-containing protein [Fusarium solani]	XP_031039447.1 metalloendopeptidase [Fusarium oxysporum NRRL 32931]	XP_023430549.1 related to OMA1-metalloendopeptidase of the mitochondrial inner membrane [Fusarium fujikuroi IMI 58289]	XP_018746765.1 hypothetical protein FVEG_02921 [Fusarium verticillioides 7600]	XP_011319140.1 hypothetical protein FGSG_10192 [Fusarium graminearum PH-1]
g13536	-6.60352	---	XP_957856.2 C2H2 transcription factor [Neurospora crassa OR74A]	XP_046135382.1 fungal-specific transcription factor domain-containing protein [Fusarium solani]	XP_031039046.1 uncharacterized protein FOYG_07743 [Fusarium oxysporum NRRL 32931]	XP_023430317.1 related to transcriptional activator CMR1 [Fusarium fujikuroi IMI 58289]	XP_018747152.1 hypothetical protein FVEG_03169 [Fusarium verticillioides 7600]	---
g01627	1.3323	NP_009672.1 DNA repair protein RAD16 [Saccharomyces cerevisiae S288C]	XP_962010.1 DNA repair and recombination protein RAD5C [Neurospora crassa OR74A]	XP_046131655.1 SNF2 family N-terminal domain-containing protein [Fusarium solani]	XP_031039040.1 uncharacterized protein FOYG_07737 [Fusarium oxysporum NRRL 32931]	XP_023430310.1 related to helicase-like transcription factor protein [Fusarium fujikuroi IMI 58289]	XP_018747155.1 hypothetical protein FVEG_03172 [Fusarium verticillioides 7600]	XP_011324790.1 hypothetical protein FGSG_06157 [Fusarium graminearum PH-1]
g11488	1.96812	NP_009672.1 DNA repair protein RAD16 [Saccharomyces cerevisiae S288C]	XP_962010.1 DNA repair and recombination protein RAD5C [Neurospora crassa OR74A]	XP_046131655.1 SNF2 family N-terminal domain-containing protein [Fusarium solani]	XP_031039040.1 uncharacterized protein FOYG_07737 [Fusarium oxysporum NRRL 32931]	XP_023430310.1 related to helicase-like transcription factor protein [Fusarium fujikuroi IMI 58289]	XP_018747155.1 hypothetical protein FVEG_03172 [Fusarium verticillioides 7600]	XP_011324790.1 hypothetical protein FGSG_06157 [Fusarium graminearum PH-1]
g11491	3.26048	NP_009672.1 DNA repair protein RAD16 [Saccharomyces cerevisiae S288C]	XP_001727986.2 hypothetical protein NCU10809 [Neurospora crassa OR74A]	XP_046131655.1 SNF2 family N-terminal domain-containing protein [Fusarium solani]	XP_031039040.1 uncharacterized protein FOYG_07737 [Fusarium oxysporum NRRL 32931]	XP_023430310.1 related to helicase-like transcription factor protein [Fusarium fujikuroi IMI 58289]	XP_018747155.1 hypothetical protein FVEG_03172 [Fusarium verticillioides 7600]	XP_011324790.1 hypothetical protein FGSG_06157 [Fusarium graminearum PH-1]
g10817	-8.58396	---	XP_959287.3 cytochrome P450 2E1 [Neurospora crassa OR74A]	XP_046130452.1 cytochrome P450 [Fusarium solani]	XP_031038925.1 uncharacterized protein FOYG_07643 [Fusarium oxysporum NRRL 32931]	XP_023430091.1 related to cytochrome p450 [Fusarium fujikuroi IMI 58289]	XP_018747278.1 hypothetical protein FVEG_03262 [Fusarium verticillioides 7600]	XP_011319569.1 hypothetical protein FGSG_10571 [Fusarium graminearum PH-1]
g15583	-1.5697	NP_013728.1 C-22 sterol desaturase [Saccharomyces cerevisiae S288C]	XP_001728158.1 cytochrome P450 98A3 [Neurospora crassa OR74A]	XP_046124832.1 cytochrome P450 [Fusarium solani]	XP_031038925.1 uncharacterized protein FOYG_07643 [Fusarium oxysporum NRRL 32931]	XP_023430223.1 related to O-methylsterigmatocystin oxidoreductase [Fusarium fujikuroi IMI 58289]	XP_018747278.1 hypothetical protein FVEG_03262 [Fusarium verticillioides 7600]	XP_011319569.1 hypothetical protein FGSG_10571 [Fusarium graminearum PH-1]
g13156	-3.91291	---	XP_958167.1 hypothetical protein NCU09636 [Neurospora crassa OR74A]	XP_046134917.1 cytochrome P450 [Fusarium solani]	XP_031038885.1 uncharacterized protein FOYG_07605 [Fusarium oxysporum NRRL 32931]	XP_023430177.1 related to TRI13-cytochrome P450 [Fusarium fujikuroi IMI 58289]	XP_018747326.1 hypothetical protein FVEG_03297 [Fusarium verticillioides 7600]	XP_011319635.1 hypothetical protein FGSG_10629 [Fusarium graminearum PH-1]
g02527	-2.71164	---	XP_011393081.1 hypothetical protein NCU03110 [Neurospora crassa OR74A]	XP_046124045.1 uncharacterized protein B0J15DRAFT_410135 [Fusarium solani]	XP_031038846.1 uncharacterized protein FOYG_07572 [Fusarium oxysporum NRRL 32931]	XP_023430146.1 related to Zn(II)Cys6 transcriptional activator [Fusarium fujikuroi IMI 58289]	XP_018747354.1 hypothetical protein FVEG_03320 [Fusarium verticillioides 7600]	XP_011315642.1 hypothetical protein FGSG_00052 [Fusarium graminearum PH-1]
g02426	-4.15977	NP_009911.2 3-isopropylmalate dehydrogenase [Saccharomyces cerevisiae S288C]	XP_963083.1 3-isopropylmalate dehydrogenase [Neurospora crassa OR74A]	XP_046125267.1 Isopropylmalate dehydrogenase-like domain-containing protein [Fusarium solani]	XP_031038815.1 3-isopropylmalate dehydrogenase [Fusarium oxysporum NRRL 32931]	XP_023430121.1 probable 3-isopropylmalate dehydrogenase beta [Fusarium fujikuroi IMI 58289]	XP_018747377.1 hypothetical protein FVEG_03341 [Fusarium verticillioides 7600]	XP_011319680.1 3-isopropylmalate dehydrogenase [Fusarium graminearum PH-1]
g02184	-1.4516	---	XP_958177.2 lipoxygenase [Neurospora crassa OR74A]	XP_046131028.1 lipoxygenase [Fusarium solani]	XP_031038825.1 uncharacterized protein FOYG_07552 [Fusarium oxysporum NRRL 32931]	XP_023430130.1 related to lipoxygenase 1 [Fusarium fujikuroi IMI 58289]	XP_018747386.1 hypothetical protein FVEG_03347 [Fusarium verticillioides 7600]	XP_011318109.1 hypothetical protein FGSG_02216 [Fusarium graminearum PH-1]
g10965	-3.38909	NP_014051.3 NADP-dependent alcohol dehydrogenase [Saccharomyces cerevisiae S288C]	XP_963274.1 zinc-binding alcohol dehydrogenase [Neurospora crassa OR74A]	XP_046124447.1 chaperonin 10-like protein [Fusarium solani]	XP_031038804.1 uncharacterized protein FOYG_07531 [Fusarium oxysporum NRRL 32931]	XP_023423679.1 related to alcohol dehydrogenase, class C [Fusarium fujikuroi IMI 58289]	XP_018747394.1 hypothetical protein FVEG_03354 [Fusarium verticillioides 7600]	XP_011315859.1 hypothetical protein FGSG_00231 [Fusarium graminearum PH-1]
g00082	-1.43507	---	XP_962356.3 hypothetical protein NCU06614 [Neurospora crassa OR74A]	XP_046137775.1 fungal-specific transcription factor domain-containing protein [Fusarium solani]	XP_031043797.1 uncharacterized protein FOYG_04031 [Fusarium oxysporum NRRL 32931]	XP_023436952.1 uncharacterized protein FFUJ_10946 [Fusarium fujikuroi IMI 58289]	XP_018747502.1 hypothetical protein FVEG_03449 [Fusarium verticillioides 7600]	XP_011317856.1 hypothetical protein FGSG_01992 [Fusarium graminearum PH-1]
g11517	-1.35988	---	XP_962356.3 hypothetical protein NCU06614 [Neurospora crassa OR74A]	XP_046131646.1 uncharacterized protein B0J15DRAFT_494036 [Fusarium solani]	XP_031043797.1 uncharacterized protein FOYG_04031 [Fusarium oxysporum NRRL 32931]	XP_023427093.1 uncharacterized protein FFUJ_03717 [Fusarium fujikuroi IMI 58289]	XP_018747502.1 hypothetical protein FVEG_03449 [Fusarium verticillioides 7600]	XP_011317856.1 hypothetical protein FGSG_01992 [Fusarium graminearum PH-1]
g12646	-1.99891	NP_010499.1 Upc2p [Saccharomyces cerevisiae S288C]	XP_957004.1 hypothetical protein NCU00017 [Neurospora crassa OR74A]	XP_046125009.1 uncharacterized protein B0J15DRAFT_454758 [Fusarium solani]	XP_031043785.1 uncharacterized protein FOYG_04020 [Fusarium oxysporum NRRL 32931]	XP_023427103.1 uncharacterized protein FFUJ_03707 [Fusarium fujikuroi IMI 58289]	XP_018747516.1 hypothetical protein FVEG_03461 [Fusarium verticillioides 7600]	XP_011320915.1 hypothetical protein FGSG_04655 [Fusarium graminearum PH-1]
g04249	-5.55602	---	XP_001728451.2 hypothetical protein NCU10597 [Neurospora crassa OR74A]	XP_046132027.1 uncharacterized protein B0J15DRAFT_581978 [Fusarium solani]	XP_031043900.1 uncharacterized protein FOYG_04119 [Fusarium oxysporum NRRL 32931]	XP_023427007.1 uncharacterized protein FFUJ_03808 [Fusarium fujikuroi IMI 58289]	XP_018747592.1 hypothetical protein FVEG_03527 [Fusarium verticillioides 7600]	XP_011323338.1 hypothetical protein FGSG_04873 [Fusarium graminearum PH-1]
g04415	-1.95812	---	XP_001728451.2 hypothetical protein NCU10597 [Neurospora crassa OR74A]	XP_046132205.1 uncharacterized protein B0J15DRAFT_593942 [Fusarium solani]	XP_031043900.1 uncharacterized protein FOYG_04119 [Fusarium oxysporum NRRL 32931]	XP_023427007.1 uncharacterized protein FFUJ_03808 [Fusarium fujikuroi IMI 58289]	XP_018747592.1 hypothetical protein FVEG_03527 [Fusarium verticillioides 7600]	XP_011323338.1 hypothetical protein FGSG_04873 [Fusarium graminearum PH-1]
g15826	-4.29684	NP_010499.1 Upc2p [Saccharomyces cerevisiae S288C]	XP_963739.1 hypothetical protein NCU08594 [Neurospora crassa OR74A]	XP_046128097.1 uncharacterized protein B0J15DRAFT_552173 [Fusarium solani]	XP_031043900.1 uncharacterized protein FOYG_04119 [Fusarium oxysporum NRRL 32931]	XP_023427007.1 uncharacterized protein FFUJ_03808 [Fusarium fujikuroi IMI 58289]	XP_018747592.1 hypothetical protein FVEG_03527 [Fusarium verticillioides 7600]	XP_011323338.1 hypothetical protein FGSG_04873 [Fusarium graminearum PH-1]
g15501	-3.17958	NP_012665.3 mannosyl-oligosaccharide 1,2-alpha-mannosidase [Saccharomyces cerevisiae S288C]	XP_964183.3 class I alpha-mannosidase 1A [Neurospora crassa OR74A]	XP_046124764.1 glycoside hydrolase [Fusarium solani]	XP_031043926.1 uncharacterized protein FOYG_04143 [Fusarium oxysporum NRRL 32931]	XP_023426982.1 related to alpha-mannosidase 1a [Fusarium fujikuroi IMI 58289]	XP_018747626.1 hypothetical protein FVEG_03557 [Fusarium verticillioides 7600]	XP_011323401.1 hypothetical protein FGSG_04930 [Fusarium graminearum PH-1]
g05541	-1.96321	NP_012910.1 Put3p [Saccharomyces cerevisiae S288C]	XP_955805.3 hypothetical protein NCU00054 [Neurospora crassa OR74A]	XP_046127623.1 fungal-specific transcription factor domain-containing protein [Fusarium solani]	XP_031043965.1 uncharacterized protein FOYG_04172 [Fusarium oxysporum NRRL 32931]	XP_023426954.1 related to positive activator of transcription [Fusarium fujikuroi IMI 58289]	XP_018747665.1 hypothetical protein FVEG_03587 [Fusarium verticillioides 7600]	XP_011323370.1 hypothetical protein FGSG_04901 [Fusarium graminearum PH-1]
g04147	-3.41779	NP_012329.1 uncharacterized protein YJL206C [Saccharomyces cerevisiae S288C]	XP_959429.2 TAH-2 [Neurospora crassa OR74A]	XP_046131910.1 uncharacterized protein B0J15DRAFT_581810 [Fusarium solani]	XP_031044009.1 uncharacterized protein FOYG_04215 [Fusarium oxysporum NRRL 32931]	XP_023426914.1 related to Put3p and to hypothetical protein YJL206c [Fusarium fujikuroi IMI 58289]	XP_018747725.1 hypothetical protein FVEG_03631 [Fusarium verticillioides 7600]	XP_011328678.1 hypothetical protein FGSG_09111 [Fusarium graminearum PH-1]
g05613	-3.73497	---	XP_957845.3 hypothetical protein NCU10080 [Neurospora crassa OR74A]	XP_046127602.1 uncharacterized protein B0J15DRAFT_402595 [Fusarium solani]	XP_031044087.1 uncharacterized protein FOYG_04286 [Fusarium oxysporum NRRL 32931]	XP_023426839.1 fusarubin cluster-transcription factor [Fusarium fujikuroi IMI 58289]	XP_018747817.1 hypothetical protein FVEG_03700 [Fusarium verticillioides 7600]	XP_011328591.1 hypothetical protein FGSG_09188 [Fusarium graminearum PH-1]
g13313	-1.38558	NP_015008.3 oleate-activated transcription factor PIP2 [Saccharomyces cerevisiae S288C]	XP_001728446.2 hypothetical protein NCU10697 [Neurospora crassa OR74A]	XP_046135134.1 uncharacterized protein B0J15DRAFT_578768 [Fusarium solani]	XP_031044087.1 uncharacterized protein FOYG_04286 [Fusarium oxysporum NRRL 32931]	XP_023426839.1 fusarubin cluster-transcription factor [Fusarium fujikuroi IMI 58289]	XP_018747817.1 hypothetical protein FVEG_03700 [Fusarium verticillioides 7600]	XP_011328029.1 hypothetical protein FGSG_13625 [Fusarium graminearum PH-1]
g05550	-3.62366	NP_014032.1 alcohol dehydrogenase ADH2 [Saccharomyces cerevisiae S288C]	XP_011393501.1 alcohol dehydrogenase I [Neurospora crassa OR74A]	XP_046127652.1 chaperonin 10-like protein [Fusarium solani]	XP_031044116.1 uncharacterized protein FOYG_04308 [Fusarium oxysporum NRRL 32931]	XP_023426824.1 alcohol dehydrogenase 1 family protein [Fusarium fujikuroi IMI 58289]	XP_018747836.1 hypothetical protein FVEG_03719 [Fusarium verticillioides 7600]	XP_011328381.1 hypothetical protein FGSG_09364 [Fusarium graminearum PH-1]
g12677	-2.91567	NP_013800.1 alcohol dehydrogenase ADH3 [Saccharomyces cerevisiae S288C]	XP_011393501.1 alcohol dehydrogenase I [Neurospora crassa OR74A]	XP_046127652.1 chaperonin 10-like protein [Fusarium solani]	XP_031049090.1 uncharacterized protein FOYG_00062 [Fusarium oxysporum NRRL 32931]	XP_023426824.1 alcohol dehydrogenase 1 family protein [Fusarium fujikuroi IMI 58289]	XP_018747836.1 hypothetical protein FVEG_03719 [Fusarium verticillioides 7600]	XP_011328381.1 hypothetical protein FGSG_09364 [Fusarium graminearum PH-1]
g09116	-9.42352	NP_010690.1 putative cytochrome P450 [Saccharomyces cerevisiae S288C]	XP_011394167.1 benzoate 4-monooxygenase cytochrome P450 [Neurospora crassa OR74A]	XP_046140756.1 cytochrome P450 [Fusarium solani]	XP_031044137.1 uncharacterized protein FOYG_04328 [Fusarium oxysporum NRRL 32931]	XP_023426806.1 related to pisatin demethylase / cytochrome P450 monooxygenase [Fusarium fujikuroi IMI 58289]	XP_018747861.1 hypothetical protein FVEG_03740 [Fusarium verticillioides 7600]	XP_011328395.1 hypothetical protein FGSG_09351 [Fusarium graminearum PH-1]
g15469	-1.41773	NP_012048.3 Stb5p [Saccharomyces cerevisiae S288C]	XP_011394046.1 hypothetical protein NCU16667 [Neurospora crassa OR74A]	XP_046137890.1 uncharacterized protein B0J15DRAFT_476788 [Fusarium solani]	XP_031044152.1 uncharacterized protein FOYG_04343 [Fusarium oxysporum NRRL 32931]	XP_023427196.1 uncharacterized protein FFUJ_04043 [Fusarium fujikuroi IMI 58289]	XP_018747877.1 hypothetical protein FVEG_03752 [Fusarium verticillioides 7600]	XP_011328402.1 hypothetical protein FGSG_13566 [Fusarium graminearum PH-1]
g15458	1.19567	NP_012172.1 homoisocitrate dehydrogenase [Saccharomyces cerevisiae S288C]	XP_962283.1 isocitrate dehydrogenase subunit 2 [Neurospora crassa OR74A]	XP_046137894.1 uncharacterized protein B0J15DRAFT_413336 [Fusarium solani]	XP_031044156.1 uncharacterized protein FOYG_04346 [Fusarium oxysporum NRRL 32931]	XP_023426789.1 related to 3-isopropylmalate dehydrogenase [Fusarium fujikuroi IMI 58289]	XP_018747880.1 hypothetical protein FVEG_03754 [Fusarium verticillioides 7600]	XP_011328405.1 hypothetical protein FGSG_09344 [Fusarium graminearum PH-1]
g15419	2.16156	---	XP_011392968.1 C6 finger domain-containing protein [Neurospora crassa OR74A]	XP_046137946.1 uncharacterized protein B0J15DRAFT_97064 [Fusarium solani]	XP_031044215.1 uncharacterized protein FOYG_04387 [Fusarium oxysporum NRRL 32931]	XP_023426752.1 related to Cutinase transcription factor 1 alpha [Fusarium fujikuroi IMI 58289]	XP_018747926.1 hypothetical protein FVEG_03789 [Fusarium verticillioides 7600]	XP_011328441.1 hypothetical protein FGSG_09318 [Fusarium graminearum PH-1]
g08810	-1.29782	NP_010499.1 Upc2p [Saccharomyces cerevisiae S288C]	XP_957570.2 ADA-5 [Neurospora crassa OR74A]	XP_046140395.1 uncharacterized protein B0J15DRAFT_507335 [Fusarium solani]	XP_031044597.1 uncharacterized protein FOYG_04657 [Fusarium oxysporum NRRL 32931]	XP_023426525.1 uncharacterized protein FFUJ_04332 [Fusarium fujikuroi IMI 58289]	XP_018748263.1 hypothetical protein FVEG_04014 [Fusarium verticillioides 7600]	XP_011328261.1 hypothetical protein FGSG_09464 [Fusarium graminearum PH-1]
g08817	-2.00925	NP_009897.1 peptide-methionine (R)-S-oxide reductase [Saccharomyces cerevisiae S288C]	XP_957530.2 peptide methionine sulfoxide reductase msrB [Neurospora crassa OR74A]	XP_046140430.1 putative methionine-R-sulfoxide reductase SelR [Fusarium solani]	XP_031044658.1 peptide-methionine (R)-S-oxide reductase [Fusarium oxysporum NRRL 32931]	XP_023426493.1 related to M.capricolum transcription repressor [Fusarium fujikuroi IMI 58289]	XP_018748315.1 hypothetical protein FVEG_04050 [Fusarium verticillioides 7600]	XP_011328219.1 peptide methionine sulfoxide reductase msrB [Fusarium graminearum PH-1]
g08709	-2.22377	NP_009593.1 Cu-binding protein SCO1 [Saccharomyces cerevisiae S288C]	XP_964583.3 sco1 [Neurospora crassa OR74A]	XP_046140312.1 SCO1/SenC-domain-containing protein [Fusarium solani]	XP_031044729.1 uncharacterized protein FOYG_04742 [Fusarium oxysporum NRRL 32931]	XP_023426456.1 probable SCO1 protein precursor [Fusarium fujikuroi IMI 58289]	XP_018748378.1 hypothetical protein FVEG_04092 [Fusarium verticillioides 7600]	XP_011328174.1 SCO1 protein [Fusarium graminearum PH-1]
g05829	-1.01883	NP_014982.3 Tea1p [Saccharomyces cerevisiae S288C]	XP_962507.3 nitrogen assimilation transcription factor nit-4 [Neurospora crassa OR74A]	XP_046127352.1 fungal-specific transcription factor domain-containing protein [Fusarium solani]	XP_031044990.1 uncharacterized protein FOYG_04913 [Fusarium oxysporum NRRL 32931]	XP_023426316.1 NIT-4 pathway-specific regulatory protein nit-4 [Fusarium fujikuroi IMI 58289]	XP_018748636.1 hypothetical protein FVEG_04246 [Fusarium verticillioides 7600]	XP_011323014.1 hypothetical protein FGSG_02799 [Fusarium graminearum PH-1]
g04900	-3.52343	NP_011871.1 sterol 14-demethylase [Saccharomyces cerevisiae S288C]	XP_958581.1 hypothetical protein NCU05967 [Neurospora crassa OR74A]	XP_046133742.1 cytochrome P450 [Fusarium solani]	XP_031038910.1 uncharacterized protein FOYG_07630 [Fusarium oxysporum NRRL 32931]	XP_023426307.1 related to cytochrome P450 [Fusarium fujikuroi IMI 58289]	XP_018748648.1 hypothetical protein FVEG_04255 [Fusarium verticillioides 7600]	XP_011325964.1 hypothetical protein FGSG_11282 [Fusarium graminearum PH-1]
g04012	4.42339	---	XP_965578.1 ADA-3 [Neurospora crassa OR74A]	XP_046138065.1 fungal-specific transcription factor domain-containing protein [Fusarium solani]	XP_031049195.1 uncharacterized protein FOYG_00161 [Fusarium oxysporum NRRL 32931]	XP_023434119.1 related to bikaverin cluster-transcription factor [Fusarium fujikuroi IMI 58289]	XP_018748669.1 hypothetical protein FVEG_04271 [Fusarium verticillioides 7600]	XP_011328116.1 hypothetical protein FGSG_09594 [Fusarium graminearum PH-1]
g15723	-2.79834	---	XP_958980.2 C6 transcription factor [Neurospora crassa OR74A]	XP_046131833.1 uncharacterized protein B0J15DRAFT_303409 [Fusarium solani]	XP_031051750.1 uncharacterized protein FOYG_02055 [Fusarium oxysporum NRRL 32931]	XP_023431925.1 related to C6 transcription factor [Fusarium fujikuroi IMI 58289]	XP_018748716.1 hypothetical protein FVEG_04303 [Fusarium verticillioides 7600]	XP_011319886.1 hypothetical protein FGSG_08828 [Fusarium graminearum PH-1]
g02280	-1.33821	NP_011871.1 sterol 14-demethylase [Saccharomyces cerevisiae S288C]	XP_959242.1 cytochrome P450 4A5 [Neurospora crassa OR74A]	XP_046125068.1 cytochrome P450 [Fusarium solani]	XP_031030900.1 uncharacterized protein FOYG_14111 [Fusarium oxysporum NRRL 32931]	XP_023428581.1 related to pisatin demethylase cytochrome P450 [Fusarium fujikuroi IMI 58289]	XP_018748722.1 hypothetical protein FVEG_04308 [Fusarium verticillioides 7600]	XP_011322688.1 hypothetical protein FGSG_03086 [Fusarium graminearum PH-1]
g04246	-2.18959	NP_011871.1 sterol 14-demethylase [Saccharomyces cerevisiae S288C]	XP_961798.1 hypothetical protein NCU06526 [Neurospora crassa OR74A]	XP_046132048.1 cytochrome P450 [Fusarium solani]	XP_031028537.1 uncharacterized protein FOYG_17252 [Fusarium oxysporum NRRL 32931]	XP_023426771.1 trichodiene oxygenase [Fusarium fujikuroi IMI 58289]	XP_018748751.1 hypothetical protein FVEG_04329 [Fusarium verticillioides 7600]	XP_011324398.1 hypothetical protein FGSG_05806 [Fusarium graminearum PH-1]
g02257	-7.8843	NP_010690.1 putative cytochrome P450 [Saccharomyces cerevisiae S288C]	XP_956085.2 pisatin demethylase [Neurospora crassa OR74A]	XP_046131099.1 cytochrome P450 [Fusarium solani]	XP_031051723.1 uncharacterized protein FOYG_02029 [Fusarium oxysporum NRRL 32931]	XP_023425398.1 related to pisatin demethylase cytochrome P450 [Fusarium fujikuroi IMI 58289]	XP_018748765.1 hypothetical protein FVEG_04340 [Fusarium verticillioides 7600]	XP_011322491.1 hypothetical protein FGSG_03260 [Fusarium graminearum PH-1]
g10881	-1.31137	NP_012136.1 Asg1p [Saccharomyces cerevisiae S288C]	XP_960498.1 hypothetical protein NCU05536 [Neurospora crassa OR74A]	XP_046130353.1 uncharacterized protein B0J15DRAFT_595645 [Fusarium solani]	XP_031051630.1 uncharacterized protein FOYG_01939 [Fusarium oxysporum NRRL 32931]	XP_023429590.1 uncharacterized protein FFUJ_12964 [Fusarium fujikuroi IMI 58289]	XP_018748855.1 hypothetical protein FVEG_04416 [Fusarium verticillioides 7600]	XP_011326046.1 hypothetical protein FGSG_06448 [Fusarium graminearum PH-1]
g10902	1.01835	---	XP_960498.1 hypothetical protein NCU05536 [Neurospora crassa OR74A]	XP_046130334.1 uncharacterized protein B0J15DRAFT_398158 [Fusarium solani]	XP_031051631.1 uncharacterized protein FOYG_01939 [Fusarium oxysporum NRRL 32931]	XP_023425593.1 uncharacterized protein FFUJ_00107 [Fusarium fujikuroi IMI 58289]	XP_018748855.1 hypothetical protein FVEG_04416 [Fusarium verticillioides 7600]	XP_011326046.1 hypothetical protein FGSG_06448 [Fusarium graminearum PH-1]
g02858	1.97027	---	---	XP_046133379.1 survival protein sure-like phosphatase/nucleotidase [Fusarium solani]	XP_031051505.1 uncharacterized protein FOYG_01830 [Fusarium oxysporum NRRL 32931]	XP_023428968.1 related to acid phosphatase precursor [Fusarium fujikuroi IMI 58289]	XP_018748953.1 hypothetical protein FVEG_04500 [Fusarium verticillioides 7600]	XP_011324543.1 hypothetical protein FGSG_05933 [Fusarium graminearum PH-1]
g02874	-2.32042	---	XP_960978.2 hypothetical protein NCU08848 [Neurospora crassa OR74A]	XP_046133369.1 uncharacterized protein B0J15DRAFT_511543 [Fusarium solani]	XP_031051516.1 uncharacterized protein FOYG_01838 [Fusarium oxysporum NRRL 32931]	XP_023428976.1 related to nitrate assimilation regulatory protein nirA [Fusarium fujikuroi IMI 58289]	XP_018748964.1 hypothetical protein FVEG_04509 [Fusarium verticillioides 7600]	XP_011324536.1 hypothetical protein FGSG_05926 [Fusarium graminearum PH-1]
g03872	1.51389	---	XP_960407.3 hypothetical protein NCU04848 [Neurospora crassa OR74A]	XP_046125232.1 uncharacterized protein B0J15DRAFT_538925 [Fusarium solani]	XP_031051408.1 uncharacterized protein FOYG_01754 [Fusarium oxysporum NRRL 32931]	XP_023429041.1 related to regulatory protein amdA [Fusarium fujikuroi IMI 58289]	XP_018749060.1 hypothetical protein FVEG_04572 [Fusarium verticillioides 7600]	XP_011320338.1 hypothetical protein FGSG_08434 [Fusarium graminearum PH-1]
g02974	-2.09647	NP_011841.1 DNA topoisomerase (ATP-hydrolyzing) [Saccharomyces cerevisiae S288C]	XP_961027.3 meiosis-specific topoisomerase Spo11 [Neurospora crassa OR74A]	XP_046133281.1 Spo11/DNA topoisomerase VI subunit A [Fusarium solani]	XP_031051406.1 uncharacterized protein FOYG_01752 [Fusarium oxysporum NRRL 32931]	XP_023429044.1 related to meiotic recombination protein rec12 [Fusarium fujikuroi IMI 58289]	XP_018749062.1 hypothetical protein FVEG_04574 [Fusarium verticillioides 7600]	XP_011324560.1 hypothetical protein FGSG_05949 [Fusarium graminearum PH-1]
g02640	-4.77069	---	XP_962563.1 hypothetical protein NCU06301 [Neurospora crassa OR74A]	XP_046126877.1 Mss4-like protein [Fusarium solani]	XP_031051401.1 uncharacterized protein FOYG_01747 [Fusarium oxysporum NRRL 32931]	XP_023429049.1 uncharacterized protein FFUJ_13144 [Fusarium fujikuroi IMI 58289]	XP_018749067.1 hypothetical protein FVEG_04578 [Fusarium verticillioides 7600]	XP_011320961.1 hypothetical protein FGSG_04616 [Fusarium graminearum PH-1]
g03118	-1.1765	NP_011842.1 Aim17p [Saccharomyces cerevisiae S288C]	XP_961191.3 trimethyllysine dioxygenase [Neurospora crassa OR74A]	XP_046133109.1 uncharacterized protein B0J15DRAFT_547006 [Fusarium solani]	XP_031051134.1 uncharacterized protein FOYG_01575 [Fusarium oxysporum NRRL 32931]	XP_023429194.1 related to trimethyllysine hydroxylase [Fusarium fujikuroi IMI 58289]	XP_018749329.1 hypothetical protein FVEG_04736 [Fusarium verticillioides 7600]	XP_011324729.1 hypothetical protein FGSG_06105 [Fusarium graminearum PH-1]
g01011	-1.46639	NP_012990.1 Oaf3p [Saccharomyces cerevisiae S288C]	XP_011393551.1 COL-21, variant [Neurospora crassa OR74A]	XP_046136771.1 uncharacterized protein B0J15DRAFT_168712 [Fusarium solani]	XP_031050977.1 uncharacterized protein FOYG_01475 [Fusarium oxysporum NRRL 32931]	XP_023429277.1 uncharacterized protein FFUJ_13390 [Fusarium fujikuroi IMI 58289]	XP_018749472.1 hypothetical protein FVEG_04827 [Fusarium verticillioides 7600]	XP_011323660.1 hypothetical protein FGSG_05157 [Fusarium graminearum PH-1]
g01008	1.54742	NP_013774.1 ferroxidase FET3 [Saccharomyces cerevisiae S288C]	XP_955835.1 Lcc3 [Neurospora crassa OR74A]	XP_046136774.1 Cupredoxin [Fusarium solani]	XP_031050956.1 uncharacterized protein FOYG_01463 [Fusarium oxysporum NRRL 32931]	XP_023429288.1 probable FET3-cell surface ferroxidase, high affinity [Fusarium fujikuroi IMI 58289]	XP_018749489.1 hypothetical protein FVEG_04838 [Fusarium verticillioides 7600]	XP_011323662.1 iron transport multicopper oxidase FET3 precursor [Fusarium graminearum PH-1]
g09336	1.30176	NP_009506.1 Ede1p [Saccharomyces cerevisiae S288C]	---	XP_046129266.1 uncharacterized protein B0J15DRAFT_550945 [Fusarium solani]	XP_031034496.1 uncharacterized protein FOYG_12721 [Fusarium oxysporum NRRL 32931]	XP_023429611.1 related to EDE1 protein [Fusarium fujikuroi IMI 58289]	XP_018749515.1 hypothetical protein FVEG_04855 [Fusarium verticillioides 7600]	XP_011323688.1 hypothetical protein FGSG_05182 [Fusarium graminearum PH-1]
g01023	-1.44402	NP_015102.1 Fmp40p [Saccharomyces cerevisiae S288C]	XP_957181.3 YdiU domain-containing protein [Neurospora crassa OR74A]	XP_046136748.1 uncharacterized protein B0J15DRAFT_481008 [Fusarium solani]	XP_031050836.1 uncharacterized protein FOYG_01374 [Fusarium oxysporum NRRL 32931]	XP_023429354.1 probable FMP40 Found in Mitochondrial Proteome [Fusarium fujikuroi IMI 58289]	XP_018749632.1 hypothetical protein FVEG_04908 [Fusarium verticillioides 7600]	XP_011323705.1 hypothetical protein FGSG_05197 [Fusarium graminearum PH-1]
g15625	-4.41149	NP_010499.1 Upc2p [Saccharomyces cerevisiae S288C]	XP_962207.2 hypothetical protein NCU05208 [Neurospora crassa OR74A]	XP_046124866.1 uncharacterized protein B0J15DRAFT_408618, partial [Fusarium solani]	XP_031050698.1 uncharacterized protein FOYG_01277 [Fusarium oxysporum NRRL 32931]	XP_023429435.1 uncharacterized protein FFUJ_13561 [Fusarium fujikuroi IMI 58289]	XP_018749773.1 hypothetical protein FVEG_04998 [Fusarium verticillioides 7600]	XP_011324979.1 hypothetical protein FGSG_06324 [Fusarium graminearum PH-1]
g01169	-1.42313	NP_012136.1 Asg1p [Saccharomyces cerevisiae S288C]	XP_011394280.1 fungal specific transcription factor [Neurospora crassa OR74A]	XP_046136590.1 fungal-specific transcription factor domain-containing protein [Fusarium solani]	XP_031050574.1 uncharacterized protein FOYG_01212 [Fusarium oxysporum NRRL 32931]	XP_023429490.1 thi1-like regulatory protein [Fusarium fujikuroi IMI 58289]	XP_018749882.1 hypothetical protein FVEG_05057 [Fusarium verticillioides 7600]	XP_011326394.1 hypothetical protein FGSG_06750 [Fusarium graminearum PH-1]
g02085	-5.17752	NP_012329.1 uncharacterized protein YJL206C [Saccharomyces cerevisiae S288C]	XP_956755.2 fungal specific transcription factor domain-containing protein [Neurospora crassa OR74A]	XP_046130770.1 fungal-specific transcription factor domain-containing protein [Fusarium solani]	XP_031047269.1 uncharacterized protein FOYG_02886 [Fusarium oxysporum NRRL 32931]	XP_023428857.1 related to transcriptional activator Mut3p [Fusarium fujikuroi IMI 58289]	XP_018750108.1 hypothetical protein FVEG_05176 [Fusarium verticillioides 7600]	XP_011326463.1 hypothetical protein FGSG_06810 [Fusarium graminearum PH-1]
g03205	-1.26269	NP_012136.1 Asg1p [Saccharomyces cerevisiae S288C]	XP_956755.2 fungal specific transcription factor domain-containing protein [Neurospora crassa OR74A]	XP_046133019.1 fungal-specific transcription factor domain-containing protein [Fusarium solani]	XP_031047268.1 uncharacterized protein FOYG_02886 [Fusarium oxysporum NRRL 32931]	XP_023428857.1 related to transcriptional activator Mut3p [Fusarium fujikuroi IMI 58289]	XP_018750107.1 hypothetical protein FVEG_05176 [Fusarium verticillioides 7600]	XP_011326463.1 hypothetical protein FGSG_06810 [Fusarium graminearum PH-1]
g00531	1.11886	---	XP_958606.1 hypothetical protein NCU07561 [Neurospora crassa OR74A]	XP_046137272.1 uncharacterized protein B0J15DRAFT_387158 [Fusarium solani]	XP_031047147.1 uncharacterized protein FOYG_02833 [Fusarium oxysporum NRRL 32931]	XP_023428199.1 uncharacterized protein FFUJ_03115 [Fusarium fujikuroi IMI 58289]	XP_018750204.1 hypothetical protein FVEG_05231 [Fusarium verticillioides 7600]	XP_011326403.1 hypothetical protein FGSG_06756 [Fusarium graminearum PH-1]
g00467	1.05209	---	XP_957307.1 thymine dioxygenase [Neurospora crassa OR74A]	XP_046137317.1 uncharacterized protein B0J15DRAFT_521593 [Fusarium solani]	XP_031047078.1 uncharacterized protein FOYG_02791 [Fusarium oxysporum NRRL 32931]	XP_023428235.1 related to gibberellin 20-oxidase [Fusarium fujikuroi IMI 58289]	XP_018750272.1 hypothetical protein FVEG_05274 [Fusarium verticillioides 7600]	XP_011327049.1 hypothetical protein FGSG_07303 [Fusarium graminearum PH-1]
g00336	1.84339	---	XP_011393804.1 uncharacterized protein NCU00282 [Neurospora crassa OR74A]	XP_046137461.1 uncharacterized protein B0J15DRAFT_543439 [Fusarium solani]	XP_031046832.1 uncharacterized protein FOYG_02643 [Fusarium oxysporum NRRL 32931]	XP_023428351.1 uncharacterized protein FFUJ_03284 [Fusarium fujikuroi IMI 58289]	XP_018750499.1 hypothetical protein FVEG_05410 [Fusarium verticillioides 7600]	XP_011326333.1 hypothetical protein FGSG_06699 [Fusarium graminearum PH-1]
g00343	1.0354	---	XP_956394.2 calmodulin [Neurospora crassa OR74A]	XP_046137481.1 uncharacterized protein B0J15DRAFT_483057 [Fusarium solani]	XP_031046794.1 uncharacterized protein FOYG_02619 [Fusarium oxysporum NRRL 32931]	XP_023428843.1 related to myosin regulatory light chain 1 [Fusarium fujikuroi IMI 58289]	XP_018750536.1 hypothetical protein FVEG_05436 [Fusarium verticillioides 7600]	XP_011326311.1 hypothetical protein FGSG_06679 [Fusarium graminearum PH-1]
g02816	-3.03599	NP_014555.1 alcohol dehydrogenase ADH1 [Saccharomyces cerevisiae S288C]	XP_956089.2 hypothetical protein NCU08768 [Neurospora crassa OR74A]	XP_046133409.1 uncharacterized protein B0J15DRAFT_491059 [Fusarium solani]	XP_031046665.1 uncharacterized protein FOYG_02518 [Fusarium oxysporum NRRL 32931]	XP_023428445.1 uncharacterized protein FFUJ_03387 [Fusarium fujikuroi IMI 58289]	XP_018750651.1 hypothetical protein FVEG_05511 [Fusarium verticillioides 7600]	XP_011321755.1 hypothetical protein FGSG_03913 [Fusarium graminearum PH-1]
g02819	-2.08096	NP_011871.1 sterol 14-demethylase [Saccharomyces cerevisiae S288C]	XP_963577.3 CND11p [Neurospora crassa OR74A]	XP_046133411.1 cytochrome P450 [Fusarium solani]	XP_031031736.1 uncharacterized protein FOYG_14907 [Fusarium oxysporum NRRL 32931]	XP_023434897.1 trichodiene oxygenase [Fusarium fujikuroi IMI 58289]	XP_018750692.1 hypothetical protein FVEG_05542 [Fusarium verticillioides 7600]	XP_011322174.1 trichodiene oxygenase [Fusarium graminearum PH-1]
g00194	-1.41517	NP_014413.1 acetyl-CoA carboxylase ACC1 [Saccharomyces cerevisiae S288C]	XP_963017.1 acetyl-CoA carboxylase [Neurospora crassa OR74A]	XP_046137644.1 acetyl-CoA carboxylase [Fusarium solani]	XP_031046600.1 acetyl-CoA carboxylase ACC1 [Fusarium oxysporum NRRL 32931]	XP_023428479.1 probable acetyl-CoA carboxylase [Fusarium fujikuroi IMI 58289]	XP_018750715.1 hypothetical protein FVEG_05556 [Fusarium verticillioides 7600]	XP_011326196.1 acetyl-CoA carboxylase [Fusarium graminearum PH-1]
g00171	3.7485	NP_009845.2 aminopeptidase Y [Saccharomyces cerevisiae S288C]	XP_957507.1 leupeptin-inactivating enzyme 1 [Neurospora crassa OR74A]	XP_046137679.1 uncharacterized protein B0J15DRAFT_483455 [Fusarium solani]	XP_031046536.1 uncharacterized protein FOYG_02430 [Fusarium oxysporum NRRL 32931]	XP_023428517.1 related to aminopeptidase Y precursor, vacuolar [Fusarium fujikuroi IMI 58289]	XP_018750771.1 hypothetical protein FVEG_05601 [Fusarium verticillioides 7600]	XP_011326156.1 hypothetical protein FGSG_06545 [Fusarium graminearum PH-1]
g10744	-5.39941	---	XP_958378.1 hypothetical protein NCU09854 [Neurospora crassa OR74A]	XP_046126273.1 ATP-grasp domain-containing protein [Fusarium solani]	XP_031046215.1 uncharacterized protein FOYG_02158 [Fusarium oxysporum NRRL 32931]	XP_023428722.1 uncharacterized protein FFUJ_03683 [Fusarium fujikuroi IMI 58289]	XP_018750989.1 hypothetical protein FVEG_05786 [Fusarium verticillioides 7600]	XP_011317507.1 hypothetical protein FGSG_01681 [Fusarium graminearum PH-1]
g07825	-1.82088	---	XP_962311.3 purine utilization positive regulator [Neurospora crassa OR74A]	XP_046139332.1 fungal-specific transcription factor domain-containing protein [Fusarium solani]	XP_031046153.1 uncharacterized protein FOYG_05711 [Fusarium oxysporum NRRL 32931]	XP_023425638.1 uncharacterized protein FFUJ_05302 [Fusarium fujikuroi IMI 58289]	XP_018751029.1 hypothetical protein FVEG_05816 [Fusarium verticillioides 7600]	XP_011324360.1 hypothetical protein FGSG_05772 [Fusarium graminearum PH-1]
g15759	-1.82088	---	XP_962311.3 purine utilization positive regulator [Neurospora crassa OR74A]	XP_046139332.1 fungal-specific transcription factor domain-containing protein [Fusarium solani]	XP_031046153.1 uncharacterized protein FOYG_05711 [Fusarium oxysporum NRRL 32931]	XP_023425638.1 uncharacterized protein FFUJ_05302 [Fusarium fujikuroi IMI 58289]	XP_018751029.1 hypothetical protein FVEG_05816 [Fusarium verticillioides 7600]	XP_011324360.1 hypothetical protein FGSG_05772 [Fusarium graminearum PH-1]
g12673	-4.33731	---	XP_962670.2 cutinase transcription factor 1 alpha [Neurospora crassa OR74A]	XP_046125019.1 major facilitator superfamily domain-containing protein [Fusarium solani]	XP_031046118.1 uncharacterized protein FOYG_05676 [Fusarium oxysporum NRRL 32931]	XP_023425669.1 uncharacterized protein FFUJ_05266 [Fusarium fujikuroi IMI 58289]	XP_018751076.1 hypothetical protein FVEG_05852 [Fusarium verticillioides 7600]	XP_011323075.1 hypothetical protein FGSG_11551 [Fusarium graminearum PH-1]
g04015	-1.02415	---	XP_963161.1 SET-6 [Neurospora crassa OR74A]	XP_046135003.1 SET domain protein [Fusarium solani]	XP_031030863.1 uncharacterized protein FOYG_16150 [Fusarium oxysporum NRRL 32931]	XP_023427137.1 uncharacterized protein FFUJ_05237 [Fusarium fujikuroi IMI 58289]	XP_018751109.1 hypothetical protein FVEG_05880 [Fusarium verticillioides 7600]	XP_011325980.1 hypothetical protein FGSG_11267 [Fusarium graminearum PH-1]
g03773	3.91653	NP_012048.3 Stb5p [Saccharomyces cerevisiae S288C]	XP_962311.3 purine utilization positive regulator [Neurospora crassa OR74A]	XP_046123583.1 fungal-specific transcription factor domain-containing protein [Fusarium solani]	XP_031046045.1 uncharacterized protein FOYG_05606 [Fusarium oxysporum NRRL 32931]	XP_023425731.1 related to transcription activator protein acu-15 [Fusarium fujikuroi IMI 58289]	XP_018751145.1 hypothetical protein FVEG_05913 [Fusarium verticillioides 7600]	XP_011324313.1 hypothetical protein FGSG_12798 [Fusarium graminearum PH-1]
g08136	-1.031	NP_012363.1 Gly-Xaa carboxypeptidase [Saccharomyces cerevisiae S288C]	XP_001728268.2 carboxypeptidase s [Neurospora crassa OR74A]	XP_046139659.1 uncharacterized protein B0J15DRAFT_507001 [Fusarium solani]	XP_031045937.1 uncharacterized protein FOYG_05510 [Fusarium oxysporum NRRL 32931]	XP_023425830.1 related to CPS1-Gly-X carboxypeptidase YSCS precursor [Fusarium fujikuroi IMI 58289]	XP_018751260.1 hypothetical protein FVEG_06007 [Fusarium verticillioides 7600]	XP_011323533.1 hypothetical protein FGSG_05050 [Fusarium graminearum PH-1]
g08421	-1.52056	---	XP_001728007.1 MOSC domain-containing protein [Neurospora crassa OR74A]	XP_046139959.1 MOSC domain-containing protein [Fusarium solani]	XP_031045860.1 uncharacterized protein FOYG_05449 [Fusarium oxysporum NRRL 32931]	XP_023427147.1 uncharacterized protein FFUJ_05044 [Fusarium fujikuroi IMI 58289]	XP_018751335.1 hypothetical protein FVEG_06059 [Fusarium verticillioides 7600]	XP_011323567.1 hypothetical protein FGSG_05077 [Fusarium graminearum PH-1]
g08381	-3.28882	---	---	XP_046139952.1 RmlC-like cupin domain-containing protein [Fusarium solani]	XP_031045843.1 uncharacterized protein FOYG_05440 [Fusarium oxysporum NRRL 32931]	XP_023425883.1 related to spherulin 1A precursor [Fusarium fujikuroi IMI 58289]	XP_018751350.1 hypothetical protein FVEG_06068 [Fusarium verticillioides 7600]	XP_011323576.1 hypothetical protein FGSG_05084 [Fusarium graminearum PH-1]
g00005	2.50154	NP_013114.1 Ppr1p [Saccharomyces cerevisiae S288C]	XP_961952.2 zinc binuclear cluster-type protein [Neurospora crassa OR74A]	XP_046124983.1 fungal-specific transcription factor domain-containing protein [Fusarium solani]	XP_031045748.1 uncharacterized protein FOYG_05394 [Fusarium oxysporum NRRL 32931]	XP_023425919.1 related to positive transcriptional regulator for purine utilization [Fusarium fujikuroi IMI 58289]	XP_018751441.1 hypothetical protein FVEG_06107 [Fusarium verticillioides 7600]	XP_011316259.1 hypothetical protein FGSG_00574 [Fusarium graminearum PH-1]
g12453	3.25339	---	XP_961944.3 hypothetical protein NCU06584 [Neurospora crassa OR74A]	XP_046124506.1 uncharacterized protein B0J15DRAFT_376050, partial [Fusarium solani]	XP_031045538.1 uncharacterized protein FOYG_05259 [Fusarium oxysporum NRRL 32931]	XP_023426034.1 related to RING finger protein (TRIAD) [Fusarium fujikuroi IMI 58289]	XP_018751645.1 hypothetical protein FVEG_06240 [Fusarium verticillioides 7600]	XP_011323781.1 hypothetical protein FGSG_05270 [Fusarium graminearum PH-1]
g15287	-1.71149	---	XP_011393024.1 C6 transcription factor Prf [Neurospora crassa OR74A]	XP_046138082.1 fungal-specific transcription factor domain-containing protein [Fusarium solani]	XP_031045455.1 uncharacterized protein FOYG_05208 [Fusarium oxysporum NRRL 32931]	XP_023426077.1 related to Zn(II)2Cys6 transcriptional activator [Fusarium fujikuroi IMI 58289]	XP_018751711.1 hypothetical protein FVEG_06286 [Fusarium verticillioides 7600]	XP_011328029.1 hypothetical protein FGSG_13625 [Fusarium graminearum PH-1]
g12843	-6.17768	---	XP_956755.2 fungal specific transcription factor domain-containing protein [Neurospora crassa OR74A]	XP_046134534.1 uncharacterized protein B0J15DRAFT_509923 [Fusarium solani]	XP_031048979.1 uncharacterized protein FOYG_03973 [Fusarium oxysporum NRRL 32931]	XP_023427305.1 related to transcriptional activator Mut3p [Fusarium fujikuroi IMI 58289]	XP_018752037.1 hypothetical protein FVEG_06493 [Fusarium verticillioides 7600]	XP_011326463.1 hypothetical protein FGSG_06810 [Fusarium graminearum PH-1]
g06446	-3.25972	NP_015076.1 galactose-responsive transcription factor GAL4 [Saccharomyces cerevisiae S288C]	XP_962712.2 fungal specific transcription factor domain-containing protein [Neurospora crassa OR74A]	XP_046123741.1 fungal-specific transcription factor domain-containing protein [Fusarium solani]	XP_031036503.1 uncharacterized protein FOYG_11770 [Fusarium oxysporum NRRL 32931]	XP_023433921.1 related to lactose regulatory protein [Fusarium fujikuroi IMI 58289]	XP_018752054.1 hypothetical protein FVEG_06510 [Fusarium verticillioides 7600]	XP_011320886.1 hypothetical protein FGSG_04680 [Fusarium graminearum PH-1]
g11325	-4.79048	NP_013114.1 Ppr1p [Saccharomyces cerevisiae S288C]	XP_962311.3 purine utilization positive regulator [Neurospora crassa OR74A]	XP_046131828.1 fungal-specific transcription factor domain-containing protein [Fusarium solani]	XP_031036461.1 uncharacterized protein FOYG_11733 [Fusarium oxysporum NRRL 32931]	XP_023432932.1 related to STB5-SIN3 binding protein [Fusarium fujikuroi IMI 58289]	XP_018752088.1 hypothetical protein FVEG_06537 [Fusarium verticillioides 7600]	XP_011328728.1 hypothetical protein FGSG_09065 [Fusarium graminearum PH-1]
g06191	-5.87571	NP_012136.1 Asg1p [Saccharomyces cerevisiae S288C]	XP_958837.2 hypothetical protein NCU08899 [Neurospora crassa OR74A]	XP_046128012.1 fungal-specific transcription factor domain-containing protein [Fusarium solani]	XP_031036249.1 uncharacterized protein FOYG_11548 [Fusarium oxysporum NRRL 32931]	XP_023433096.1 uncharacterized protein FFUJ_08949 [Fusarium fujikuroi IMI 58289]	XP_018752280.1 hypothetical protein FVEG_06682 [Fusarium verticillioides 7600]	XP_011328788.1 hypothetical protein FGSG_09014 [Fusarium graminearum PH-1]
g06208	-5.6169	NP_013732.1 Stb4p [Saccharomyces cerevisiae S288C]	XP_958837.2 hypothetical protein NCU08899 [Neurospora crassa OR74A]	XP_046128012.1 fungal-specific transcription factor domain-containing protein [Fusarium solani]	XP_031036249.1 uncharacterized protein FOYG_11548 [Fusarium oxysporum NRRL 32931]	XP_023433096.1 uncharacterized protein FFUJ_08949 [Fusarium fujikuroi IMI 58289]	XP_018752280.1 hypothetical protein FVEG_06682 [Fusarium verticillioides 7600]	XP_011328788.1 hypothetical protein FGSG_09014 [Fusarium graminearum PH-1]
g07951	-4.16831	NP_012910.1 Put3p [Saccharomyces cerevisiae S288C]	XP_958837.2 hypothetical protein NCU08899 [Neurospora crassa OR74A]	XP_046139450.1 fungal-specific transcription factor domain-containing protein [Fusarium solani]	XP_031036249.1 uncharacterized protein FOYG_11548 [Fusarium oxysporum NRRL 32931]	XP_023433096.1 uncharacterized protein FFUJ_08949 [Fusarium fujikuroi IMI 58289]	XP_018752280.1 hypothetical protein FVEG_06682 [Fusarium verticillioides 7600]	XP_011328788.1 hypothetical protein FGSG_09014 [Fusarium graminearum PH-1]
g11463	-1.33626	---	XP_958837.2 hypothetical protein NCU08899 [Neurospora crassa OR74A]	XP_046131682.1 fungal-specific transcription factor domain-containing protein [Fusarium solani]	XP_031036249.1 uncharacterized protein FOYG_11548 [Fusarium oxysporum NRRL 32931]	XP_023433096.1 uncharacterized protein FFUJ_08949 [Fusarium fujikuroi IMI 58289]	XP_018752280.1 hypothetical protein FVEG_06682 [Fusarium verticillioides 7600]	XP_011328788.1 hypothetical protein FGSG_09014 [Fusarium graminearum PH-1]
g11576	-8.95456	---	XP_960499.1 fumarylacetoacetase [Neurospora crassa OR74A]	XP_046131548.1 uncharacterized protein B0J15DRAFT_445764 [Fusarium solani]	XP_031036175.1 uncharacterized protein FOYG_11478 [Fusarium oxysporum NRRL 32931]	XP_023433151.1 related to fumarylacetoacetate hydrolase [Fusarium fujikuroi IMI 58289]	XP_018752361.1 hypothetical protein FVEG_06735 [Fusarium verticillioides 7600]	XP_011323443.1 hypothetical protein FGSG_04968 [Fusarium graminearum PH-1]
g11557	-5.19037	---	XP_964650.2 aromatic ring-opening dioxygenase LigB subunit [Neurospora crassa OR74A]	XP_046131553.1 Extradiol ring-cleavage dioxygenase, class III enzyme, subunit B [Fusarium solani]	XP_031036170.1 uncharacterized protein FOYG_11473 [Fusarium oxysporum NRRL 32931]	XP_023433154.1 probable aromatic ring-opening dioxygenase family protein [Fusarium fujikuroi IMI 58289]	XP_018752366.1 hypothetical protein FVEG_06740 [Fusarium verticillioides 7600]	XP_011323448.1 hypothetical protein FGSG_04973 [Fusarium graminearum PH-1]
g11578	-1.79439	---	XP_964243.3 C6 zinc finger protein [Neurospora crassa OR74A]	XP_046131554.1 uncharacterized protein B0J15DRAFT_493905 [Fusarium solani]	XP_031036168.1 uncharacterized protein FOYG_11472 [Fusarium oxysporum NRRL 32931]	XP_023433155.1 related to transcription factor Pig1p [Fusarium fujikuroi IMI 58289]	XP_018752367.1 hypothetical protein FVEG_06741 [Fusarium verticillioides 7600]	XP_011323449.1 hypothetical protein FGSG_04974 [Fusarium graminearum PH-1]
g06383	-4.39577	NP_012661.3 Rsf2p [Saccharomyces cerevisiae S288C]	XP_011393924.1 C2H2 finger domain-containing protein [Neurospora crassa OR74A]	XP_046128043.1 fungal-specific transcription factor domain-containing protein [Fusarium solani]	XP_031035526.1 uncharacterized protein FOYG_11076 [Fusarium oxysporum NRRL 32931]	XP_023433484.1 related to DNA-binding protein [Fusarium fujikuroi IMI 58289]	XP_018753002.1 hypothetical protein FVEG_07130 [Fusarium verticillioides 7600]	XP_011323930.1 hypothetical protein FGSG_05399 [Fusarium graminearum PH-1]
g01440	1.05919	NP_012000.1 putative metallocarboxypeptidase [Saccharomyces cerevisiae S288C]	XP_959049.1 carboxypeptidase A1 [Neurospora crassa OR74A]	XP_046126779.1 uncharacterized protein B0J15DRAFT_92812 [Fusarium solani]	XP_031049959.1 uncharacterized protein FOYG_00743 [Fusarium oxysporum NRRL 32931]	XP_023434580.1 related to carboxypeptidase A [Fusarium fujikuroi IMI 58289]	XP_018753118.1 hypothetical protein FVEG_07198 [Fusarium verticillioides 7600]	XP_011327696.1 hypothetical protein FGSG_07866 [Fusarium graminearum PH-1]
g01394	-1.29387	---	XP_963404.1 5-methyltetrahydropteroyltriglutamate-homocysteine methyltransferase [Neurospora crassa OR74A]	XP_046126798.1 uncharacterized protein B0J15DRAFT_553047 [Fusarium solani]	XP_031049943.1 uncharacterized protein FOYG_00726 [Fusarium oxysporum NRRL 32931]	XP_023434566.1 probable methionine synthase, vitamin-b12 independent [Fusarium fujikuroi IMI 58289]	XP_018753133.1 hypothetical protein FVEG_07213 [Fusarium verticillioides 7600]	XP_011327712.1 hypothetical protein FGSG_07880 [Fusarium graminearum PH-1]
g09097	-1.08751	---	XP_011394253.1 uncharacterized protein NCU07678 [Neurospora crassa OR74A]	XP_046140744.1 uncharacterized protein B0J15DRAFT_476573 [Fusarium solani]	XP_031049934.1 uncharacterized protein FOYG_00718 [Fusarium oxysporum NRRL 32931]	XP_023434560.1 uncharacterized protein FFUJ_12357 [Fusarium fujikuroi IMI 58289]	XP_018753144.1 hypothetical protein FVEG_07219 [Fusarium verticillioides 7600]	XP_011325194.1 hypothetical protein FGSG_11154 [Fusarium graminearum PH-1]
g09032	1.73849	NP_014051.3 NADP-dependent alcohol dehydrogenase [Saccharomyces cerevisiae S288C]	XP_011393501.1 alcohol dehydrogenase I [Neurospora crassa OR74A]	XP_046140663.1 chaperonin 10-like protein [Fusarium solani]	XP_031049877.1 uncharacterized protein FOYG_00667 [Fusarium oxysporum NRRL 32931]	XP_023434518.1 related to ADH7-NADP(H)-dependent alcohol dehydrogenase [Fusarium fujikuroi IMI 58289]	XP_018753189.1 hypothetical protein FVEG_07257 [Fusarium verticillioides 7600]	XP_011318048.1 hypothetical protein FGSG_02165 [Fusarium graminearum PH-1]
g06046	-1.31134	---	XP_957478.1 fructose-bisphosphate aldolase [Neurospora crassa OR74A]	XP_046127826.1 ketose-bisphosphate aldolase [Fusarium solani]	XP_031049536.1 tagatose 1,6-diphosphate aldolase [Fusarium oxysporum NRRL 32931]	XP_023438041.1 related to fructose-bisphosphate aldolase [Fusarium fujikuroi IMI 58289]	XP_018753503.1 hypothetical protein FVEG_07455 [Fusarium verticillioides 7600]	XP_011320780.1 hypothetical protein FGSG_08044 [Fusarium graminearum PH-1]
g07706	2.92847	NP_012863.1 fructose-bisphosphate aldolase FBA1 [Saccharomyces cerevisiae S288C]	XP_957478.1 fructose-bisphosphate aldolase [Neurospora crassa OR74A]	XP_046125570.1 ketose-bisphosphate aldolase [Fusarium solani]	XP_031049276.1 tagatose 1,6-diphosphate aldolase [Fusarium oxysporum NRRL 32931]	XP_023434176.1 related to fructose-bisphosphate aldolase [Fusarium fujikuroi IMI 58289]	XP_018753503.1 hypothetical protein FVEG_07455 [Fusarium verticillioides 7600]	XP_011320780.1 hypothetical protein FGSG_08044 [Fusarium graminearum PH-1]
g10807	-3.27922	NP_012863.1 fructose-bisphosphate aldolase FBA1 [Saccharomyces cerevisiae S288C]	XP_957478.1 fructose-bisphosphate aldolase [Neurospora crassa OR74A]	XP_046130429.1 ketose-bisphosphate aldolase [Fusarium solani]	XP_031049276.1 tagatose 1,6-diphosphate aldolase [Fusarium oxysporum NRRL 32931]	XP_023434176.1 related to fructose-bisphosphate aldolase [Fusarium fujikuroi IMI 58289]	XP_018753503.1 hypothetical protein FVEG_07455 [Fusarium verticillioides 7600]	XP_011320780.1 hypothetical protein FGSG_08044 [Fusarium graminearum PH-1]
g06159	-1.10263	NP_011804.1 transcription factor MAL13 [Saccharomyces cerevisiae S288C]	XP_958079.1 fungal specific transcription factor [Neurospora crassa OR74A]	XP_046127962.1 uncharacterized protein B0J15DRAFT_514964 [Fusarium solani]	XP_031049387.1 uncharacterized protein FOYG_00327 [Fusarium oxysporum NRRL 32931]	XP_023434250.1 related to transcription activator amyR [Fusarium fujikuroi IMI 58289]	XP_018753632.1 hypothetical protein FVEG_07545 [Fusarium verticillioides 7600]	XP_011317958.1 hypothetical protein FGSG_02083 [Fusarium graminearum PH-1]
g06229	-4.63149	NP_012000.1 putative metallocarboxypeptidase [Saccharomyces cerevisiae S288C]	XP_959049.1 carboxypeptidase A1 [Neurospora crassa OR74A]	XP_046128021.1 uncharacterized protein B0J15DRAFT_500135 [Fusarium solani]	XP_031049302.1 uncharacterized protein FOYG_00259 [Fusarium oxysporum NRRL 32931]	XP_023434190.1 related to ECM14-involved in cell wall biogenesis and architecture [Fusarium fujikuroi IMI 58289]	XP_018753723.1 hypothetical protein FVEG_07607 [Fusarium verticillioides 7600]	XP_011318028.1 hypothetical protein FGSG_02147 [Fusarium graminearum PH-1]
g10676	-1.03995	NP_010703.1 putative aminopeptidase [Saccharomyces cerevisiae S288C]	XP_957048.1 LAP2 [Neurospora crassa OR74A]	XP_046126205.1 uncharacterized protein B0J15DRAFT_502752 [Fusarium solani]	XP_031049185.1 leucyl aminopeptidase [Fusarium oxysporum NRRL 32931]	XP_023434068.1 related to bacterial leucyl aminopeptidase [Fusarium fujikuroi IMI 58289]	XP_018753777.1 hypothetical protein FVEG_07653 [Fusarium verticillioides 7600]	XP_011317658.1 hypothetical protein FGSG_01818 [Fusarium graminearum PH-1]
g03344	1.57401	---	XP_960646.1 C6 finger domain-containing protein [Neurospora crassa OR74A]	XP_046132871.1 uncharacterized protein B0J15DRAFT_259729 [Fusarium solani]	XP_031048058.1 uncharacterized protein FOYG_03283 [Fusarium oxysporum NRRL 32931]	XP_023427821.1 related to C6 finger domain protein [Fusarium fujikuroi IMI 58289]	XP_018754328.1 hypothetical protein FVEG_08032 [Fusarium verticillioides 7600]	XP_011326843.1 hypothetical protein FGSG_07133 [Fusarium graminearum PH-1]
g00565	1.08336	---	XP_011393746.1 MYND domain-containing protein, variant 3 [Neurospora crassa OR74A]	XP_046137245.1 uncharacterized protein B0J15DRAFT_183325 [Fusarium solani]	XP_031047773.1 uncharacterized protein FOYG_03143 [Fusarium oxysporum NRRL 32931]	XP_023427925.1 related to MYND domain protein [Fusarium fujikuroi IMI 58289]	XP_018754529.1 hypothetical protein FVEG_08148 [Fusarium verticillioides 7600]	XP_011326720.1 hypothetical protein FGSG_07032 [Fusarium graminearum PH-1]
g12915	5.83756	---	XP_960716.1 oxidoreductase [Neurospora crassa OR74A]	XP_046134653.1 uncharacterized protein B0J15DRAFT_544968 [Fusarium solani]	XP_031047732.1 uncharacterized protein FOYG_03121 [Fusarium oxysporum NRRL 32931]	XP_023427943.1 related to gibberellin 20-oxidase [Fusarium fujikuroi IMI 58289]	XP_018754564.1 hypothetical protein FVEG_08169 [Fusarium verticillioides 7600]	XP_011326699.1 hypothetical protein FGSG_07012 [Fusarium graminearum PH-1]
g13491	-1.66066	---	XP_961763.3 submerged protoperithecia-2 [Neurospora crassa OR74A]	XP_046135363.1 uncharacterized protein B0J15DRAFT_487059 [Fusarium solani]	XP_031032260.1 uncharacterized protein FOYG_13176 [Fusarium oxysporum NRRL 32931]	XP_023437003.1 uncharacterized protein FFUJ_10999 [Fusarium fujikuroi IMI 58289]	XP_018754979.1 hypothetical protein FVEG_08457 [Fusarium verticillioides 7600]	XP_011323823.1 hypothetical protein FGSG_05309 [Fusarium graminearum PH-1]
g11156	-1.20012	NP_013610.1 Arg81p [Saccharomyces cerevisiae S288C]	XP_001727984.2 hypothetical protein NCU11416 [Neurospora crassa OR74A]	XP_046130024.1 fungal-specific transcription factor domain-containing protein [Fusarium solani]	XP_031032272.1 uncharacterized protein FOYG_13187 [Fusarium oxysporum NRRL 32931]	XP_023436981.1 related to ARG81-transcription factor involved in arginine metabolism [Fusarium fujikuroi IMI 58289]	XP_018754996.1 hypothetical protein FVEG_08468 [Fusarium verticillioides 7600]	XP_011322544.1 hypothetical protein FGSG_03214 [Fusarium graminearum PH-1]
g07676	-3.83102	NP_010317.3 Lys14p [Saccharomyces cerevisiae S288C]	XP_958980.2 C6 transcription factor [Neurospora crassa OR74A]	XP_046125586.1 fungal-specific transcription factor domain-containing protein [Fusarium solani]	XP_031032331.1 uncharacterized protein FOYG_13230 [Fusarium oxysporum NRRL 32931]	XP_023436941.1 related to Zn(II)2Cys6 transcriptional activator [Fusarium fujikuroi IMI 58289]	XP_018755051.1 hypothetical protein FVEG_08515 [Fusarium verticillioides 7600]	XP_011322505.1 hypothetical protein FGSG_03246 [Fusarium graminearum PH-1]
g13110	1.36203	---	XP_011393549.1 uncharacterized protein NCU03486 [Neurospora crassa OR74A]	XP_046134893.1 uncharacterized protein B0J15DRAFT_230407 [Fusarium solani]	XP_031032353.1 uncharacterized protein FOYG_13250 [Fusarium oxysporum NRRL 32931]	XP_023436920.1 uncharacterized protein FFUJ_10913 [Fusarium fujikuroi IMI 58289]	XP_018755072.1 hypothetical protein FVEG_08534 [Fusarium verticillioides 7600]	XP_011323661.1 hypothetical protein FGSG_05158 [Fusarium graminearum PH-1]
g05165	-3.53943	NP_012910.1 Put3p [Saccharomyces cerevisiae S288C]	XP_963640.3 fungal specific transcription factor [Neurospora crassa OR74A]	XP_046124293.1 fungal-specific transcription factor domain-containing protein [Fusarium solani]	XP_031032485.1 uncharacterized protein FOYG_13374 [Fusarium oxysporum NRRL 32931]	XP_023436828.1 related to transcription activator protein acu-15 [Fusarium fujikuroi IMI 58289]	XP_018755180.1 hypothetical protein FVEG_08621 [Fusarium verticillioides 7600]	XP_011322378.1 hypothetical protein FGSG_03353 [Fusarium graminearum PH-1]
g08144	-2.2528	NP_012136.1 Asg1p [Saccharomyces cerevisiae S288C]	XP_961370.2 cutinase transcription factor 1 beta [Neurospora crassa OR74A]	XP_046139676.1 fungal-specific transcription factor domain-containing protein [Fusarium solani]	XP_031032485.1 uncharacterized protein FOYG_13374 [Fusarium oxysporum NRRL 32931]	XP_023436828.1 related to transcription activator protein acu-15 [Fusarium fujikuroi IMI 58289]	XP_018755180.1 hypothetical protein FVEG_08621 [Fusarium verticillioides 7600]	XP_011322378.1 hypothetical protein FGSG_03353 [Fusarium graminearum PH-1]
g10932	-1.21624	---	XP_957687.1 catechol dioxygenase [Neurospora crassa OR74A]	XP_046130274.1 Intradiol ring-cleavage dioxygenase [Fusarium solani]	XP_031032495.1 uncharacterized protein FOYG_13384 [Fusarium oxysporum NRRL 32931]	XP_023436816.1 related to hydroxyquinol-1,2-dioxygenase [Fusarium fujikuroi IMI 58289]	XP_018755193.1 hypothetical protein FVEG_08630 [Fusarium verticillioides 7600]	XP_011322383.1 hypothetical protein FGSG_03349 [Fusarium graminearum PH-1]
g10794	-3.58763	NP_012329.1 uncharacterized protein YJL206C [Saccharomyces cerevisiae S288C]	XP_963640.3 fungal specific transcription factor [Neurospora crassa OR74A]	XP_046130431.1 fungal-specific transcription factor domain-containing protein [Fusarium solani]	XP_031032605.1 uncharacterized protein FOYG_13484 [Fusarium oxysporum NRRL 32931]	XP_023436731.1 related to STB5-transcription factor [Fusarium fujikuroi IMI 58289]	XP_018755298.1 hypothetical protein FVEG_08719 [Fusarium verticillioides 7600]	XP_011321965.1 hypothetical protein FGSG_03727 [Fusarium graminearum PH-1]
g13460	-5.48683	NP_013728.1 C-22 sterol desaturase [Saccharomyces cerevisiae S288C]	XP_964142.1 cytochrome P450 [Neurospora crassa OR74A]	XP_046135247.1 cytochrome P450 [Fusarium solani]	XP_031032642.1 uncharacterized protein FOYG_13520 [Fusarium oxysporum NRRL 32931]	XP_023436702.1 related to O-methylsterigmatocystin oxidoreductase [Fusarium fujikuroi IMI 58289]	XP_018755336.1 hypothetical protein FVEG_08749 [Fusarium verticillioides 7600]	XP_011321994.1 hypothetical protein FGSG_03700 [Fusarium graminearum PH-1]
g09280	-1.09401	NP_009856.3 transcription factor MAL33 [Saccharomyces cerevisiae S288C]	XP_958079.1 fungal specific transcription factor [Neurospora crassa OR74A]	XP_046129291.1 uncharacterized protein B0J15DRAFT_58457 [Fusarium solani]	XP_031032652.1 uncharacterized protein FOYG_13528 [Fusarium oxysporum NRRL 32931]	XP_023436697.1 related to transcription activator amyR [Fusarium fujikuroi IMI 58289]	XP_018755342.1 hypothetical protein FVEG_08754 [Fusarium verticillioides 7600]	XP_011321992.1 hypothetical protein FGSG_03702 [Fusarium graminearum PH-1]
g10821	-1.04299	NP_012329.1 uncharacterized protein YJL206C [Saccharomyces cerevisiae S288C]	XP_959429.2 TAH-2 [Neurospora crassa OR74A]	XP_046130445.1 uncharacterized protein B0J15DRAFT_513646 [Fusarium solani]	XP_031032677.1 uncharacterized protein FOYG_13552 [Fusarium oxysporum NRRL 32931]	XP_023436678.1 related to transcriptional activator Mut3p [Fusarium fujikuroi IMI 58289]	XP_018755368.1 hypothetical protein FVEG_08771 [Fusarium verticillioides 7600]	XP_011322033.1 hypothetical protein FGSG_12398 [Fusarium graminearum PH-1]
g10801	-2.40685	---	XP_955806.1 catechol 1,2-dioxygenase 1 [Neurospora crassa OR74A]	XP_046130443.1 Intradiol ring-cleavage dioxygenase [Fusarium solani]	XP_031032680.1 uncharacterized protein FOYG_13555 [Fusarium oxysporum NRRL 32931]	XP_023436676.1 related to hydroxyquinol-1,2-dioxygenase [Fusarium fujikuroi IMI 58289]	XP_018755371.1 hypothetical protein FVEG_08774 [Fusarium verticillioides 7600]	XP_011322030.1 hypothetical protein FGSG_03667 [Fusarium graminearum PH-1]
g13531	5.06515	NP_012000.1 putative metallocarboxypeptidase [Saccharomyces cerevisiae S288C]	XP_959049.1 carboxypeptidase A1 [Neurospora crassa OR74A]	XP_046135430.1 uncharacterized protein B0J15DRAFT_442050 [Fusarium solani]	XP_031032688.1 uncharacterized protein FOYG_13563 [Fusarium oxysporum NRRL 32931]	XP_023436669.1 related to carboxypeptidase [Fusarium fujikuroi IMI 58289]	XP_018755379.1 hypothetical protein FVEG_08780 [Fusarium verticillioides 7600]	XP_011322023.1 hypothetical protein FGSG_03673 [Fusarium graminearum PH-1]
g01769	-1.64472	NP_013199.1 Cha4p [Saccharomyces cerevisiae S288C]	XP_962712.2 fungal specific transcription factor domain-containing protein [Neurospora crassa OR74A]	XP_046130547.1 uncharacterized protein B0J15DRAFT_397620 [Fusarium solani]	XP_031032781.1 uncharacterized protein FOYG_13650 [Fusarium oxysporum NRRL 32931]	XP_023436593.1 related to C6 transcription factor [Fusarium fujikuroi IMI 58289]	XP_018755458.1 hypothetical protein FVEG_08843 [Fusarium verticillioides 7600]	XP_011322096.1 hypothetical protein FGSG_03606 [Fusarium graminearum PH-1]
g09140	-3.0082	NP_015076.1 galactose-responsive transcription factor GAL4 [Saccharomyces cerevisiae S288C]	XP_963640.3 fungal specific transcription factor [Neurospora crassa OR74A]	XP_046140780.1 fungal-specific transcription factor domain-containing protein [Fusarium solani]	XP_031038732.1 uncharacterized protein FOYG_07468 [Fusarium oxysporum NRRL 32931]	XP_023436309.1 related to transcription activator protein acu-15 [Fusarium fujikuroi IMI 58289]	XP_018755458.1 hypothetical protein FVEG_08843 [Fusarium verticillioides 7600]	XP_011322629.1 hypothetical protein FGSG_03138 [Fusarium graminearum PH-1]
g04401	2.37207	---	XP_011393144.1 cytochrome c peroxidase, variant 2 [Neurospora crassa OR74A]	XP_046132208.1 heme peroxidase [Fusarium solani]	XP_031040551.1 uncharacterized protein FOYG_08680 [Fusarium oxysporum NRRL 32931]	XP_023431372.1 uncharacterized protein FFUJ_07858 [Fusarium fujikuroi IMI 58289]	XP_018755879.1 hypothetical protein FVEG_09149 [Fusarium verticillioides 7600]	XP_011318488.1 hypothetical protein FGSG_02551 [Fusarium graminearum PH-1]
g04369	1.20349	NP_011280.1 bifunctional aminoimidazole ribotide synthase/glycinamide ribotide synthase [Saccharomyces cerevisiae S288C]	XP_956400.1 phosphoribosylformylglycinamidine cyclo-ligase [Neurospora crassa OR74A]	XP_046132162.1 phosphoribosylglycinamide synthetase [Fusarium solani]	XP_031040643.1 bifunctional aminoimidazole ribotide synthase/glycinamide ribotide synthase [Fusarium oxysporum NRRL 32931]	XP_023431401.1 probable bifunctional purine biosynthetic protein [Fusarium fujikuroi IMI 58289]	XP_018755953.1 hypothetical protein FVEG_09182 [Fusarium verticillioides 7600]	XP_011318439.1 phosphoribosylformylglycinamidine cyclo-ligase [Fusarium graminearum PH-1]
g04290	-1.23313	---	XP_959849.1 fatty acid oxygenase [Neurospora crassa OR74A]	XP_046132100.1 heme peroxidase [Fusarium solani]	XP_031040836.1 uncharacterized protein FOYG_08843 [Fusarium oxysporum NRRL 32931]	XP_023431147.1 related to linoleate diol synthase [Fusarium fujikuroi IMI 58289]	XP_018756137.1 hypothetical protein FVEG_09294 [Fusarium verticillioides 7600]	XP_011318618.1 hypothetical protein FGSG_02668 [Fusarium graminearum PH-1]
g04250	-1.61535	NP_012329.1 uncharacterized protein YJL206C [Saccharomyces cerevisiae S288C]	XP_956755.2 fungal specific transcription factor domain-containing protein [Neurospora crassa OR74A]	XP_046132032.1 fungal-specific transcription factor domain-containing protein [Fusarium solani]	XP_031040848.1 uncharacterized protein FOYG_08856 [Fusarium oxysporum NRRL 32931]	XP_023431152.1 related to transcriptional regulator [Fusarium fujikuroi IMI 58289]	XP_018756142.1 hypothetical protein FVEG_09299 [Fusarium verticillioides 7600]	XP_011318352.1 hypothetical protein FGSG_02431 [Fusarium graminearum PH-1]
g01630	-3.33088	---	---	XP_046123572.1 uncharacterized protein B0J15DRAFT_577142 [Fusarium solani]	XP_031031946.1 uncharacterized protein FOYG_15103 [Fusarium oxysporum NRRL 32931]	XP_023431154.1 uncharacterized protein FFUJ_08011 [Fusarium fujikuroi IMI 58289]	XP_018756148.1 hypothetical protein FVEG_09303 [Fusarium verticillioides 7600]	XP_011318356.1 hypothetical protein FGSG_02435 [Fusarium graminearum PH-1]
g02007	-2.03076	---	---	XP_046130835.1 uncharacterized protein B0J15DRAFT_526193 [Fusarium solani]	XP_031032031.1 uncharacterized protein FOYG_12965 [Fusarium oxysporum NRRL 32931]	XP_023431154.1 uncharacterized protein FFUJ_08011 [Fusarium fujikuroi IMI 58289]	XP_018756148.1 hypothetical protein FVEG_09303 [Fusarium verticillioides 7600]	XP_011318356.1 hypothetical protein FGSG_02435 [Fusarium graminearum PH-1]
g04215	-2.52471	---	XP_960386.3 hypothetical protein NCU04827 [Neurospora crassa OR74A]	XP_046132034.1 uncharacterized protein B0J15DRAFT_273930 [Fusarium solani]	XP_031040846.1 uncharacterized protein FOYG_08854 [Fusarium oxysporum NRRL 32931]	XP_023431154.1 uncharacterized protein FFUJ_08011 [Fusarium fujikuroi IMI 58289]	XP_018756148.1 hypothetical protein FVEG_09303 [Fusarium verticillioides 7600]	XP_011318356.1 hypothetical protein FGSG_02435 [Fusarium graminearum PH-1]
g01923	-6.52616	NP_012136.1 Asg1p [Saccharomyces cerevisiae S288C]	XP_964064.3 C6 transcription factor [Neurospora crassa OR74A]	XP_046130731.1 uncharacterized protein B0J15DRAFT_558938 [Fusarium solani]	XP_031048829.1 uncharacterized protein FOYG_03838 [Fusarium oxysporum NRRL 32931]	XP_023427371.1 uncharacterized protein FFUJ_02223 [Fusarium fujikuroi IMI 58289]	XP_018756165.1 hypothetical protein FVEG_09315 [Fusarium verticillioides 7600]	XP_011321904.1 hypothetical protein FGSG_03783 [Fusarium graminearum PH-1]
g06312	-7.35828	---	XP_956085.2 pisatin demethylase [Neurospora crassa OR74A]	XP_046130895.1 cytochrome P450 [Fusarium solani]	XP_031031901.1 uncharacterized protein FOYG_15063 [Fusarium oxysporum NRRL 32931]	XP_023430133.1 related to pisatin demethylase cytochrome P450 [Fusarium fujikuroi IMI 58289]	XP_018756284.1 hypothetical protein FVEG_09420 [Fusarium verticillioides 7600]	XP_011320824.1 hypothetical protein FGSG_13459 [Fusarium graminearum PH-1]
g01950	-1.68919	---	XP_956346.1 2OG-Fe(II) oxygenase [Neurospora crassa OR74A]	XP_046126318.1 uncharacterized protein B0J15DRAFT_502915 [Fusarium solani]	XP_031033324.1 uncharacterized protein FOYG_11864 [Fusarium oxysporum NRRL 32931]	XP_023431285.1 related to gibberellin 20-oxidase [Fusarium fujikuroi IMI 58289]	XP_018756291.1 hypothetical protein FVEG_09425 [Fusarium verticillioides 7600]	XP_011325783.1 hypothetical protein FGSG_11440 [Fusarium graminearum PH-1]
g05230	-6.53512	NP_014815.3 Yrm1p [Saccharomyces cerevisiae S288C]	XP_011393081.1 hypothetical protein NCU03110 [Neurospora crassa OR74A]	XP_046124045.1 uncharacterized protein B0J15DRAFT_410135 [Fusarium solani]	XP_031033003.1 uncharacterized protein FOYG_13861 [Fusarium oxysporum NRRL 32931]	XP_023436424.1 uncharacterized protein FFUJ_10394 [Fusarium fujikuroi IMI 58289]	XP_018756313.1 hypothetical protein FVEG_09442 [Fusarium verticillioides 7600]	XP_011315642.1 hypothetical protein FGSG_00052 [Fusarium graminearum PH-1]
g13984	1.37522	NP_015214.1 arginase [Saccharomyces cerevisiae S288C]	XP_011395140.1 arginase [Neurospora crassa OR74A]	XP_046129583.1 uncharacterized protein B0J15DRAFT_399174 [Fusarium solani]	XP_031029270.1 uncharacterized protein FOYG_16363 [Fusarium oxysporum NRRL 32931]	XP_023423850.1 related to arginase [Fusarium fujikuroi IMI 58289]	XP_018756563.1 hypothetical protein FVEG_09613 [Fusarium verticillioides 7600]	XP_011315868.1 hypothetical protein FGSG_11721 [Fusarium graminearum PH-1]
g01286	6.32538	---	XP_959490.1 hypothetical protein NCU09565 [Neurospora crassa OR74A]	XP_046126946.1 cytochrome P450 [Fusarium solani]	XP_031029340.1 uncharacterized protein FOYG_16408 [Fusarium oxysporum NRRL 32931]	XP_023423814.1 uncharacterized protein FFUJ_01783 [Fusarium fujikuroi IMI 58289]	XP_018756626.1 hypothetical protein FVEG_09657 [Fusarium verticillioides 7600]	XP_011317399.1 hypothetical protein FGSG_01583 [Fusarium graminearum PH-1]
g01924	-2.69995	NP_013380.1 uncharacterized protein YLR278C [Saccharomyces cerevisiae S288C]	XP_963499.2 pathway-specific nitrogen regulator [Neurospora crassa OR74A]	XP_046130730.1 uncharacterized protein B0J15DRAFT_526126 [Fusarium solani]	XP_031032427.1 uncharacterized protein FOYG_13317 [Fusarium oxysporum NRRL 32931]	XP_023423743.1 related to pathway-specific nitrogen regulator [Fusarium fujikuroi IMI 58289]	XP_018756738.1 hypothetical protein FVEG_09736 [Fusarium verticillioides 7600]	XP_011317463.1 hypothetical protein FGSG_01638 [Fusarium graminearum PH-1]
g13823	-1.28579	NP_012665.3 mannosyl-oligosaccharide 1,2-alpha-mannosidase [Saccharomyces cerevisiae S288C]	XP_960096.2 glycosyl hydrolase family 47 protein [Neurospora crassa OR74A]	XP_046129779.1 glycoside hydrolase [Fusarium solani]	XP_031029530.1 uncharacterized protein FOYG_16551 [Fusarium oxysporum NRRL 32931]	XP_023423676.1 related to alpha-mannosidase [Fusarium fujikuroi IMI 58289]	XP_018756820.1 hypothetical protein FVEG_09787 [Fusarium verticillioides 7600]	XP_011324379.1 hypothetical protein FGSG_12814 [Fusarium graminearum PH-1]
g13788	-1.18232	---	---	XP_046129796.1 uncharacterized protein B0J15DRAFT_49019 [Fusarium solani]	XP_031029573.1 uncharacterized protein FOYG_16590 [Fusarium oxysporum NRRL 32931]	XP_023423711.1 uncharacterized protein FFUJ_01949 [Fusarium fujikuroi IMI 58289]	XP_018756861.1 hypothetical protein FVEG_09816 [Fusarium verticillioides 7600]	XP_011317547.1 hypothetical protein FGSG_11996 [Fusarium graminearum PH-1]
g12652	-1.53342	---	---	XP_046128274.1 uncharacterized protein B0J15DRAFT_596716 [Fusarium solani]	XP_031029641.1 uncharacterized protein FOYG_16651 [Fusarium oxysporum NRRL 32931]	XP_023423584.1 related to transcription factor ZMS1 [Fusarium fujikuroi IMI 58289]	XP_018756926.1 hypothetical protein FVEG_09870 [Fusarium verticillioides 7600]	XP_011319922.1 hypothetical protein FGSG_08798 [Fusarium graminearum PH-1]
g13796	-3.70777	---	XP_961370.2 cutinase transcription factor 1 beta [Neurospora crassa OR74A]	XP_046129818.1 fungal-specific transcription factor domain-containing protein [Fusarium solani]	XP_031029693.1 uncharacterized protein FOYG_16699 [Fusarium oxysporum NRRL 32931]	XP_023423543.1 related to cutinase transcription factor 1 beta [Fusarium fujikuroi IMI 58289]	XP_018756947.1 hypothetical protein FVEG_09891 [Fusarium verticillioides 7600]	XP_011317589.1 hypothetical protein FGSG_12006 [Fusarium graminearum PH-1]
g01645	-1.23971	NP_011871.1 sterol 14-demethylase [Saccharomyces cerevisiae S288C]	XP_956085.2 pisatin demethylase [Neurospora crassa OR74A]	XP_046130660.1 cytochrome P450 [Fusarium solani]	XP_031032052.1 uncharacterized protein FOYG_12985 [Fusarium oxysporum NRRL 32931]	XP_023423546.1 related to pisatin demethylase cytochrome P450 [Fusarium fujikuroi IMI 58289]	XP_018756950.1 hypothetical protein FVEG_09894 [Fusarium verticillioides 7600]	XP_011322487.1 hypothetical protein FGSG_03264 [Fusarium graminearum PH-1]
g04021	-1.12819	---	XP_956085.2 pisatin demethylase [Neurospora crassa OR74A]	XP_046130660.1 cytochrome P450 [Fusarium solani]	XP_031029689.1 uncharacterized protein FOYG_16695 [Fusarium oxysporum NRRL 32931]	XP_023423546.1 related to pisatin demethylase cytochrome P450 [Fusarium fujikuroi IMI 58289]	XP_018756950.1 hypothetical protein FVEG_09894 [Fusarium verticillioides 7600]	XP_011322487.1 hypothetical protein FGSG_03264 [Fusarium graminearum PH-1]
g13787	-2.59033	NP_010690.1 putative cytochrome P450 [Saccharomyces cerevisiae S288C]	XP_956085.2 pisatin demethylase [Neurospora crassa OR74A]	XP_046129816.1 cytochrome P450 [Fusarium solani]	XP_031029689.1 uncharacterized protein FOYG_16695 [Fusarium oxysporum NRRL 32931]	XP_023423546.1 related to pisatin demethylase cytochrome P450 [Fusarium fujikuroi IMI 58289]	XP_018756950.1 hypothetical protein FVEG_09894 [Fusarium verticillioides 7600]	XP_011317580.1 hypothetical protein FGSG_01745 [Fusarium graminearum PH-1]
g01952	-1.47712	---	XP_958177.2 lipoxygenase [Neurospora crassa OR74A]	XP_046130905.1 lipoxygenase [Fusarium solani]	XP_031038825.1 uncharacterized protein FOYG_07552 [Fusarium oxysporum NRRL 32931]	XP_023423549.1 related to lipoxygenase 1 [Fusarium fujikuroi IMI 58289]	XP_018756953.1 hypothetical protein FVEG_09897 [Fusarium verticillioides 7600]	XP_011318109.1 hypothetical protein FGSG_02216 [Fusarium graminearum PH-1]
g07948	-2.43622	NP_013800.1 alcohol dehydrogenase ADH3 [Saccharomyces cerevisiae S288C]	XP_964807.1 xylitol dehydrogenase [Neurospora crassa OR74A]	XP_046139456.1 chaperonin 10-like protein [Fusarium solani]	XP_031030761.1 uncharacterized protein FOYG_16052 [Fusarium oxysporum NRRL 32931]	XP_023430124.1 ADH2-Alcohol dehydrogenase II [Fusarium fujikuroi IMI 58289]	XP_018757043.1 hypothetical protein FVEG_09983 [Fusarium verticillioides 7600]	XP_011323069.1 hypothetical protein FGSG_11557 [Fusarium graminearum PH-1]
g01853	-3.15958	NP_014399.3 putative ammonium permease ATO2 [Saccharomyces cerevisiae S288C]	---	XP_046130627.1 uncharacterized protein B0J15DRAFT_494621 [Fusarium solani]	XP_031034682.1 uncharacterized protein FOYG_12872 [Fusarium oxysporum NRRL 32931]	XP_023435980.1 related to regulatory protein alcR [Fusarium fujikuroi IMI 58289]	XP_018757074.1 hypothetical protein FVEG_10005 [Fusarium verticillioides 7600]	XP_011327258.1 hypothetical protein FGSG_07482 [Fusarium graminearum PH-1]
g15555	2.42682	NP_013199.1 Cha4p [Saccharomyces cerevisiae S288C]	XP_959831.2 fungal specific transcription factor [Neurospora crassa OR74A]	XP_046126757.1 fungal-specific transcription factor domain-containing protein [Fusarium solani]	XP_031034630.1 uncharacterized protein FOYG_12827 [Fusarium oxysporum NRRL 32931]	XP_023436048.1 related to pathway-specific regulatory protein nit-4 [Fusarium fujikuroi IMI 58289]	XP_018757115.1 hypothetical protein FVEG_10041 [Fusarium verticillioides 7600]	XP_011321738.1 hypothetical protein FGSG_03929 [Fusarium graminearum PH-1]
g15785	3.25809	---	---	XP_046124901.1 fungal-specific transcription factor domain-containing protein [Fusarium solani]	XP_031034630.1 uncharacterized protein FOYG_12827 [Fusarium oxysporum NRRL 32931]	XP_023436048.1 related to pathway-specific regulatory protein nit-4 [Fusarium fujikuroi IMI 58289]	XP_018757115.1 hypothetical protein FVEG_10041 [Fusarium verticillioides 7600]	XP_011321738.1 hypothetical protein FGSG_03929 [Fusarium graminearum PH-1]
g15787	3.15569	NP_014982.3 Tea1p [Saccharomyces cerevisiae S288C]	XP_962507.3 nitrogen assimilation transcription factor nit-4 [Neurospora crassa OR74A]	XP_046124901.1 fungal-specific transcription factor domain-containing protein [Fusarium solani]	XP_031034630.1 uncharacterized protein FOYG_12827 [Fusarium oxysporum NRRL 32931]	XP_023436048.1 related to pathway-specific regulatory protein nit-4 [Fusarium fujikuroi IMI 58289]	XP_018757115.1 hypothetical protein FVEG_10041 [Fusarium verticillioides 7600]	XP_011321738.1 hypothetical protein FGSG_03929 [Fusarium graminearum PH-1]
g10625	-3.39833	NP_011871.1 sterol 14-demethylase [Saccharomyces cerevisiae S288C]	XP_958159.1 cytochrome P450 3A4 [Neurospora crassa OR74A]	XP_046126137.1 cytochrome P450 [Fusarium solani]	XP_031034550.1 uncharacterized protein FOYG_12770 [Fusarium oxysporum NRRL 32931]	XP_023435902.1 related to pisatin demethylase [Fusarium fujikuroi IMI 58289]	XP_018757180.1 hypothetical protein FVEG_10106 [Fusarium verticillioides 7600]	XP_011321702.1 hypothetical protein FGSG_12342 [Fusarium graminearum PH-1]
g05023	1.36597	NP_014733.1 type 2C protein phosphatase PTC5 [Saccharomyces cerevisiae S288C]	XP_957190.3 phophatase 2C family protein [Neurospora crassa OR74A]	XP_046125373.1 phosphatase 2C-like domain-containing protein [Fusarium solani]	XP_031034431.1 uncharacterized protein FOYG_12663 [Fusarium oxysporum NRRL 32931]	XP_023435809.1 related to Type 2C Protein Phosphatase [Fusarium fujikuroi IMI 58289]	XP_018757292.1 hypothetical protein FVEG_10193 [Fusarium verticillioides 7600]	XP_011321628.1 hypothetical protein FGSG_04026 [Fusarium graminearum PH-1]
g04479	-1.7979	NP_013752.1 copper chaperone CCS1 [Saccharomyces cerevisiae S288C]	XP_963112.2 superoxide dismutase 1 copper chaperone [Neurospora crassa OR74A]	XP_046132301.1 superoxide dismutase [Fusarium solani]	XP_031034215.1 uncharacterized protein FOYG_12519 [Fusarium oxysporum NRRL 32931]	XP_023435702.1 probable LYS7-copper chaperone for superoxide dismutase Sod1p [Fusarium fujikuroi IMI 58289]	XP_018757472.1 hypothetical protein FVEG_10310 [Fusarium verticillioides 7600]	XP_011321512.1 hypothetical protein FGSG_04124 [Fusarium graminearum PH-1]
g02298	-1.87025	---	XP_958768.3 C6 zinc finger domain-containing protein [Neurospora crassa OR74A]	XP_046131131.1 uncharacterized protein B0J15DRAFT_495111 [Fusarium solani]	XP_031034136.1 uncharacterized protein FOYG_12467 [Fusarium oxysporum NRRL 32931]	XP_023435657.1 uncharacterized protein FFUJ_09616 [Fusarium fujikuroi IMI 58289]	XP_018757552.1 hypothetical protein FVEG_10357 [Fusarium verticillioides 7600]	XP_011321459.1 hypothetical protein FGSG_04170 [Fusarium graminearum PH-1]
g04746	-1.7035	NP_012136.1 Asg1p [Saccharomyces cerevisiae S288C]	XP_958768.3 C6 zinc finger domain-containing protein [Neurospora crassa OR74A]	XP_046132572.1 fungal-specific transcription factor domain-containing protein [Fusarium solani]	XP_031034136.1 uncharacterized protein FOYG_12467 [Fusarium oxysporum NRRL 32931]	XP_023435657.1 uncharacterized protein FFUJ_09616 [Fusarium fujikuroi IMI 58289]	XP_018757552.1 hypothetical protein FVEG_10357 [Fusarium verticillioides 7600]	XP_011321459.1 hypothetical protein FGSG_04170 [Fusarium graminearum PH-1]
g04756	-3.21606	NP_009799.3 Thi2p [Saccharomyces cerevisiae S288C]	XP_961959.3 C6 zinc finger domain-containing protein [Neurospora crassa OR74A]	XP_046132599.1 uncharacterized protein B0J15DRAFT_512073 [Fusarium solani]	XP_031034104.1 uncharacterized protein FOYG_12441 [Fusarium oxysporum NRRL 32931]	XP_023435636.1 related to regulatory protein for the arginine catabolic pathway [Fusarium fujikuroi IMI 58289]	XP_018757594.1 hypothetical protein FVEG_10380 [Fusarium verticillioides 7600]	XP_011321437.1 hypothetical protein FGSG_04191 [Fusarium graminearum PH-1]
g04793	3.25381	---	XP_960692.1 DUF636 domain-containing protein [Neurospora crassa OR74A]	XP_046132615.1 Mss4-like protein [Fusarium solani]	XP_031034077.1 uncharacterized protein FOYG_12426 [Fusarium oxysporum NRRL 32931]	XP_023435622.1 uncharacterized protein FFUJ_09653 [Fusarium fujikuroi IMI 58289]	XP_018757614.1 hypothetical protein FVEG_10395 [Fusarium verticillioides 7600]	XP_011321423.1 hypothetical protein FGSG_12292 [Fusarium graminearum PH-1]
g01428	-1.38765	NP_011871.1 sterol 14-demethylase [Saccharomyces cerevisiae S288C]	XP_961698.3 benzoate 4-monooxygenase [Neurospora crassa OR74A]	XP_046126771.1 cytochrome P450 [Fusarium solani]	XP_031031470.1 uncharacterized protein FOYG_14639 [Fusarium oxysporum NRRL 32931]	XP_023434588.1 uncharacterized protein FFUJ_12387 [Fusarium fujikuroi IMI 58289]	XP_018757680.1 hypothetical protein FVEG_10439 [Fusarium verticillioides 7600]	XP_011327687.1 hypothetical protein FGSG_07859 [Fusarium graminearum PH-1]
g10923	-1.41042	NP_010690.1 putative cytochrome P450 [Saccharomyces cerevisiae S288C]	XP_964653.3 hypothetical protein NCU02031 [Neurospora crassa OR74A]	XP_046130280.1 cytochrome P450 [Fusarium solani]	XP_031031470.1 uncharacterized protein FOYG_14639 [Fusarium oxysporum NRRL 32931]	XP_023434685.1 related to sterigmatocystin biosynthesis P450 monooxygenase STCS [Fusarium fujikuroi IMI 58289]	XP_018757680.1 hypothetical protein FVEG_10439 [Fusarium verticillioides 7600]	XP_011318277.1 hypothetical protein FGSG_02366 [Fusarium graminearum PH-1]
g15512	-1.87422	NP_010709.1 Aro80p [Saccharomyces cerevisiae S288C]	XP_956709.3 hypothetical protein NCU00445 [Neurospora crassa OR74A]	XP_046124773.1 uncharacterized protein B0J15DRAFT_504821 [Fusarium solani]	XP_031030763.1 uncharacterized protein FOYG_16054 [Fusarium oxysporum NRRL 32931]	XP_023438087.1 related to ARO80-positive transcription regulator of ARO9 and ARO10 [Fusarium fujikuroi IMI 58289]	XP_018757778.1 hypothetical protein FVEG_10513 [Fusarium verticillioides 7600]	XP_011321527.1 hypothetical protein FGSG_04109 [Fusarium graminearum PH-1]
g01727	-3.60398	NP_009845.2 aminopeptidase Y [Saccharomyces cerevisiae S288C]	XP_957507.1 leupeptin-inactivating enzyme 1 [Neurospora crassa OR74A]	XP_046130523.1 uncharacterized protein B0J15DRAFT_446395 [Fusarium solani]	XP_031030709.1 uncharacterized protein FOYG_16004 [Fusarium oxysporum NRRL 32931]	XP_023437982.1 related to aminopeptidase Y precursor, vacuolar [Fusarium fujikuroi IMI 58289]	XP_018757835.1 hypothetical protein FVEG_10558 [Fusarium verticillioides 7600]	XP_011322759.1 hypothetical protein FGSG_03027 [Fusarium graminearum PH-1]
g04841	-3.32131	---	---	XP_046132678.1 uncharacterized protein B0J15DRAFT_582724 [Fusarium solani]	XP_031030628.1 uncharacterized protein FOYG_15932 [Fusarium oxysporum NRRL 32931]	XP_023437920.1 uncharacterized protein FFUJ_11919 [Fusarium fujikuroi IMI 58289]	XP_018757904.1 hypothetical protein FVEG_10610 [Fusarium verticillioides 7600]	XP_011322880.1 hypothetical protein FGSG_02921 [Fusarium graminearum PH-1]
g01555	-8.09735	NP_010502.3 DNA-binding transcription factor ADR1 [Saccharomyces cerevisiae S288C]	XP_964243.3 C6 zinc finger protein [Neurospora crassa OR74A]	XP_046130357.1 uncharacterized protein B0J15DRAFT_447762 [Fusarium solani]	XP_031030601.1 uncharacterized protein FOYG_15905 [Fusarium oxysporum NRRL 32931]	XP_023437896.1 uncharacterized protein FFUJ_11894 [Fusarium fujikuroi IMI 58289]	XP_018757955.1 hypothetical protein FVEG_10653 [Fusarium verticillioides 7600]	XP_011322973.1 hypothetical protein FGSG_02835 [Fusarium graminearum PH-1]
g01776	1.57877	NP_013658.1 L-lactate dehydrogenase (cytochrome) [Saccharomyces cerevisiae S288C]	XP_957692.1 assimilatory sulfite reductase [Neurospora crassa OR74A]	XP_046130579.1 uncharacterized protein B0J15DRAFT_33583 [Fusarium solani]	XP_031030562.1 uncharacterized protein FOYG_15869 [Fusarium oxysporum NRRL 32931]	XP_023438098.1 related to nitric-oxide synthase, salivary gland [Fusarium fujikuroi IMI 58289]	XP_018757969.1 hypothetical protein FVEG_10665 [Fusarium verticillioides 7600]	XP_011325802.1 hypothetical protein FGSG_11423 [Fusarium graminearum PH-1]
g15604	1.49672	NP_012661.3 Rsf2p [Saccharomyces cerevisiae S288C]	XP_960407.3 hypothetical protein NCU04848 [Neurospora crassa OR74A]	XP_046123381.1 uncharacterized protein B0J15DRAFT_456741 [Fusarium solani]	XP_031030511.1 uncharacterized protein FOYG_15820 [Fusarium oxysporum NRRL 32931]	XP_023437827.1 related to regulatory protein amdA [Fusarium fujikuroi IMI 58289]	XP_018758018.1 hypothetical protein FVEG_10702 [Fusarium verticillioides 7600]	XP_011327280.1 hypothetical protein FGSG_07504 [Fusarium graminearum PH-1]
g04053	-6.17702	---	---	XP_046133429.1 uncharacterized protein B0J15DRAFT_272147 [Fusarium solani]	XP_031030498.1 uncharacterized protein FOYG_15808 [Fusarium oxysporum NRRL 32931]	XP_023431411.1 uncharacterized protein FFUJ_06847 [Fusarium fujikuroi IMI 58289]	XP_018758036.1 hypothetical protein FVEG_10711 [Fusarium verticillioides 7600]	XP_011315642.1 hypothetical protein FGSG_00052 [Fusarium graminearum PH-1]
g12755	-4.04066	NP_012289.3 Dal81p [Saccharomyces cerevisiae S288C]	XP_955949.1 zinc finger transcription factor 1 [Neurospora crassa OR74A]	XP_046124662.1 fungal-specific transcription factor domain-containing protein [Fusarium solani]	XP_031030498.1 uncharacterized protein FOYG_15808 [Fusarium oxysporum NRRL 32931]	XP_023434995.1 uncharacterized protein FFUJ_12814 [Fusarium fujikuroi IMI 58289]	XP_018758036.1 hypothetical protein FVEG_10711 [Fusarium verticillioides 7600]	XP_011317075.1 hypothetical protein FGSG_01293 [Fusarium graminearum PH-1]
g01906	-1.09927	---	---	XP_046130713.1 Mss4-like protein [Fusarium solani]	XP_031030448.1 uncharacterized protein FOYG_15764 [Fusarium oxysporum NRRL 32931]	XP_023437605.1 uncharacterized protein FFUJ_11586 [Fusarium fujikuroi IMI 58289]	XP_018758083.1 hypothetical protein FVEG_10750 [Fusarium verticillioides 7600]	XP_011322870.1 hypothetical protein FGSG_02931 [Fusarium graminearum PH-1]
g09054	-2.71169	NP_013199.1 Cha4p [Saccharomyces cerevisiae S288C]	XP_955949.1 zinc finger transcription factor 1 [Neurospora crassa OR74A]	XP_046140669.1 fungal-specific transcription factor domain-containing protein [Fusarium solani]	XP_031032417.1 uncharacterized protein FOYG_13307 [Fusarium oxysporum NRRL 32931]	XP_023435252.1 uncharacterized protein FFUJ_10152 [Fusarium fujikuroi IMI 58289]	XP_018758351.1 hypothetical protein FVEG_10969 [Fusarium verticillioides 7600]	XP_011322453.1 hypothetical protein FGSG_03294 [Fusarium graminearum PH-1]
g12924	-2.10542	NP_010556.1 Cu(2+)-transporting P-type ATPase CCC2 [Saccharomyces cerevisiae S288C]	XP_965244.1 CLAP1 [Neurospora crassa OR74A]	XP_046134630.1 HAD-like domain-containing protein [Fusarium solani]	XP_031029212.1 Cu2+-exporting ATPase [Fusarium oxysporum NRRL 32931]	XP_023435251.1 related to P-type ATPase [Fusarium fujikuroi IMI 58289]	XP_018758352.1 hypothetical protein FVEG_10970 [Fusarium verticillioides 7600]	XP_011320624.1 hypothetical protein FGSG_08188 [Fusarium graminearum PH-1]
g10781	1.22952	NP_015347.1 Sdd4p [Saccharomyces cerevisiae S288C]	XP_011394145.1 C2H2 finger domain-containing protein, variant [Neurospora crassa OR74A]	XP_046126310.1 fungal-specific transcription factor domain-containing protein [Fusarium solani]	XP_031033339.1 uncharacterized protein FOYG_11878 [Fusarium oxysporum NRRL 32931]	XP_023435210.1 related to C2H2 zinc finger protein [Fusarium fujikuroi IMI 58289]	XP_018758403.1 hypothetical protein FVEG_11007 [Fusarium verticillioides 7600]	XP_011328377.1 hypothetical protein FGSG_09368 [Fusarium graminearum PH-1]
g13097	-12.7367	NP_011871.1 sterol 14-demethylase [Saccharomyces cerevisiae S288C]	XP_959242.1 cytochrome P450 4A5 [Neurospora crassa OR74A]	XP_046134842.1 cytochrome P450 [Fusarium solani]	XP_031036659.1 uncharacterized protein FOYG_09137 [Fusarium oxysporum NRRL 32931]	XP_023435344.1 fusarin C cluster-cytochrome P450 [Fusarium fujikuroi IMI 58289]	XP_018758489.1 hypothetical protein FVEG_11079 [Fusarium verticillioides 7600]	XP_011327624.1 hypothetical protein FGSG_07804 [Fusarium graminearum PH-1]
g12247	-5.37661	---	XP_958837.2 hypothetical protein NCU08899 [Neurospora crassa OR74A]	XP_046128249.1 uncharacterized protein B0J15DRAFT_498753 [Fusarium solani]	XP_031033472.1 uncharacterized protein FOYG_11995 [Fusarium oxysporum NRRL 32931]	XP_023435349.1 uncharacterized protein FFUJ_10046 [Fusarium fujikuroi IMI 58289]	XP_018758503.1 hypothetical protein FVEG_11090 [Fusarium verticillioides 7600]	XP_011321003.1 hypothetical protein FGSG_04581 [Fusarium graminearum PH-1]
g04176	-2.5337	---	---	XP_046131948.1 uncharacterized protein B0J15DRAFT_524763 [Fusarium solani]	XP_031033623.1 uncharacterized protein FOYG_12116 [Fusarium oxysporum NRRL 32931]	XP_023435458.1 uncharacterized protein FFUJ_09933 [Fusarium fujikuroi IMI 58289]	XP_018758651.1 hypothetical protein FVEG_11203 [Fusarium verticillioides 7600]	XP_011321153.1 hypothetical protein FGSG_04449 [Fusarium graminearum PH-1]
g12085	-1.68594	---	XP_963535.1 hypothetical protein NCU06763 [Neurospora crassa OR74A]	XP_046128396.1 uncharacterized protein B0J15DRAFT_67705 [Fusarium solani]	XP_031033709.1 uncharacterized protein FOYG_12170 [Fusarium oxysporum NRRL 32931]	XP_023436095.1 related to RING finger domain protein [Fusarium fujikuroi IMI 58289]	XP_018758708.1 hypothetical protein FVEG_11251 [Fusarium verticillioides 7600]	XP_011321195.1 hypothetical protein FGSG_04411 [Fusarium graminearum PH-1]
g12035	-2.34542	---	---	XP_046128485.1 uncharacterized protein B0J15DRAFT_70624 [Fusarium solani]	XP_031033798.1 uncharacterized protein FOYG_12240 [Fusarium oxysporum NRRL 32931]	XP_023436142.1 related to MOSC domain protein [Fusarium fujikuroi IMI 58289]	XP_018758793.1 hypothetical protein FVEG_11308 [Fusarium verticillioides 7600]	XP_011321254.1 hypothetical protein FGSG_04354 [Fusarium graminearum PH-1]
g12037	-2.96175	---	XP_011394253.1 uncharacterized protein NCU07678 [Neurospora crassa OR74A]	XP_046128485.1 uncharacterized protein B0J15DRAFT_70624 [Fusarium solani]	XP_031033798.1 uncharacterized protein FOYG_12240 [Fusarium oxysporum NRRL 32931]	XP_023436142.1 related to MOSC domain protein [Fusarium fujikuroi IMI 58289]	XP_018758793.1 hypothetical protein FVEG_11308 [Fusarium verticillioides 7600]	XP_011321254.1 hypothetical protein FGSG_04354 [Fusarium graminearum PH-1]
g01702	1.50385	---	---	---	---	XP_023431710.1 uncharacterized protein FFUJ_05531 [Fusarium fujikuroi IMI 58289]	XP_018759368.1 hypothetical protein FVEG_11663 [Fusarium verticillioides 7600]	---
g02962	-1.39571	---	XP_955949.1 zinc finger transcription factor 1 [Neurospora crassa OR74A]	XP_046133287.1 zinc finger transcription factor 1 [Fusarium solani]	XP_031034967.1 uncharacterized protein FOYG_10706 [Fusarium oxysporum NRRL 32931]	XP_023433759.1 related to general repressor of transcription [Fusarium fujikuroi IMI 58289]	XP_018759368.1 hypothetical protein FVEG_11663 [Fusarium verticillioides 7600]	XP_011325392.1 hypothetical protein FGSG_10980 [Fusarium graminearum PH-1]
g12494	1.77978	---	---	---	XP_031028950.1 uncharacterized protein FOYG_16829 [Fusarium oxysporum NRRL 32931]	XP_023431710.1 uncharacterized protein FFUJ_05531 [Fusarium fujikuroi IMI 58289]	XP_018759368.1 hypothetical protein FVEG_11663 [Fusarium verticillioides 7600]	---
g13592	2.03108	---	---	XP_046129297.1 uncharacterized protein B0J15DRAFT_527403 [Fusarium solani]	XP_031028950.1 uncharacterized protein FOYG_16829 [Fusarium oxysporum NRRL 32931]	XP_023435065.1 uncharacterized protein FFUJ_12885 [Fusarium fujikuroi IMI 58289]	XP_018759368.1 hypothetical protein FVEG_11663 [Fusarium verticillioides 7600]	---
g15782	1.78153	---	---	---	XP_031028950.1 uncharacterized protein FOYG_16829 [Fusarium oxysporum NRRL 32931]	XP_023431710.1 uncharacterized protein FFUJ_05531 [Fusarium fujikuroi IMI 58289]	XP_018759368.1 hypothetical protein FVEG_11663 [Fusarium verticillioides 7600]	---
g15856	1.71309	---	---	---	---	XP_023431710.1 uncharacterized protein FFUJ_05531 [Fusarium fujikuroi IMI 58289]	XP_018759368.1 hypothetical protein FVEG_11663 [Fusarium verticillioides 7600]	---
g01570	1.42653	---	---	XP_046129264.1 uncharacterized protein B0J15DRAFT_57898 [Fusarium solani]	XP_031034944.1 uncharacterized protein FOYG_10688 [Fusarium oxysporum NRRL 32931]	XP_023433779.1 uncharacterized protein FFUJ_08202 [Fusarium fujikuroi IMI 58289]	XP_018759394.1 hypothetical protein FVEG_11685 [Fusarium verticillioides 7600]	XP_011325395.1 hypothetical protein FGSG_10977 [Fusarium graminearum PH-1]
g01709	-2.06073	---	XP_958749.1 copper amine oxidase [Neurospora crassa OR74A]	XP_046124936.1 copper amine oxidase [Fusarium solani]	XP_031034855.1 uncharacterized protein FOYG_10604 [Fusarium oxysporum NRRL 32931]	XP_023433859.1 related to peroxisomal amine oxidase (copper-containing) [Fusarium fujikuroi IMI 58289]	XP_018759492.1 hypothetical protein FVEG_11764 [Fusarium verticillioides 7600]	XP_011319686.1 hypothetical protein FGSG_10677 [Fusarium graminearum PH-1]
g03877	-1.98262	---	XP_958749.1 copper amine oxidase [Neurospora crassa OR74A]	XP_046124936.1 copper amine oxidase [Fusarium solani]	XP_031034855.1 uncharacterized protein FOYG_10604 [Fusarium oxysporum NRRL 32931]	XP_023433859.1 related to peroxisomal amine oxidase (copper-containing) [Fusarium fujikuroi IMI 58289]	XP_018759492.1 hypothetical protein FVEG_11764 [Fusarium verticillioides 7600]	XP_011319686.1 hypothetical protein FGSG_10677 [Fusarium graminearum PH-1]
g15641	1.20588	---	XP_958749.1 copper amine oxidase [Neurospora crassa OR74A]	XP_046124936.1 copper amine oxidase [Fusarium solani]	XP_031034855.1 uncharacterized protein FOYG_10604 [Fusarium oxysporum NRRL 32931]	XP_023433859.1 related to peroxisomal amine oxidase (copper-containing) [Fusarium fujikuroi IMI 58289]	XP_018759492.1 hypothetical protein FVEG_11764 [Fusarium verticillioides 7600]	XP_011319686.1 hypothetical protein FGSG_10677 [Fusarium graminearum PH-1]
g00057	-2.6391	NP_116612.1 ferroxidase FET5 [Saccharomyces cerevisiae S288C]	XP_959595.3 laccase [Neurospora crassa OR74A]	XP_046137848.1 Cupredoxin, partial [Fusarium solani]	XP_031031408.1 uncharacterized protein FOYG_14583 [Fusarium oxysporum NRRL 32931]	XP_023429838.1 related to laccase precursor [Fusarium fujikuroi IMI 58289]	XP_018759612.1 hypothetical protein FVEG_11854 [Fusarium verticillioides 7600]	XP_011319608.1 hypothetical protein FGSG_10604 [Fusarium graminearum PH-1]
g02356	2.27779	NP_014982.3 Tea1p [Saccharomyces cerevisiae S288C]	XP_962507.3 nitrogen assimilation transcription factor nit-4 [Neurospora crassa OR74A]	XP_046125154.1 fungal-specific transcription factor domain-containing protein [Fusarium solani]	XP_031031421.1 uncharacterized protein FOYG_14596 [Fusarium oxysporum NRRL 32931]	XP_023429645.1 related to pathway-specific regulatory protein nit-4 [Fusarium fujikuroi IMI 58289]	XP_018759625.1 hypothetical protein FVEG_11865 [Fusarium verticillioides 7600]	XP_011326085.1 hypothetical protein FGSG_12927 [Fusarium graminearum PH-1]
g05678	-1.31367	NP_013199.1 Cha4p [Saccharomyces cerevisiae S288C]	XP_962507.3 nitrogen assimilation transcription factor nit-4 [Neurospora crassa OR74A]	XP_046127545.1 fungal-specific transcription factor domain-containing protein [Fusarium solani]	XP_031031421.1 uncharacterized protein FOYG_14596 [Fusarium oxysporum NRRL 32931]	XP_023429645.1 related to pathway-specific regulatory protein nit-4 [Fusarium fujikuroi IMI 58289]	XP_018759625.1 hypothetical protein FVEG_11865 [Fusarium verticillioides 7600]	XP_011321738.1 hypothetical protein FGSG_03929 [Fusarium graminearum PH-1]
g02029	-3.19934	NP_013329.1 Ecm22p [Saccharomyces cerevisiae S288C]	XP_957334.3 hypothetical protein NCU06443 [Neurospora crassa OR74A]	XP_046130839.1 uncharacterized protein B0J15DRAFT_34842 [Fusarium solani]	XP_031032035.1 uncharacterized protein FOYG_12969 [Fusarium oxysporum NRRL 32931]	XP_023432909.1 uncharacterized protein FFUJ_09152 [Fusarium fujikuroi IMI 58289]	XP_018759626.1 hypothetical protein FVEG_11866 [Fusarium verticillioides 7600]	XP_011322326.1 hypothetical protein FGSG_03399 [Fusarium graminearum PH-1]
g06012	-3.08134	NP_010499.1 Upc2p [Saccharomyces cerevisiae S288C]	XP_963379.3 hypothetical protein NCU09615 [Neurospora crassa OR74A]	XP_046127805.1 uncharacterized protein B0J15DRAFT_450414 [Fusarium solani]	XP_031050094.1 uncharacterized protein FOYG_00853 [Fusarium oxysporum NRRL 32931]	XP_023436075.1 uncharacterized protein FFUJ_10140 [Fusarium fujikuroi IMI 58289]	XP_018759656.1 hypothetical protein FVEG_11892 [Fusarium verticillioides 7600]	XP_011325121.1 hypothetical protein FGSG_11218 [Fusarium graminearum PH-1]
g02778	-3.68735	NP_012942.3 E3 ubiquitin-protein ligase HEL1 [Saccharomyces cerevisiae S288C]	XP_965596.2 hypothetical protein NCU02914 [Neurospora crassa OR74A]	XP_046133478.1 uncharacterized protein B0J15DRAFT_581652 [Fusarium solani]	XP_031050120.1 uncharacterized protein FOYG_00871 [Fusarium oxysporum NRRL 32931]	XP_023438276.1 related to ariadne-2 protein [Fusarium fujikuroi IMI 58289]	XP_018759686.1 hypothetical protein FVEG_11914 [Fusarium verticillioides 7600]	XP_011327566.1 hypothetical protein FGSG_07753 [Fusarium graminearum PH-1]
g03864	-1.52724	---	---	XP_046135221.1 uncharacterized protein B0J15DRAFT_510456 [Fusarium solani]	XP_031050120.1 uncharacterized protein FOYG_00871 [Fusarium oxysporum NRRL 32931]	XP_023438276.1 related to ariadne-2 protein [Fusarium fujikuroi IMI 58289]	XP_018759686.1 hypothetical protein FVEG_11914 [Fusarium verticillioides 7600]	XP_011327566.1 hypothetical protein FGSG_07753 [Fusarium graminearum PH-1]
g15916	-1.48651	NP_012942.3 E3 ubiquitin-protein ligase HEL1 [Saccharomyces cerevisiae S288C]	XP_965596.2 hypothetical protein NCU02914 [Neurospora crassa OR74A]	XP_046135221.1 uncharacterized protein B0J15DRAFT_510456 [Fusarium solani]	XP_031050120.1 uncharacterized protein FOYG_00871 [Fusarium oxysporum NRRL 32931]	XP_023438276.1 related to ariadne-2 protein [Fusarium fujikuroi IMI 58289]	XP_018759686.1 hypothetical protein FVEG_11914 [Fusarium verticillioides 7600]	XP_011327566.1 hypothetical protein FGSG_07753 [Fusarium graminearum PH-1]
g05384	2.59958	---	---	XP_046139383.1 fungal-specific transcription factor domain-containing protein [Fusarium solani]	XP_031050233.1 uncharacterized protein FOYG_00973 [Fusarium oxysporum NRRL 32931]	XP_023429729.1 probable cutinase transcription factor 1 beta [Fusarium fujikuroi IMI 58289]	XP_018759788.1 hypothetical protein FVEG_11995 [Fusarium verticillioides 7600]	XP_011318188.1 hypothetical protein FGSG_12115 [Fusarium graminearum PH-1]
g09155	-1.0388	---	---	XP_046128456.1 uncharacterized protein B0J15DRAFT_551680 [Fusarium solani]	XP_031050317.1 uncharacterized protein FOYG_01038 [Fusarium oxysporum NRRL 32931]	XP_023430015.1 uncharacterized protein FFUJ_14550 [Fusarium fujikuroi IMI 58289]	XP_018759861.1 hypothetical protein FVEG_12050 [Fusarium verticillioides 7600]	XP_011318052.1 hypothetical protein FGSG_02167 [Fusarium graminearum PH-1]
g09093	2.73788	---	---	XP_046140755.1 uncharacterized protein B0J15DRAFT_458259 [Fusarium solani]	XP_031050321.1 uncharacterized protein FOYG_01040 [Fusarium oxysporum NRRL 32931]	XP_023429920.1 related to Carboxypeptidase 2 [Fusarium fujikuroi IMI 58289]	XP_018759863.1 hypothetical protein FVEG_12052 [Fusarium verticillioides 7600]	XP_011318054.1 hypothetical protein FGSG_02169 [Fusarium graminearum PH-1]
g07788	1.38051	NP_009799.3 Thi2p [Saccharomyces cerevisiae S288C]	XP_962065.2 C6 finger domain-containing protein [Neurospora crassa OR74A]	XP_046124016.1 fungal-specific transcription factor domain-containing protein [Fusarium solani]	XP_031050328.1 uncharacterized protein FOYG_01047 [Fusarium oxysporum NRRL 32931]	XP_023429684.1 uncharacterized protein FFUJ_14541 [Fusarium fujikuroi IMI 58289]	XP_018759869.1 hypothetical protein FVEG_12058 [Fusarium verticillioides 7600]	XP_011327716.1 hypothetical protein FGSG_07884 [Fusarium graminearum PH-1]
g06036	-1.95063	---	XP_961370.2 cutinase transcription factor 1 beta [Neurospora crassa OR74A]	XP_046127813.1 uncharacterized protein B0J15DRAFT_499794 [Fusarium solani]	XP_031031337.1 uncharacterized protein FOYG_14517 [Fusarium oxysporum NRRL 32931]	XP_023429884.1 uncharacterized protein FFUJ_14838 [Fusarium fujikuroi IMI 58289]	XP_018760030.1 hypothetical protein FVEG_12179 [Fusarium verticillioides 7600]	XP_011325967.1 hypothetical protein FGSG_11279 [Fusarium graminearum PH-1]
g09784	4.50636	---	XP_001728007.1 MOSC domain-containing protein [Neurospora crassa OR74A]	XP_046134312.1 uncharacterized protein B0J15DRAFT_534422 [Fusarium solani]	XP_031031292.1 uncharacterized protein FOYG_14482 [Fusarium oxysporum NRRL 32931]	XP_023429903.1 related to MOSC domain protein [Fusarium fujikuroi IMI 58289]	XP_018760058.1 hypothetical protein FVEG_12203 [Fusarium verticillioides 7600]	XP_011325104.1 hypothetical protein FGSG_11231 [Fusarium graminearum PH-1]
g01738	3.68681	NP_011871.1 sterol 14-demethylase [Saccharomyces cerevisiae S288C]	XP_961698.3 benzoate 4-monooxygenase [Neurospora crassa OR74A]	XP_046130512.1 cytochrome P450 [Fusarium solani]	XP_031031214.1 uncharacterized protein FOYG_14408 [Fusarium oxysporum NRRL 32931]	XP_023437883.1 related to benzoate 4-monooxygenase cytochrome P450 [Fusarium fujikuroi IMI 58289]	XP_018760119.1 hypothetical protein FVEG_12256 [Fusarium verticillioides 7600]	XP_011325753.1 hypothetical protein FGSG_11465 [Fusarium graminearum PH-1]
g10307	-1.10963	---	---	XP_046133799.1 uncharacterized protein B0J15DRAFT_534191 [Fusarium solani]	XP_031038586.1 uncharacterized protein FOYG_10472 [Fusarium oxysporum NRRL 32931]	---	XP_018760144.1 hypothetical protein FVEG_12277 [Fusarium verticillioides 7600]	XP_011327110.1 hypothetical protein FGSG_13135 [Fusarium graminearum PH-1]
g01716	-8.9224	NP_116612.1 ferroxidase FET5 [Saccharomyces cerevisiae S288C]	XP_962436.2 Lcc2 [Neurospora crassa OR74A]	XP_046130515.1 multicopper oxidase-domain-containing protein [Fusarium solani]	XP_031031107.1 uncharacterized protein FOYG_14306 [Fusarium oxysporum NRRL 32931]	XP_023434874.1 related to laccase 2 [Fusarium fujikuroi IMI 58289]	XP_018760248.1 hypothetical protein FVEG_12358 [Fusarium verticillioides 7600]	XP_011325797.1 hypothetical protein FGSG_11427 [Fusarium graminearum PH-1]
g01718	-6.01253	NP_012910.1 Put3p [Saccharomyces cerevisiae S288C]	XP_960701.3 transcriptional activator protein acu-15 [Neurospora crassa OR74A]	XP_046130507.1 uncharacterized protein B0J15DRAFT_423716 [Fusarium solani]	XP_031032053.1 uncharacterized protein FOYG_12986 [Fusarium oxysporum NRRL 32931]	XP_023433144.1 related to transcriptional activator acu-15 [Fusarium fujikuroi IMI 58289]	XP_018760403.1 hypothetical protein FVEG_12477 [Fusarium verticillioides 7600]	XP_011326394.1 hypothetical protein FGSG_06750 [Fusarium graminearum PH-1]
g12277	-6.99347	NP_013732.1 Stb4p [Saccharomyces cerevisiae S288C]	XP_960498.1 hypothetical protein NCU05536 [Neurospora crassa OR74A]	XP_046128194.1 uncharacterized protein B0J15DRAFT_64093 [Fusarium solani]	XP_031030962.1 uncharacterized protein FOYG_14164 [Fusarium oxysporum NRRL 32931]	XP_023431296.1 uncharacterized protein FFUJ_14287 [Fusarium fujikuroi IMI 58289]	XP_018760403.1 hypothetical protein FVEG_12477 [Fusarium verticillioides 7600]	XP_011320397.1 hypothetical protein FGSG_08380 [Fusarium graminearum PH-1]
g01816	-1.28474	---	XP_961370.2 cutinase transcription factor 1 beta [Neurospora crassa OR74A]	XP_046130609.1 fungal-specific transcription factor domain-containing protein [Fusarium solani]	XP_031048913.1 uncharacterized protein FOYG_03910 [Fusarium oxysporum NRRL 32931]	XP_023427277.1 related to cutinase transcription factor 1 beta [Fusarium fujikuroi IMI 58289]	XP_018760472.1 hypothetical protein FVEG_12534 [Fusarium verticillioides 7600]	XP_011322551.1 hypothetical protein FGSG_03207 [Fusarium graminearum PH-1]
g04225	-2.21035	NP_010499.1 Upc2p [Saccharomyces cerevisiae S288C]	XP_001728451.2 hypothetical protein NCU10597 [Neurospora crassa OR74A]	XP_046132045.1 uncharacterized protein B0J15DRAFT_582001 [Fusarium solani]	XP_031041390.1 uncharacterized protein FOYG_06025 [Fusarium oxysporum NRRL 32931]	XP_023427278.1 uncharacterized protein FFUJ_02120 [Fusarium fujikuroi IMI 58289]	XP_018760474.1 hypothetical protein FVEG_12536 [Fusarium verticillioides 7600]	XP_011323065.1 hypothetical protein FGSG_11561 [Fusarium graminearum PH-1]
g06261	-1.41089	NP_010499.1 Upc2p [Saccharomyces cerevisiae S288C]	XP_001728451.2 hypothetical protein NCU10597 [Neurospora crassa OR74A]	XP_046128097.1 uncharacterized protein B0J15DRAFT_552173 [Fusarium solani]	XP_031045007.1 uncharacterized protein FOYG_04922 [Fusarium oxysporum NRRL 32931]	XP_023427278.1 uncharacterized protein FFUJ_02120 [Fusarium fujikuroi IMI 58289]	XP_018760474.1 hypothetical protein FVEG_12536 [Fusarium verticillioides 7600]	XP_011323338.1 hypothetical protein FGSG_04873 [Fusarium graminearum PH-1]
g13677	-2.16625	---	XP_959839.1 cytochrome P450 monooxygenase [Neurospora crassa OR74A]	XP_046123650.1 cytochrome P450 [Fusarium solani]	XP_031036212.1 uncharacterized protein FOYG_11513 [Fusarium oxysporum NRRL 32931]	XP_023433125.1 related to pisatin demethylase [Fusarium fujikuroi IMI 58289]	XP_018760510.1 hypothetical protein FVEG_12563 [Fusarium verticillioides 7600]	XP_011317604.1 hypothetical protein FGSG_01767 [Fusarium graminearum PH-1]
g02357	-3.65017	NP_012136.1 Asg1p [Saccharomyces cerevisiae S288C]	XP_964064.3 C6 transcription factor [Neurospora crassa OR74A]	XP_046125160.1 fungal-specific transcription factor domain-containing protein [Fusarium solani]	XP_031048829.1 uncharacterized protein FOYG_03838 [Fusarium oxysporum NRRL 32931]	XP_023427371.1 uncharacterized protein FFUJ_02223 [Fusarium fujikuroi IMI 58289]	XP_018760574.1 hypothetical protein FVEG_12606 [Fusarium verticillioides 7600]	XP_011321904.1 hypothetical protein FGSG_03783 [Fusarium graminearum PH-1]
g13065	-7.87845	NP_012136.1 Asg1p [Saccharomyces cerevisiae S288C]	XP_956425.1 COL-23 [Neurospora crassa OR74A]	XP_046134818.1 uncharacterized protein B0J15DRAFT_522980 [Fusarium solani]	XP_031048828.1 uncharacterized protein FOYG_03838 [Fusarium oxysporum NRRL 32931]	XP_023427371.1 uncharacterized protein FFUJ_02223 [Fusarium fujikuroi IMI 58289]	XP_018760573.1 hypothetical protein FVEG_12606 [Fusarium verticillioides 7600]	XP_011321904.1 hypothetical protein FGSG_03783 [Fusarium graminearum PH-1]
g04660	-1.57678	---	---	XP_046132482.1 uncharacterized protein B0J15DRAFT_492440 [Fusarium solani]	XP_031048784.1 uncharacterized protein FOYG_03796 [Fusarium oxysporum NRRL 32931]	XP_023427416.1 uncharacterized protein FFUJ_02270 [Fusarium fujikuroi IMI 58289]	XP_018760649.1 hypothetical protein FVEG_12674 [Fusarium verticillioides 7600]	XP_011327394.1 hypothetical protein FGSG_07609 [Fusarium graminearum PH-1]
g12579	-2.02468	NP_013199.1 Cha4p [Saccharomyces cerevisiae S288C]	---	XP_046126339.1 putative fungal-specific transcription factor [Fusarium solani]	XP_031048689.1 uncharacterized protein FOYG_03721 [Fusarium oxysporum NRRL 32931]	XP_023427496.1 related to Transcriptional activator of proteases prtT [Fusarium fujikuroi IMI 58289]	XP_018760733.1 hypothetical protein FVEG_12737 [Fusarium verticillioides 7600]	XP_011317648.1 hypothetical protein FGSG_01808 [Fusarium graminearum PH-1]
g10143	-1.00623	NP_013114.1 Ppr1p [Saccharomyces cerevisiae S288C]	XP_964064.3 C6 transcription factor [Neurospora crassa OR74A]	XP_046133910.1 uncharacterized protein B0J15DRAFT_487890 [Fusarium solani]	XP_031030048.1 uncharacterized protein FOYG_15408 [Fusarium oxysporum NRRL 32931]	XP_023437515.1 uncharacterized protein FFUJ_11491 [Fusarium fujikuroi IMI 58289]	XP_018760883.1 hypothetical protein FVEG_12838 [Fusarium verticillioides 7600]	XP_011321904.1 hypothetical protein FGSG_03783 [Fusarium graminearum PH-1]
g02272	-1.04562	---	XP_957114.1 hypothetical protein NCU05128 [Neurospora crassa OR74A]	XP_046125060.1 cytochrome P450, partial [Fusarium solani]	XP_031029936.1 uncharacterized protein FOYG_15307 [Fusarium oxysporum NRRL 32931]	XP_023437455.1 related to cytochrome p450 7a1 [Fusarium fujikuroi IMI 58289]	XP_018760966.1 hypothetical protein FVEG_12894 [Fusarium verticillioides 7600]	XP_011321831.1 hypothetical protein FGSG_12371 [Fusarium graminearum PH-1]
g05314	2.88887	---	XP_959490.1 hypothetical protein NCU09565 [Neurospora crassa OR74A]	XP_046125060.1 cytochrome P450, partial [Fusarium solani]	XP_031029936.1 uncharacterized protein FOYG_15307 [Fusarium oxysporum NRRL 32931]	XP_023437455.1 related to cytochrome p450 7a1 [Fusarium fujikuroi IMI 58289]	XP_018760966.1 hypothetical protein FVEG_12894 [Fusarium verticillioides 7600]	XP_011317990.1 hypothetical protein FGSG_02114 [Fusarium graminearum PH-1]
g10466	3.40477	---	XP_959490.1 hypothetical protein NCU09565 [Neurospora crassa OR74A]	XP_046125060.1 cytochrome P450, partial [Fusarium solani]	XP_031029936.1 uncharacterized protein FOYG_15307 [Fusarium oxysporum NRRL 32931]	XP_023437455.1 related to cytochrome p450 7a1 [Fusarium fujikuroi IMI 58289]	XP_018760966.1 hypothetical protein FVEG_12894 [Fusarium verticillioides 7600]	XP_011317990.1 hypothetical protein FGSG_02114 [Fusarium graminearum PH-1]
g13786	2.19725	---	XP_011393608.1 tripeptidyl-peptidase [Neurospora crassa OR74A]	XP_046129809.1 peptidase S8/S53 domain-containing protein [Fusarium solani]	XP_031029935.1 uncharacterized protein FOYG_15306 [Fusarium oxysporum NRRL 32931]	XP_023437456.1 related to tripeptidyl-peptidase I [Fusarium fujikuroi IMI 58289]	XP_018760967.1 hypothetical protein FVEG_12895 [Fusarium verticillioides 7600]	XP_011322707.1 hypothetical protein FGSG_03072 [Fusarium graminearum PH-1]
g10686	1.41719	NP_116612.1 ferroxidase FET5 [Saccharomyces cerevisiae S288C]	XP_964078.2 Lcc1 [Neurospora crassa OR74A]	XP_046126238.1 multicopper oxidase-domain-containing protein [Fusarium solani]	XP_031030020.1 uncharacterized protein FOYG_15377 [Fusarium oxysporum NRRL 32931]	XP_023437418.1 related to laccase precursor [Fusarium fujikuroi IMI 58289]	XP_018761010.1 hypothetical protein FVEG_12929 [Fusarium verticillioides 7600]	XP_011327472.1 hypothetical protein FGSG_13185 [Fusarium graminearum PH-1]
g08267	-7.43644	NP_011258.2 alcohol dehydrogenase ADH4 [Saccharomyces cerevisiae S288C]	---	XP_046139796.1 alcohol dehydrogenase [Fusarium solani]	XP_031029893.1 uncharacterized protein FOYG_15267 [Fusarium oxysporum NRRL 32931]	XP_023437275.1 related to aldehyde-alcohol dehydrogenase [Fusarium fujikuroi IMI 58289]	XP_018761156.1 hypothetical protein FVEG_13044 [Fusarium verticillioides 7600]	XP_011322288.1 hypothetical protein FGSG_03431 [Fusarium graminearum PH-1]
g02315	-4.03141	---	XP_958167.1 hypothetical protein NCU09636 [Neurospora crassa OR74A]	XP_046125096.1 cytochrome P450 [Fusarium solani]	XP_031029905.1 uncharacterized protein FOYG_15279 [Fusarium oxysporum NRRL 32931]	XP_023437267.1 related to TRI13-cytochrome P450 [Fusarium fujikuroi IMI 58289]	XP_018761169.1 hypothetical protein FVEG_13054 [Fusarium verticillioides 7600]	XP_011321817.1 hypothetical protein FGSG_03860 [Fusarium graminearum PH-1]
g07625	-1.26325	NP_011871.1 sterol 14-demethylase [Saccharomyces cerevisiae S288C]	XP_959490.1 hypothetical protein NCU09565 [Neurospora crassa OR74A]	XP_046125656.1 cytochrome P450 [Fusarium solani]	XP_031038461.1 uncharacterized protein FOYG_10367 [Fusarium oxysporum NRRL 32931]	XP_023431693.1 related to cytochrome P450 8B1 [Fusarium fujikuroi IMI 58289]	XP_018761313.1 hypothetical protein FVEG_13169 [Fusarium verticillioides 7600]	XP_011322934.1 hypothetical protein FGSG_02872 [Fusarium graminearum PH-1]
g10616	-3.32213	---	XP_959490.1 hypothetical protein NCU09565 [Neurospora crassa OR74A]	XP_046126153.1 cytochrome P450 [Fusarium solani]	XP_031036801.1 uncharacterized protein FOYG_09262 [Fusarium oxysporum NRRL 32931]	XP_023431693.1 related to cytochrome P450 8B1 [Fusarium fujikuroi IMI 58289]	XP_018761313.1 hypothetical protein FVEG_13169 [Fusarium verticillioides 7600]	XP_011320620.1 hypothetical protein FGSG_08191 [Fusarium graminearum PH-1]
g13366	-2.34297	---	XP_963745.2 integral membrane protein [Neurospora crassa OR74A]	XP_046126895.1 uncharacterized protein B0J15DRAFT_501857 [Fusarium solani]	XP_031028533.1 uncharacterized protein FOYG_17250 [Fusarium oxysporum NRRL 32931]	XP_023431678.1 uncharacterized protein FFUJ_05496 [Fusarium fujikuroi IMI 58289]	XP_018761324.1 hypothetical protein FVEG_13179 [Fusarium verticillioides 7600]	XP_011318071.1 hypothetical protein FGSG_02184 [Fusarium graminearum PH-1]
g02376	-3.46741	NP_011760.3 succinate--CoA ligase (GDP-forming) subunit beta [Saccharomyces cerevisiae S288C]	XP_963313.1 succinyl-CoA ligase beta-chain [Neurospora crassa OR74A]	XP_046126672.1 uncharacterized protein B0J15DRAFT_404018 [Fusarium solani]	XP_031049026.1 uncharacterized protein FOYG_00007 [Fusarium oxysporum NRRL 32931]	XP_023431631.1 probable beta-succinyl CoA synthetase precursor [Fusarium fujikuroi IMI 58289]	XP_018761389.1 hypothetical protein FVEG_13237 [Fusarium verticillioides 7600]	XP_011327732.1 hypothetical protein FGSG_13240 [Fusarium graminearum PH-1]
g10700	-1.55816	---	---	XP_046126226.1 uncharacterized protein B0J15DRAFT_141653 [Fusarium solani]	XP_031038553.1 uncharacterized protein FOYG_10442 [Fusarium oxysporum NRRL 32931]	XP_023431610.1 uncharacterized protein FFUJ_05422 [Fusarium fujikuroi IMI 58289]	XP_018761413.1 hypothetical protein FVEG_13258 [Fusarium verticillioides 7600]	---
g12299	1.35606	NP_013610.1 Arg81p [Saccharomyces cerevisiae S288C]	XP_962889.2 acriflavine sensitivity control protein acr-2 [Neurospora crassa OR74A]	XP_046128161.1 fungal-specific transcription factor domain-containing protein [Fusarium solani]	XP_031038553.1 uncharacterized protein FOYG_10442 [Fusarium oxysporum NRRL 32931]	XP_023431610.1 uncharacterized protein FFUJ_05422 [Fusarium fujikuroi IMI 58289]	XP_018761413.1 hypothetical protein FVEG_13258 [Fusarium verticillioides 7600]	XP_011318295.1 hypothetical protein FGSG_02384 [Fusarium graminearum PH-1]
g07934	-4.10956	NP_013145.1 indolepyruvate decarboxylase 1 [Saccharomyces cerevisiae S288C]	XP_959717.3 pyruvate decarboxylase [Neurospora crassa OR74A]	XP_046139464.1 thiamine diphosphate-binding protein [Fusarium solani]	XP_031029856.1 pyruvate decarboxylase [Fusarium oxysporum NRRL 32931]	XP_023425346.1 related to pyruvate decarboxylase [Fusarium fujikuroi IMI 58289]	XP_018761513.1 hypothetical protein FVEG_13338 [Fusarium verticillioides 7600]	XP_011325750.1 hypothetical protein FGSG_13946 [Fusarium graminearum PH-1]
g05223	-1.01998	NP_010690.1 putative cytochrome P450 [Saccharomyces cerevisiae S288C]	XP_963842.1 cytochrome P450 monooxygenase [Neurospora crassa OR74A]	XP_046123650.1 cytochrome P450 [Fusarium solani]	XP_031031641.1 uncharacterized protein FOYG_14822 [Fusarium oxysporum NRRL 32931]	XP_023434820.1 related to pisatin demethylase (cytochrome P450) [Fusarium fujikuroi IMI 58289]	XP_018761534.1 hypothetical protein FVEG_13355 [Fusarium verticillioides 7600]	XP_011325714.1 hypothetical protein FGSG_11498 [Fusarium graminearum PH-1]
g05436	1.06186	---	XP_959048.3 SAH-3 [Neurospora crassa OR74A]	XP_046124909.1 uncharacterized protein B0J15DRAFT_529942 [Fusarium solani]	XP_031031649.1 uncharacterized protein FOYG_14827 [Fusarium oxysporum NRRL 32931]	XP_023434826.1 uncharacterized protein FFUJ_12640 [Fusarium fujikuroi IMI 58289]	XP_018761541.1 hypothetical protein FVEG_13362 [Fusarium verticillioides 7600]	XP_011322157.1 hypothetical protein FGSG_03551 [Fusarium graminearum PH-1]
g12933	3.28275	---	---	XP_046133910.1 uncharacterized protein B0J15DRAFT_487890 [Fusarium solani]	XP_031031649.1 uncharacterized protein FOYG_14827 [Fusarium oxysporum NRRL 32931]	XP_023434826.1 uncharacterized protein FFUJ_12640 [Fusarium fujikuroi IMI 58289]	XP_018761541.1 hypothetical protein FVEG_13362 [Fusarium verticillioides 7600]	---
g02418	6.84946	NP_116612.1 ferroxidase FET5 [Saccharomyces cerevisiae S288C]	XP_962436.2 Lcc2 [Neurospora crassa OR74A]	XP_046125222.1 multicopper oxidase-domain-containing protein [Fusarium solani]	XP_031035335.1 uncharacterized protein FOYG_10961 [Fusarium oxysporum NRRL 32931]	XP_023433573.1 related to laccase 2 [Fusarium fujikuroi IMI 58289]	XP_018761589.1 hypothetical protein FVEG_13405 [Fusarium verticillioides 7600]	XP_011325797.1 hypothetical protein FGSG_11427 [Fusarium graminearum PH-1]
g02419	8.71525	NP_116612.1 ferroxidase FET5 [Saccharomyces cerevisiae S288C]	XP_962436.2 Lcc2 [Neurospora crassa OR74A]	XP_046125222.1 multicopper oxidase-domain-containing protein [Fusarium solani]	XP_031035335.1 uncharacterized protein FOYG_10961 [Fusarium oxysporum NRRL 32931]	XP_023433573.1 related to laccase 2 [Fusarium fujikuroi IMI 58289]	XP_018761589.1 hypothetical protein FVEG_13405 [Fusarium verticillioides 7600]	XP_011325797.1 hypothetical protein FGSG_11427 [Fusarium graminearum PH-1]
g02228	-1.68516	---	XP_011393807.1 TAH-1 [Neurospora crassa OR74A]	XP_046131103.1 uncharacterized protein B0J15DRAFT_495073 [Fusarium solani]	XP_031031764.1 uncharacterized protein FOYG_14934 [Fusarium oxysporum NRRL 32931]	XP_023434950.1 related to C6 transcription factor [Fusarium fujikuroi IMI 58289]	XP_018761636.1 hypothetical protein FVEG_13443 [Fusarium verticillioides 7600]	XP_011322529.1 hypothetical protein FGSG_03226 [Fusarium graminearum PH-1]
g12948	-11.6514	---	XP_961698.3 benzoate 4-monooxygenase [Neurospora crassa OR74A]	XP_046134701.1 cytochrome P450 [Fusarium solani]	XP_031040991.1 uncharacterized protein FOYG_08973 [Fusarium oxysporum NRRL 32931]	XP_023434954.1 related to benzoate 4-monooxygenase cytochrome P450 [Fusarium fujikuroi IMI 58289]	XP_018761642.1 hypothetical protein FVEG_13449 [Fusarium verticillioides 7600]	XP_011324398.1 hypothetical protein FGSG_05806 [Fusarium graminearum PH-1]
g04543	-2.15964	---	---	XP_046132349.1 uncharacterized protein B0J15DRAFT_282493 [Fusarium solani]	XP_031031840.1 uncharacterized protein FOYG_15005 [Fusarium oxysporum NRRL 32931]	XP_023435013.1 related to endothelin-converting enzyme 1 [Fusarium fujikuroi IMI 58289]	XP_018761695.1 hypothetical protein FVEG_13496 [Fusarium verticillioides 7600]	XP_011318714.1 hypothetical protein FGSG_02748 [Fusarium graminearum PH-1]
g11263	2.52965	---	---	XP_046123925.1 extracellular metallo proteinase MEP [Fusarium solani]	XP_031032954.1 uncharacterized protein FOYG_13814 [Fusarium oxysporum NRRL 32931]	XP_023436464.1 probable extracellular elastinolytic metalloproteinase precursor [Fusarium fujikuroi IMI 58289]	XP_018761850.1 hypothetical protein FVEG_13630 [Fusarium verticillioides 7600]	XP_011322248.1 extracellular elastinolytic metalloproteinase precursor [Fusarium graminearum PH-1]
g05561	-5.70357	NP_010690.1 putative cytochrome P450 [Saccharomyces cerevisiae S288C]	XP_956085.2 pisatin demethylase [Neurospora crassa OR74A]	XP_046127659.1 cytochrome P450 [Fusarium solani]	XP_031032965.1 uncharacterized protein FOYG_13825 [Fusarium oxysporum NRRL 32931]	XP_023436455.1 related to pisatin demethylase cytochrome P450 [Fusarium fujikuroi IMI 58289]	XP_018761861.1 hypothetical protein FVEG_13640 [Fusarium verticillioides 7600]	XP_011317580.1 hypothetical protein FGSG_01745 [Fusarium graminearum PH-1]
g01326	-2.08143	---	XP_957004.1 hypothetical protein NCU00017 [Neurospora crassa OR74A]	XP_046126895.1 uncharacterized protein B0J15DRAFT_501857 [Fusarium solani]	XP_031028350.1 uncharacterized protein FOYG_17412 [Fusarium oxysporum NRRL 32931]	XP_023431678.1 uncharacterized protein FFUJ_05496 [Fusarium fujikuroi IMI 58289]	XP_018762042.1 hypothetical protein FVEG_13792 [Fusarium verticillioides 7600]	XP_011318071.1 hypothetical protein FGSG_02184 [Fusarium graminearum PH-1]
g07989	-3.12752	---	---	XP_046139518.1 fungal-specific transcription factor domain-containing protein [Fusarium solani]	XP_031048746.1 uncharacterized protein FOYG_03766 [Fusarium oxysporum NRRL 32931]	XP_023427449.1 uncharacterized protein FFUJ_02304 [Fusarium fujikuroi IMI 58289]	XP_018762046.1 hypothetical protein FVEG_13797 [Fusarium verticillioides 7600]	XP_011327355.1 hypothetical protein FGSG_07575 [Fusarium graminearum PH-1]
g05617	-4.44601	NP_015076.1 galactose-responsive transcription factor GAL4 [Saccharomyces cerevisiae S288C]	XP_962712.2 fungal specific transcription factor domain-containing protein [Neurospora crassa OR74A]	XP_046124209.1 fungal-specific transcription factor domain-containing protein [Fusarium solani]	XP_031031594.1 uncharacterized protein FOYG_14771 [Fusarium oxysporum NRRL 32931]	XP_023434779.1 uncharacterized protein FFUJ_12592 [Fusarium fujikuroi IMI 58289]	XP_018762234.1 hypothetical protein FVEG_13844 [Fusarium verticillioides 7600]	XP_011324378.1 hypothetical protein FGSG_12813 [Fusarium graminearum PH-1]
g02025	2.60916	NP_011871.1 sterol 14-demethylase [Saccharomyces cerevisiae S288C]	XP_001728506.2 hypothetical protein NCU11030 [Neurospora crassa OR74A]	XP_046130859.1 cytochrome P450 [Fusarium solani]	XP_031031540.1 uncharacterized protein FOYG_14717 [Fusarium oxysporum NRRL 32931]	XP_023434741.1 related to pisatin demethylase cytochrome P450 [Fusarium fujikuroi IMI 58289]	XP_018762287.1 hypothetical protein FVEG_13880 [Fusarium verticillioides 7600]	XP_011327442.1 hypothetical protein FGSG_13176 [Fusarium graminearum PH-1]
g03765	-6.97646	NP_015076.1 galactose-responsive transcription factor GAL4 [Saccharomyces cerevisiae S288C]	XP_962712.2 fungal specific transcription factor domain-containing protein [Neurospora crassa OR74A]	XP_046125278.1 fungal-specific transcription factor domain-containing protein [Fusarium solani]	XP_031028822.1 uncharacterized protein FOYG_16969 [Fusarium oxysporum NRRL 32931]	XP_023436016.1 related to Put3p and to hypothetical protein YJL206c [Fusarium fujikuroi IMI 58289]	XP_018762322.1 hypothetical protein FVEG_13907 [Fusarium verticillioides 7600]	XP_011319646.1 hypothetical protein FGSG_10639 [Fusarium graminearum PH-1]
g05048	-5.4912	---	XP_964343.2 catechol dioxygenase [Neurospora crassa OR74A]	XP_046125338.1 Intradiol ring-cleavage dioxygenase [Fusarium solani]	XP_031031504.1 uncharacterized protein FOYG_14677 [Fusarium oxysporum NRRL 32931]	XP_023434713.1 probable hydroxyquinol-1,2-dioxygenase [Fusarium fujikuroi IMI 58289]	XP_018762323.1 hypothetical protein FVEG_13908 [Fusarium verticillioides 7600]	XP_011325892.1 hypothetical protein FGSG_11347 [Fusarium graminearum PH-1]
g12806	1.56905	NP_012136.1 Asg1p [Saccharomyces cerevisiae S288C]	XP_011393089.1 hypothetical protein NCU03120 [Neurospora crassa OR74A]	XP_046134478.1 uncharacterized protein B0J15DRAFT_591763 [Fusarium solani]	XP_031050046.1 uncharacterized protein FOYG_00807 [Fusarium oxysporum NRRL 32931]	XP_023434630.1 uncharacterized protein FFUJ_12430 [Fusarium fujikuroi IMI 58289]	XP_018762415.1 hypothetical protein FVEG_13978 [Fusarium verticillioides 7600]	XP_011327425.1 hypothetical protein FGSG_07638 [Fusarium graminearum PH-1]
g11341	1.21398	NP_010690.1 putative cytochrome P450 [Saccharomyces cerevisiae S288C]	XP_011394167.1 benzoate 4-monooxygenase cytochrome P450 [Neurospora crassa OR74A]	XP_046131839.1 cytochrome P450 [Fusarium solani]	XP_031028917.1 uncharacterized protein FOYG_16800 [Fusarium oxysporum NRRL 32931]	XP_023426806.1 related to pisatin demethylase / cytochrome P450 monooxygenase [Fusarium fujikuroi IMI 58289]	XP_018762441.1 hypothetical protein FVEG_14002 [Fusarium verticillioides 7600]	XP_011322811.1 hypothetical protein FGSG_02982 [Fusarium graminearum PH-1]
g05247	-5.68242	---	XP_964243.3 C6 zinc finger protein [Neurospora crassa OR74A]	XP_046123329.1 uncharacterized protein B0J15DRAFT_473384 [Fusarium solani]	XP_031047441.1 uncharacterized protein FOYG_02965 [Fusarium oxysporum NRRL 32931]	XP_023428077.1 probable transcription factor Pig1p [Fusarium fujikuroi IMI 58289]	XP_018762145.1 hypothetical protein FVEG_14062 [Fusarium verticillioides 7600]	XP_011323296.1 hypothetical protein FGSG_12632 [Fusarium graminearum PH-1]
g07751	-2.34584	---	XP_958980.2 C6 transcription factor [Neurospora crassa OR74A]	XP_046124084.1 fungal-specific transcription factor domain-containing protein [Fusarium solani]	XP_031036587.1 uncharacterized protein FOYG_09071 [Fusarium oxysporum NRRL 32931]	XP_023432772.1 related to Zn(II)2Cys6 transcriptional activator [Fusarium fujikuroi IMI 58289]	XP_018762493.1 hypothetical protein FVEG_14130 [Fusarium verticillioides 7600]	XP_011319886.1 hypothetical protein FGSG_08828 [Fusarium graminearum PH-1]
g04247	1.36463	---	XP_962670.2 cutinase transcription factor 1 alpha [Neurospora crassa OR74A]	XP_046132038.1 fungal-specific transcription factor domain-containing protein [Fusarium solani]	XP_031036573.1 uncharacterized protein FOYG_09057 [Fusarium oxysporum NRRL 32931]	XP_023432783.1 related to cutinase transcription factor 1 beta [Fusarium fujikuroi IMI 58289]	XP_018762496.1 hypothetical protein FVEG_14132 [Fusarium verticillioides 7600]	XP_011320790.1 hypothetical protein FGSG_08034 [Fusarium graminearum PH-1]
g04659	-5.89858	NP_013728.1 C-22 sterol desaturase [Saccharomyces cerevisiae S288C]	XP_959671.3 benzoate 4-monooxygenase cytochrome P450 [Neurospora crassa OR74A]	XP_046132479.1 cytochrome P450 [Fusarium solani]	XP_031036584.1 uncharacterized protein FOYG_09068 [Fusarium oxysporum NRRL 32931]	XP_023432775.1 related to isotrichodermin C-15 hydroxylase (cytochrome P-450 monooxygenase CYP65A1) [Fusarium fujikuroi IMI 58289]	XP_018762507.1 hypothetical protein FVEG_14141 [Fusarium verticillioides 7600]	XP_011320806.1 hypothetical protein FGSG_08023 [Fusarium graminearum PH-1]
g08233	-5.92103	NP_010690.1 putative cytochrome P450 [Saccharomyces cerevisiae S288C]	XP_959671.3 benzoate 4-monooxygenase cytochrome P450 [Neurospora crassa OR74A]	XP_046139791.1 cytochrome P450 [Fusarium solani]	XP_031034820.1 uncharacterized protein FOYG_10571 [Fusarium oxysporum NRRL 32931]	XP_023432775.1 related to isotrichodermin C-15 hydroxylase (cytochrome P-450 monooxygenase CYP65A1) [Fusarium fujikuroi IMI 58289]	XP_018762507.1 hypothetical protein FVEG_14141 [Fusarium verticillioides 7600]	XP_011320806.1 hypothetical protein FGSG_08023 [Fusarium graminearum PH-1]
g10800	1.92389	NP_010690.1 putative cytochrome P450 [Saccharomyces cerevisiae S288C]	XP_959671.3 benzoate 4-monooxygenase cytochrome P450 [Neurospora crassa OR74A]	XP_046124871.1 cytochrome P450 [Fusarium solani]	XP_031036584.1 uncharacterized protein FOYG_09068 [Fusarium oxysporum NRRL 32931]	XP_023427321.1 related to isotrichodermin C-15 hydroxylase (cytochrome P-450 monooxygenase CYP65A1) [Fusarium fujikuroi IMI 58289]	XP_018762507.1 hypothetical protein FVEG_14141 [Fusarium verticillioides 7600]	XP_011322169.1 isotrichodermin C-15 hydroxylase [Fusarium graminearum PH-1]

## Sheet: MF_Oxidoreductase 
Supplementary Table S8. Enriched genes in gene ontology (GO) terms within the “molecular function” category .
Gene-ID	Fold Change	Saccharomyces cerevisiae S288C	Neurospora crassa OR74A	Fusarium solani	Fusarium oxysporum NRRL 32931	Fusarium fujikuroi IMI 58289	Fusarium verticillioides 7600	Fusarium graminearum PH-1
g05698	2.47778	---	XP_960716.1 oxidoreductase [Neurospora crassa OR74A]	XP_046127490.1 uncharacterized protein B0J15DRAFT_87852 [Fusarium solani]	XP_031041111.1 uncharacterized protein FOYG_05778 [Fusarium oxysporum NRRL 32931]	XP_023425404.1 related to leucoanthocyanidin dioxygenase [Fusarium fujikuroi IMI 58289]	XP_018741983.1 hypothetical protein FVEG_00009 [Fusarium verticillioides 7600]	XP_011323105.1 hypothetical protein FGSG_11522 [Fusarium graminearum PH-1]
g04407	-13.4582	NP_012852.1 Osi1p [Saccharomyces cerevisiae S288C]	XP_961868.1 short chain dehydrogenase/reductase SDR [Neurospora crassa OR74A]	XP_046132204.1 uncharacterized protein B0J15DRAFT_582160 [Fusarium solani]	XP_031030677.1 uncharacterized protein FOYG_15975 [Fusarium oxysporum NRRL 32931]	XP_023425429.1 related to protoporphyrinogen oxidase [Fusarium fujikuroi IMI 58289]	XP_018742020.1 hypothetical protein FVEG_00034 [Fusarium verticillioides 7600]	XP_011322749.1 hypothetical protein FGSG_03036 [Fusarium graminearum PH-1]
g06274	-5.4878	NP_011258.2 alcohol dehydrogenase ADH4 [Saccharomyces cerevisiae S288C]	XP_957693.2 NAD-dependent methanol dehydrogenase [Neurospora crassa OR74A]	XP_046128094.1 uncharacterized protein B0J15DRAFT_500233 [Fusarium solani]	XP_031034858.1 alcohol dehydrogenase ADH4 [Fusarium oxysporum NRRL 32931]	XP_023433858.1 ADH4-Alcohol dehydrogenase IV [Fusarium fujikuroi IMI 58289]	XP_018742121.1 hypothetical protein FVEG_00114 [Fusarium verticillioides 7600]	XP_011322288.1 hypothetical protein FGSG_03431 [Fusarium graminearum PH-1]
g10354	-2.81542	---	XP_960108.2 aryl-alcohol dehydrogenase [Neurospora crassa OR74A]	XP_046133706.1 uncharacterized protein B0J15DRAFT_487456 [Fusarium solani]	XP_031041328.1 uncharacterized protein FOYG_05973 [Fusarium oxysporum NRRL 32931]	XP_023425203.1 related to alcohol oxidase [Fusarium fujikuroi IMI 58289]	XP_018742243.1 hypothetical protein FVEG_00217 [Fusarium verticillioides 7600]	XP_011315818.1 hypothetical protein FGSG_00200 [Fusarium graminearum PH-1]
g12780	-7.15249	---	XP_011394932.1 ent-kaurene oxidase [Neurospora crassa OR74A]	XP_046140705.1 cytochrome P450 [Fusarium solani]	XP_031041387.1 uncharacterized protein FOYG_06022 [Fusarium oxysporum NRRL 32931]	XP_023425159.1 probable cycloheximide-inducible protein CIP70 (cytochrome P450 family) [Fusarium fujikuroi IMI 58289]	XP_018742292.1 hypothetical protein FVEG_00258 [Fusarium verticillioides 7600]	XP_011317717.1 hypothetical protein FGSG_01868 [Fusarium graminearum PH-1]
g01406	-1.82885	NP_011476.1 carbonyl reductase (NADPH-dependent) [Saccharomyces cerevisiae S288C]	XP_958221.2 hypothetical protein NCU06951 [Neurospora crassa OR74A]	XP_046126815.1 uncharacterized protein B0J15DRAFT_566053 [Fusarium solani]	XP_031034803.1 uncharacterized protein FOYG_10556 [Fusarium oxysporum NRRL 32931]	XP_023435999.1 fumonisin cluster-short-chain Dehydrogenase [Fusarium fujikuroi IMI 58289]	XP_018742395.1 hypothetical protein FVEG_00324 [Fusarium verticillioides 7600]	XP_011323158.1 hypothetical protein FGSG_04719 [Fusarium graminearum PH-1]
g01851	-9.00224	NP_011476.1 carbonyl reductase (NADPH-dependent) [Saccharomyces cerevisiae S288C]	XP_958221.2 hypothetical protein NCU06951 [Neurospora crassa OR74A]	XP_046130630.1 uncharacterized protein B0J15DRAFT_535806 [Fusarium solani]	XP_031029184.1 dihydroflavonol-4-reductase [Fusarium oxysporum NRRL 32931]	XP_023431574.1 related to aldehyde reductase II [Fusarium fujikuroi IMI 58289]	XP_018742395.1 hypothetical protein FVEG_00324 [Fusarium verticillioides 7600]	XP_011317285.1 hypothetical protein FGSG_01476 [Fusarium graminearum PH-1]
g15296	-1.63138	NP_012302.3 sepiapterin reductase family protein IRC24 [Saccharomyces cerevisiae S288C]	XP_001728478.1 3-hydroxyacyl-CoA dehydrogenase [Neurospora crassa OR74A]	XP_046138051.1 D-isomer specific 2-hydroxyacid dehydrogenase [Fusarium solani]	XP_031041521.1 uncharacterized protein FOYG_06133 [Fusarium oxysporum NRRL 32931]	XP_023425056.1 probable 3-hydroxyacyl-CoA dehydrogenase [Fusarium fujikuroi IMI 58289]	XP_018742458.1 hypothetical protein FVEG_00365 [Fusarium verticillioides 7600]	XP_011316522.1 3-hydroxyacyl-CoA dehydrogenase type-2 [Fusarium graminearum PH-1]
g15102	-1.61775	---	XP_965006.3 oxidoreductase [Neurospora crassa OR74A]	XP_046138288.1 uncharacterized protein B0J15DRAFT_384387 [Fusarium solani]	XP_031042032.1 uncharacterized protein FOYG_06447 [Fusarium oxysporum NRRL 32931]	XP_023424788.1 related to flavonol synthase-like protein [Fusarium fujikuroi IMI 58289]	XP_018742960.1 hypothetical protein FVEG_00660 [Fusarium verticillioides 7600]	XP_011316627.1 hypothetical protein FGSG_00893 [Fusarium graminearum PH-1]
g15100	-6.48354	---	XP_965608.1 hypothetical protein NCU02926 [Neurospora crassa OR74A]	XP_046138291.1 uncharacterized protein B0J15DRAFT_384189 [Fusarium solani]	XP_031042029.1 uncharacterized protein FOYG_06445 [Fusarium oxysporum NRRL 32931]	XP_023424787.1 related to 6-hydroxy-D-nicotine oxidase [Fusarium fujikuroi IMI 58289]	XP_018742962.1 hypothetical protein FVEG_00662 [Fusarium verticillioides 7600]	XP_011316629.1 hypothetical protein FGSG_00895 [Fusarium graminearum PH-1]
g14799	-1.2223	NP_015452.1 pyridoxine 4-dehydrogenase [Saccharomyces cerevisiae S288C]	XP_958913.1 pyridoxal reductase [Neurospora crassa OR74A]	XP_046138628.1 NADP-dependent oxidoreductase domain-containing protein [Fusarium solani]	XP_031042464.1 uncharacterized protein FOYG_06710 [Fusarium oxysporum NRRL 32931]	XP_023424581.1 probable pyridoxine 4-dehydrogenase [Fusarium fujikuroi IMI 58289]	XP_018743335.1 hypothetical protein FVEG_00888 [Fusarium verticillioides 7600]	XP_011316094.1 hypothetical protein FGSG_00427 [Fusarium graminearum PH-1]
g14732	-1.65763	NP_012302.3 sepiapterin reductase family protein IRC24 [Saccharomyces cerevisiae S288C]	XP_011394443.1 hypothetical protein NCU16895 [Neurospora crassa OR74A]	XP_046138685.1 uncharacterized protein B0J15DRAFT_118612 [Fusarium solani]	XP_031042586.1 uncharacterized protein FOYG_06766 [Fusarium oxysporum NRRL 32931]	XP_023424532.1 dehydrogenase-like protein [Fusarium fujikuroi IMI 58289]	XP_018743448.1 hypothetical protein FVEG_00940 [Fusarium verticillioides 7600]	XP_011322247.1 hypothetical protein FGSG_12427 [Fusarium graminearum PH-1]
g14730	-1.35094	NP_010169.1 short-chain dehydrogenase/reductase [Saccharomyces cerevisiae S288C]	XP_963319.2 short chain dehydrogenase/reductase [Neurospora crassa OR74A]	XP_046138690.1 uncharacterized protein B0J15DRAFT_508197 [Fusarium solani]	XP_031042600.1 uncharacterized protein FOYG_06774 [Fusarium oxysporum NRRL 32931]	XP_023424525.1 related to a retinal short-chain dehydrogenase/reductase [Fusarium fujikuroi IMI 58289]	XP_018743455.1 hypothetical protein FVEG_00946 [Fusarium verticillioides 7600]	XP_011316161.1 hypothetical protein FGSG_00488 [Fusarium graminearum PH-1]
g14575	-1.91215	---	XP_964322.2 MGS207 protein [Neurospora crassa OR74A]	XP_046138845.1 uncharacterized protein B0J15DRAFT_589453 [Fusarium solani]	XP_031042939.1 uncharacterized protein FOYG_06930 [Fusarium oxysporum NRRL 32931]	XP_023424390.1 uncharacterized protein FFUJ_01151 [Fusarium fujikuroi IMI 58289]	XP_018743694.1 hypothetical protein FVEG_01095 [Fusarium verticillioides 7600]	XP_011316713.1 hypothetical protein FGSG_00971 [Fusarium graminearum PH-1]
g14564	-5.72601	---	---	XP_046138861.1 uncharacterized protein B0J15DRAFT_542163 [Fusarium solani]	XP_031042963.1 uncharacterized protein FOYG_06949 [Fusarium oxysporum NRRL 32931]	XP_023424374.1 related to dehydrogenase/reductase [Fusarium fujikuroi IMI 58289]	XP_018743719.1 hypothetical protein FVEG_01113 [Fusarium verticillioides 7600]	XP_011316738.1 hypothetical protein FGSG_00990 [Fusarium graminearum PH-1]
g02785	1.646	NP_010026.1 uncharacterized protein YCR102C [Saccharomyces cerevisiae S288C]	XP_965166.2 hypothetical protein NCU00973 [Neurospora crassa OR74A]	XP_046133467.1 chaperonin 10-like protein [Fusarium solani]	XP_031046977.1 uncharacterized protein FOYG_02725 [Fusarium oxysporum NRRL 32931]	XP_023424197.1 related to Zn-dependent oxidoreductases [Fusarium fujikuroi IMI 58289]	XP_018744035.1 hypothetical protein FVEG_01298 [Fusarium verticillioides 7600]	XP_011326243.1 hypothetical protein FGSG_06624 [Fusarium graminearum PH-1]
g14384	-4.09022	NP_014265.3 uncharacterized protein YNL134C [Saccharomyces cerevisiae S288C]	XP_965166.2 hypothetical protein NCU00973 [Neurospora crassa OR74A]	XP_046139052.1 chaperonin 10-like protein [Fusarium solani]	XP_031043319.1 uncharacterized protein FOYG_07153 [Fusarium oxysporum NRRL 32931]	XP_023424197.1 related to Zn-dependent oxidoreductases [Fusarium fujikuroi IMI 58289]	XP_018744035.1 hypothetical protein FVEG_01298 [Fusarium verticillioides 7600]	XP_011316942.1 hypothetical protein FGSG_01171 [Fusarium graminearum PH-1]
g13298	-2.45996	NP_013728.1 C-22 sterol desaturase [Saccharomyces cerevisiae S288C]	XP_958030.2 cytochrome P450 52A11 [Neurospora crassa OR74A]	XP_046135078.1 cytochrome P450 [Fusarium solani]	XP_031041045.1 uncharacterized protein FOYG_09023 [Fusarium oxysporum NRRL 32931]	XP_023424092.1 related to n-alkane-inducible cytochrome P450 [Fusarium fujikuroi IMI 58289]	XP_018744264.1 hypothetical protein FVEG_01415 [Fusarium verticillioides 7600]	XP_011317065.1 hypothetical protein FGSG_01284 [Fusarium graminearum PH-1]
g14265	-4.02377	NP_010690.1 putative cytochrome P450 [Saccharomyces cerevisiae S288C]	XP_958030.2 cytochrome P450 52A11 [Neurospora crassa OR74A]	XP_046139185.1 cytochrome P450 [Fusarium solani]	XP_031043561.1 uncharacterized protein FOYG_07284 [Fusarium oxysporum NRRL 32931]	XP_023424092.1 related to n-alkane-inducible cytochrome P450 [Fusarium fujikuroi IMI 58289]	XP_018744264.1 hypothetical protein FVEG_01415 [Fusarium verticillioides 7600]	XP_011317065.1 hypothetical protein FGSG_01284 [Fusarium graminearum PH-1]
g01663	1.73973	---	XP_011394947.1 uncharacterized protein NCU05500 [Neurospora crassa OR74A]	XP_046129314.1 FAD dependent oxidoreductase-domain-containing protein [Fusarium solani]	XP_031036668.1 uncharacterized protein FOYG_09144 [Fusarium oxysporum NRRL 32931]	XP_023432710.1 related to oxidoreductase [Fusarium fujikuroi IMI 58289]	XP_018744517.1 hypothetical protein FVEG_01578 [Fusarium verticillioides 7600]	XP_011328641.1 hypothetical protein FGSG_09145 [Fusarium graminearum PH-1]
g03761	3.02448	---	XP_011394947.1 uncharacterized protein NCU05500 [Neurospora crassa OR74A]	XP_046125646.1 FAD dependent oxidoreductase [Fusarium solani]	XP_031041052.1 uncharacterized protein FOYG_09030 [Fusarium oxysporum NRRL 32931]	XP_023432710.1 related to oxidoreductase [Fusarium fujikuroi IMI 58289]	XP_018744517.1 hypothetical protein FVEG_01578 [Fusarium verticillioides 7600]	XP_011319177.1 hypothetical protein FGSG_10229 [Fusarium graminearum PH-1]
g06478	1.23535	NP_014032.1 alcohol dehydrogenase ADH2 [Saccharomyces cerevisiae S288C]	XP_959388.1 reticulon-4-interacting protein 1 [Neurospora crassa OR74A]	XP_046124529.1 uncharacterized protein B0J15DRAFT_505028 [Fusarium solani]	XP_031036744.1 uncharacterized protein FOYG_09219 [Fusarium oxysporum NRRL 32931]	XP_023432643.1 related to quinone oxidoreductase [Fusarium fujikuroi IMI 58289]	XP_018744620.1 hypothetical protein FVEG_01639 [Fusarium verticillioides 7600]	XP_011320694.1 hypothetical protein FGSG_08125 [Fusarium graminearum PH-1]
g01111	-1.30201	NP_012046.4 N,N-dimethylaniline monooxygenase [Saccharomyces cerevisiae S288C]	XP_962942.1 dimethylaniline monooxygenase [Neurospora crassa OR74A]	XP_046136675.1 flavin monooxygenase-like protein [Fusarium solani]	XP_031036788.1 uncharacterized protein FOYG_09254 [Fusarium oxysporum NRRL 32931]	XP_023432600.1 flavin depend monooxygenase that catalyses the oxidation of rubrofusarin to 9-hydroxyrubrofusarin [Fusarium fujikuroi IMI 58289]	XP_018744670.1 hypothetical protein FVEG_01683 [Fusarium verticillioides 7600]	XP_011318236.1 hypothetical protein FGSG_02327 [Fusarium graminearum PH-1]
g13509	-8.63784	NP_014197.2 2,4-dienoyl-CoA reductase (NADPH) [Saccharomyces cerevisiae S288C]	XP_011395143.1 short chain dehydrogenase, variant [Neurospora crassa OR74A]	XP_046135393.1 uncharacterized protein B0J15DRAFT_390796 [Fusarium solani]	XP_031036845.1 uncharacterized protein FOYG_09302 [Fusarium oxysporum NRRL 32931]	XP_023432540.1 related to verA protein [Fusarium fujikuroi IMI 58289]	XP_018744747.1 hypothetical protein FVEG_01747 [Fusarium verticillioides 7600]	XP_011325820.1 hypothetical protein FGSG_11409 [Fusarium graminearum PH-1]
g06669	1.88866	NP_013043.1 sulfonate dioxygenase [Saccharomyces cerevisiae S288C]	XP_962940.2 alpha-ketoglutarate-dependent taurine dioxygenase [Neurospora crassa OR74A]	XP_046135609.1 uncharacterized protein B0J15DRAFT_575889 [Fusarium solani]	XP_031036886.1 uncharacterized protein FOYG_09340 [Fusarium oxysporum NRRL 32931]	XP_023432511.1 dioxygenase family protein [Fusarium fujikuroi IMI 58289]	XP_018744780.1 hypothetical protein FVEG_01776 [Fusarium verticillioides 7600]	XP_011320547.1 hypothetical protein FGSG_08255 [Fusarium graminearum PH-1]
g06649	-3.21146	NP_014458.1 ferric-chelate reductase [Saccharomyces cerevisiae S288C]	XP_959284.3 hypothetical protein NCU08194 [Neurospora crassa OR74A]	XP_046135603.1 uncharacterized protein B0J15DRAFT_543899 [Fusarium solani]	XP_031036898.1 uncharacterized protein FOYG_09351 [Fusarium oxysporum NRRL 32931]	XP_023432499.1 related to ferric-chelate reductase [Fusarium fujikuroi IMI 58289]	XP_018744790.1 hypothetical protein FVEG_01784 [Fusarium verticillioides 7600]	XP_011320527.1 hypothetical protein FGSG_13404 [Fusarium graminearum PH-1]
g06916	-2.60987	NP_010107.1 D-lactate dehydrogenase [Saccharomyces cerevisiae S288C]	XP_961030.1 hypothetical protein NCU01123 [Neurospora crassa OR74A]	XP_046135908.1 uncharacterized protein B0J15DRAFT_484556 [Fusarium solani]	XP_031037441.1 uncharacterized protein FOYG_09678 [Fusarium oxysporum NRRL 32931]	XP_023432241.1 6-hydroxy-D-nicotine oxidase family protein [Fusarium fujikuroi IMI 58289]	XP_018745271.1 hypothetical protein FVEG_02075 [Fusarium verticillioides 7600]	XP_011320367.1 hypothetical protein FGSG_08409 [Fusarium graminearum PH-1]
g05289	5.98614	---	XP_960108.2 aryl-alcohol dehydrogenase [Neurospora crassa OR74A]	XP_046135906.1 uncharacterized protein B0J15DRAFT_484551 [Fusarium solani]	XP_031037444.1 uncharacterized protein FOYG_09680 [Fusarium oxysporum NRRL 32931]	XP_023432243.1 related to alcohol oxidase [Fusarium fujikuroi IMI 58289]	XP_018745273.1 hypothetical protein FVEG_02077 [Fusarium verticillioides 7600]	XP_011320369.1 hypothetical protein FGSG_08407 [Fusarium graminearum PH-1]
g06912	-3.79158	---	XP_960108.2 aryl-alcohol dehydrogenase [Neurospora crassa OR74A]	XP_046135906.1 uncharacterized protein B0J15DRAFT_484551 [Fusarium solani]	XP_031037444.1 uncharacterized protein FOYG_09680 [Fusarium oxysporum NRRL 32931]	XP_023432243.1 related to alcohol oxidase [Fusarium fujikuroi IMI 58289]	XP_018745273.1 hypothetical protein FVEG_02077 [Fusarium verticillioides 7600]	XP_011320369.1 hypothetical protein FGSG_08407 [Fusarium graminearum PH-1]
g07058	1.3537	NP_013953.1 oxidoreductase [Saccharomyces cerevisiae S288C]	XP_959252.1 tetrahydroxynaphthalene reductase [Neurospora crassa OR74A]	XP_046136039.1 uncharacterized protein B0J15DRAFT_215461 [Fusarium solani]	XP_031037678.1 uncharacterized protein FOYG_09814 [Fusarium oxysporum NRRL 32931]	XP_023432132.1 related to 15-hydroxyprostaglandin dehydrogenase [Fusarium fujikuroi IMI 58289]	XP_018745522.1 hypothetical protein FVEG_02191 [Fusarium verticillioides 7600]	XP_011320241.1 hypothetical protein FGSG_08519 [Fusarium graminearum PH-1]
g07204	1.93497	NP_015026.1 ferric-chelate reductase [Saccharomyces cerevisiae S288C]	XP_964874.2 FreB protein [Neurospora crassa OR74A]	XP_046136213.1 ferric reductase like transmembrane component-domain-containing protein [Fusarium solani]	XP_031037688.1 uncharacterized protein FOYG_09823 [Fusarium oxysporum NRRL 32931]	XP_023432124.1 related to ferric reductase [Fusarium fujikuroi IMI 58289]	XP_018745532.1 hypothetical protein FVEG_02200 [Fusarium verticillioides 7600]	XP_011320233.1 hypothetical protein FGSG_13347 [Fusarium graminearum PH-1]
g07210	1.3962	---	XP_964874.2 FreB protein [Neurospora crassa OR74A]	XP_046136213.1 ferric reductase like transmembrane component-domain-containing protein [Fusarium solani]	XP_031037688.1 uncharacterized protein FOYG_09823 [Fusarium oxysporum NRRL 32931]	XP_023432124.1 related to ferric reductase [Fusarium fujikuroi IMI 58289]	XP_018745532.1 hypothetical protein FVEG_02200 [Fusarium verticillioides 7600]	XP_011320233.1 hypothetical protein FGSG_13347 [Fusarium graminearum PH-1]
g07158	-1.30931	---	XP_964998.1 hypothetical protein NCU02595 [Neurospora crassa OR74A]	XP_046136158.1 thioredoxin-like protein [Fusarium solani]	XP_031037762.1 uncharacterized protein FOYG_09877 [Fusarium oxysporum NRRL 32931]	XP_023432829.1 uncharacterized protein FFUJ_05933 [Fusarium fujikuroi IMI 58289]	XP_018745608.1 hypothetical protein FVEG_02249 [Fusarium verticillioides 7600]	XP_011320187.1 hypothetical protein FGSG_08564 [Fusarium graminearum PH-1]
g02462	-3.22274	NP_011871.1 sterol 14-demethylase [Saccharomyces cerevisiae S288C]	XP_964653.3 hypothetical protein NCU02031 [Neurospora crassa OR74A]	XP_046136199.1 cytochrome P450 [Fusarium solani]	XP_031043561.1 uncharacterized protein FOYG_07284 [Fusarium oxysporum NRRL 32931]	XP_023431964.1 related to n-alkane-inducible cytochrome P450 [Fusarium fujikuroi IMI 58289]	XP_018745805.1 hypothetical protein FVEG_02372 [Fusarium verticillioides 7600]	XP_011317065.1 hypothetical protein FGSG_01284 [Fusarium graminearum PH-1]
g07272	3.97608	NP_011871.1 sterol 14-demethylase [Saccharomyces cerevisiae S288C]	XP_964920.2 hypothetical protein NCU09103 [Neurospora crassa OR74A]	XP_046136282.1 cytochrome P450 [Fusarium solani]	XP_031037983.1 uncharacterized protein FOYG_10036 [Fusarium oxysporum NRRL 32931]	XP_023431956.1 related to trichodiene oxygenase cytochrome P450 [Fusarium fujikuroi IMI 58289]	XP_018745814.1 hypothetical protein FVEG_02379 [Fusarium verticillioides 7600]	XP_011319911.1 hypothetical protein FGSG_08809 [Fusarium graminearum PH-1]
g11002	3.08721	---	XP_011393423.1 bacilysin biosynthesis oxidoreductase bacC [Neurospora crassa OR74A]	XP_046130200.1 uncharacterized protein B0J15DRAFT_560293 [Fusarium solani]	XP_031038004.1 uncharacterized protein FOYG_10046 [Fusarium oxysporum NRRL 32931]	XP_023431948.1 related to short-chain alcohol dehydrogenase [Fusarium fujikuroi IMI 58289]	XP_018745836.1 hypothetical protein FVEG_02389 [Fusarium verticillioides 7600]	XP_011319900.1 hypothetical protein FGSG_08816 [Fusarium graminearum PH-1]
g13054	5.10292	---	XP_958513.3 glucooligosaccharide oxidase [Neurospora crassa OR74A]	XP_046134833.1 uncharacterized protein B0J15DRAFT_462292 [Fusarium solani]	XP_031038044.1 uncharacterized protein FOYG_10061 [Fusarium oxysporum NRRL 32931]	XP_023431936.1 related to berberine bridge enzyme [Fusarium fujikuroi IMI 58289]	XP_018745857.1 hypothetical protein FVEG_02403 [Fusarium verticillioides 7600]	XP_011319890.1 hypothetical protein FGSG_08824 [Fusarium graminearum PH-1]
g09828	-1.45416	NP_013828.1 hexadecenal dehydrogenase [Saccharomyces cerevisiae S288C]	XP_011394899.1 aldehyde dehydrogenase [Neurospora crassa OR74A]	XP_046134243.1 Aldehyde/histidinol dehydrogenase [Fusarium solani]	XP_031039906.1 uncharacterized protein FOYG_08299 [Fusarium oxysporum NRRL 32931]	XP_023430775.1 related to aldehyde dehydrogenase [Fusarium fujikuroi IMI 58289]	XP_018746367.1 hypothetical protein FVEG_02675 [Fusarium verticillioides 7600]	XP_011318869.1 hypothetical protein FGSG_09960 [Fusarium graminearum PH-1]
g12127	-2.77323	---	XP_957862.2 4-carboxymuconolactone decarboxylase [Neurospora crassa OR74A]	XP_046128358.1 AhpD-like protein [Fusarium solani]	XP_031039734.1 uncharacterized protein FOYG_08190 [Fusarium oxysporum NRRL 32931]	XP_023430687.1 related to 4-carboxymuconolactone decarboxylase family protein [Fusarium fujikuroi IMI 58289]	XP_018746511.1 hypothetical protein FVEG_02762 [Fusarium verticillioides 7600]	XP_011318966.1 hypothetical protein FGSG_10039 [Fusarium graminearum PH-1]
g09892	-1.75794	---	XP_961222.2 hypothetical protein NCU04231 [Neurospora crassa OR74A]	XP_046134193.1 acyl-CoA dehydrogenase/oxidase [Fusarium solani]	XP_031039420.1 uncharacterized protein FOYG_08001 [Fusarium oxysporum NRRL 32931]	XP_023430537.1 uncharacterized protein FFUJ_07240 [Fusarium fujikuroi IMI 58289]	XP_018746788.1 hypothetical protein FVEG_02935 [Fusarium verticillioides 7600]	XP_011319154.1 hypothetical protein FGSG_10207 [Fusarium graminearum PH-1]
g10126	1.89323	NP_012934.1 bifunctional hydroxyacyl-CoA dehydrogenase/enoyl-CoA hydratase FOX2 [Saccharomyces cerevisiae S288C]	XP_960810.1 3-oxoacyl-(acyl-carrier-protein) reductase [Neurospora crassa OR74A]	XP_046133961.1 uncharacterized protein B0J15DRAFT_534258 [Fusarium solani]	XP_031039267.1 uncharacterized protein FOYG_07902 [Fusarium oxysporum NRRL 32931]	XP_023430452.1 related to 3-oxoacyl-[acyl-carrier-protein] reductase [Fusarium fujikuroi IMI 58289]	XP_018746939.1 hypothetical protein FVEG_03028 [Fusarium verticillioides 7600]	XP_011319258.1 hypothetical protein FGSG_13737 [Fusarium graminearum PH-1]
g05722	-5.18056	---	XP_965608.1 hypothetical protein NCU02926 [Neurospora crassa OR74A]	XP_046127454.1 uncharacterized protein B0J15DRAFT_87565 [Fusarium solani]	XP_031039051.1 uncharacterized protein FOYG_07748 [Fusarium oxysporum NRRL 32931]	XP_023430322.1 related to 6-hydroxy-D-nicotine oxidase [Fusarium fujikuroi IMI 58289]	XP_018747147.1 hypothetical protein FVEG_03166 [Fusarium verticillioides 7600]	XP_011319401.1 hypothetical protein FGSG_13755 [Fusarium graminearum PH-1]
g15616	-2.13313	---	XP_963278.1 hypothetical protein NCU08406 [Neurospora crassa OR74A]	XP_046124851.1 uncharacterized protein B0J15DRAFT_504954 [Fusarium solani]	XP_031038951.1 uncharacterized protein FOYG_07664 [Fusarium oxysporum NRRL 32931]	XP_023430246.1 related to short-chain dehydrogenase/reductase family protein, putative [Fusarium fujikuroi IMI 58289]	XP_018747251.1 hypothetical protein FVEG_03241 [Fusarium verticillioides 7600]	XP_011319514.1 hypothetical protein FGSG_10521 [Fusarium graminearum PH-1]
g10817	-8.58396	---	XP_959287.3 cytochrome P450 2E1 [Neurospora crassa OR74A]	XP_046130452.1 cytochrome P450 [Fusarium solani]	XP_031038925.1 uncharacterized protein FOYG_07643 [Fusarium oxysporum NRRL 32931]	XP_023430091.1 related to cytochrome p450 [Fusarium fujikuroi IMI 58289]	XP_018747278.1 hypothetical protein FVEG_03262 [Fusarium verticillioides 7600]	XP_011319569.1 hypothetical protein FGSG_10571 [Fusarium graminearum PH-1]
g15583	-1.5697	NP_013728.1 C-22 sterol desaturase [Saccharomyces cerevisiae S288C]	XP_001728158.1 cytochrome P450 98A3 [Neurospora crassa OR74A]	XP_046124832.1 cytochrome P450 [Fusarium solani]	XP_031038925.1 uncharacterized protein FOYG_07643 [Fusarium oxysporum NRRL 32931]	XP_023430223.1 related to O-methylsterigmatocystin oxidoreductase [Fusarium fujikuroi IMI 58289]	XP_018747278.1 hypothetical protein FVEG_03262 [Fusarium verticillioides 7600]	XP_011319569.1 hypothetical protein FGSG_10571 [Fusarium graminearum PH-1]
g13156	-3.91291	---	XP_958167.1 hypothetical protein NCU09636 [Neurospora crassa OR74A]	XP_046134917.1 cytochrome P450 [Fusarium solani]	XP_031038885.1 uncharacterized protein FOYG_07605 [Fusarium oxysporum NRRL 32931]	XP_023430177.1 related to TRI13-cytochrome P450 [Fusarium fujikuroi IMI 58289]	XP_018747326.1 hypothetical protein FVEG_03297 [Fusarium verticillioides 7600]	XP_011319635.1 hypothetical protein FGSG_10629 [Fusarium graminearum PH-1]
g05096	2.55484	NP_014197.2 2,4-dienoyl-CoA reductase (NADPH) [Saccharomyces cerevisiae S288C]	XP_963989.1 short chain dehydrogenase [Neurospora crassa OR74A]	XP_046125297.1 uncharacterized protein B0J15DRAFT_598686 [Fusarium solani]	XP_031049716.1 uncharacterized protein FOYG_00573 [Fusarium oxysporum NRRL 32931]	XP_023434442.1 related to D-arabinitol 2-dehydrogenase [Fusarium fujikuroi IMI 58289]	XP_018747371.1 hypothetical protein FVEG_03336 [Fusarium verticillioides 7600]	XP_011317754.1 hypothetical protein FGSG_01905 [Fusarium graminearum PH-1]
g05183	-5.0418	NP_012934.1 bifunctional hydroxyacyl-CoA dehydrogenase/enoyl-CoA hydratase FOX2 [Saccharomyces cerevisiae S288C]	XP_961704.1 3-oxoacyl-(acyl-carrier-protein) reductase [Neurospora crassa OR74A]	XP_046124258.1 uncharacterized protein B0J15DRAFT_433004 [Fusarium solani]	XP_031031238.1 3-oxoacyl-[acyl-carrier protein] reductase [Fusarium oxysporum NRRL 32931]	XP_023428734.1 related to D-arabinitol 2-dehydrogenase [Fusarium fujikuroi IMI 58289]	XP_018747371.1 hypothetical protein FVEG_03336 [Fusarium verticillioides 7600]	XP_011327507.1 hypothetical protein FGSG_13196 [Fusarium graminearum PH-1]
g02426	-4.15977	NP_009911.2 3-isopropylmalate dehydrogenase [Saccharomyces cerevisiae S288C]	XP_963083.1 3-isopropylmalate dehydrogenase [Neurospora crassa OR74A]	XP_046125267.1 Isopropylmalate dehydrogenase-like domain-containing protein [Fusarium solani]	XP_031038815.1 3-isopropylmalate dehydrogenase [Fusarium oxysporum NRRL 32931]	XP_023430121.1 probable 3-isopropylmalate dehydrogenase beta [Fusarium fujikuroi IMI 58289]	XP_018747377.1 hypothetical protein FVEG_03341 [Fusarium verticillioides 7600]	XP_011319680.1 3-isopropylmalate dehydrogenase [Fusarium graminearum PH-1]
g02184	-1.4516	---	XP_958177.2 lipoxygenase [Neurospora crassa OR74A]	XP_046131028.1 lipoxygenase [Fusarium solani]	XP_031038825.1 uncharacterized protein FOYG_07552 [Fusarium oxysporum NRRL 32931]	XP_023430130.1 related to lipoxygenase 1 [Fusarium fujikuroi IMI 58289]	XP_018747386.1 hypothetical protein FVEG_03347 [Fusarium verticillioides 7600]	XP_011318109.1 hypothetical protein FGSG_02216 [Fusarium graminearum PH-1]
g10965	-3.38909	NP_014051.3 NADP-dependent alcohol dehydrogenase [Saccharomyces cerevisiae S288C]	XP_963274.1 zinc-binding alcohol dehydrogenase [Neurospora crassa OR74A]	XP_046124447.1 chaperonin 10-like protein [Fusarium solani]	XP_031038804.1 uncharacterized protein FOYG_07531 [Fusarium oxysporum NRRL 32931]	XP_023423679.1 related to alcohol dehydrogenase, class C [Fusarium fujikuroi IMI 58289]	XP_018747394.1 hypothetical protein FVEG_03354 [Fusarium verticillioides 7600]	XP_011315859.1 hypothetical protein FGSG_00231 [Fusarium graminearum PH-1]
g02656	-2.44995	NP_014889.3 Env9p [Saccharomyces cerevisiae S288C]	XP_959690.1 retinol dehydrogenase 12 [Neurospora crassa OR74A]	XP_046130779.1 uncharacterized protein B0J15DRAFT_549259 [Fusarium solani]	XP_031030583.1 uncharacterized protein FOYG_15888 [Fusarium oxysporum NRRL 32931]	XP_023437881.1 Bli-4-like alcohol dehydrogenase [Fusarium fujikuroi IMI 58289]	XP_018747524.1 hypothetical protein FVEG_03471 [Fusarium verticillioides 7600]	XP_011322441.1 hypothetical protein FGSG_03303 [Fusarium graminearum PH-1]
g15620	8.62458	---	XP_964932.3 tyrosinase [Neurospora crassa OR74A]	XP_046123387.1 uncharacterized protein B0J15DRAFT_577507 [Fusarium solani]	XP_031036780.1 uncharacterized protein FOYG_09246 [Fusarium oxysporum NRRL 32931]	XP_023427004.1 related to tyrosinase precursor [Fusarium fujikuroi IMI 58289]	XP_018747600.1 hypothetical protein FVEG_03534 [Fusarium verticillioides 7600]	XP_011323334.1 hypothetical protein FGSG_04869 [Fusarium graminearum PH-1]
g06391	2.30646	NP_013733.1 polyamine oxidase [Saccharomyces cerevisiae S288C]	---	XP_046133689.1 uncharacterized protein B0J15DRAFT_419682 [Fusarium solani]	XP_031043912.1 uncharacterized protein FOYG_04130 [Fusarium oxysporum NRRL 32931]	XP_023426998.1 probable monoamine oxidase N [Fusarium fujikuroi IMI 58289]	XP_018747606.1 hypothetical protein FVEG_03540 [Fusarium verticillioides 7600]	XP_011317594.1 hypothetical protein FGSG_01758 [Fusarium graminearum PH-1]
g03987	-5.16862	---	XP_962103.1 hypothetical protein NCU07970 [Neurospora crassa OR74A]	XP_046140142.1 uncharacterized protein B0J15DRAFT_475223 [Fusarium solani]	XP_031029604.1 uncharacterized protein FOYG_16615 [Fusarium oxysporum NRRL 32931]	XP_023423620.1 related to 6-hydroxy-D-nicotine oxidase [Fusarium fujikuroi IMI 58289]	XP_018747612.1 hypothetical protein FVEG_03545 [Fusarium verticillioides 7600]	XP_011321770.1 hypothetical protein FGSG_03898 [Fusarium graminearum PH-1]
g02769	-5.72461	NP_013953.1 oxidoreductase [Saccharomyces cerevisiae S288C]	XP_957926.1 3-oxoacyl-(acyl-carrier-protein) reductase [Neurospora crassa OR74A]	XP_046133496.1 uncharacterized protein B0J15DRAFT_547389 [Fusarium solani]	XP_031034008.1 uncharacterized protein FOYG_12368 [Fusarium oxysporum NRRL 32931]	XP_023426930.1 related to ketoreductases [Fusarium fujikuroi IMI 58289]	XP_018747704.1 hypothetical protein FVEG_03612 [Fusarium verticillioides 7600]	XP_011321369.1 hypothetical protein FGSG_04251 [Fusarium graminearum PH-1]
g05505	-2.64424	NP_013953.1 oxidoreductase [Saccharomyces cerevisiae S288C]	XP_957926.1 3-oxoacyl-(acyl-carrier-protein) reductase [Neurospora crassa OR74A]	XP_046124178.1 uncharacterized protein B0J15DRAFT_574692 [Fusarium solani]	XP_031043978.1 uncharacterized protein FOYG_04185 [Fusarium oxysporum NRRL 32931]	XP_023426930.1 related to ketoreductases [Fusarium fujikuroi IMI 58289]	XP_018747704.1 hypothetical protein FVEG_03612 [Fusarium verticillioides 7600]	XP_011323359.1 hypothetical protein FGSG_04892 [Fusarium graminearum PH-1]
g04052	-5.30659	---	XP_959876.2 flavin-binding monooxygenase [Neurospora crassa OR74A]	XP_046133431.1 uncharacterized protein B0J15DRAFT_272145 [Fusarium solani]	XP_031044007.1 uncharacterized protein FOYG_04213 [Fusarium oxysporum NRRL 32931]	XP_023426916.1 monooxygenase-like protein [Fusarium fujikuroi IMI 58289]	XP_018747723.1 hypothetical protein FVEG_03629 [Fusarium verticillioides 7600]	XP_011328676.1 hypothetical protein FGSG_09113 [Fusarium graminearum PH-1]
g09418	2.9974	---	XP_965148.2 monooxygenase [Neurospora crassa OR74A]	XP_046129168.1 uncharacterized protein B0J15DRAFT_536793 [Fusarium solani]	XP_031044007.1 uncharacterized protein FOYG_04213 [Fusarium oxysporum NRRL 32931]	XP_023426916.1 monooxygenase-like protein [Fusarium fujikuroi IMI 58289]	XP_018747723.1 hypothetical protein FVEG_03629 [Fusarium verticillioides 7600]	XP_011328676.1 hypothetical protein FGSG_09113 [Fusarium graminearum PH-1]
g05615	-4.60814	NP_014265.3 uncharacterized protein YNL134C [Saccharomyces cerevisiae S288C]	XP_959542.3 hypothetical protein NCU06080 [Neurospora crassa OR74A]	XP_046127605.1 chaperonin 10-like protein [Fusarium solani]	XP_031044085.1 uncharacterized protein FOYG_04284 [Fusarium oxysporum NRRL 32931]	XP_023426840.1 fusarubin cluster-oxidoreductase [Fusarium fujikuroi IMI 58289]	XP_018747815.1 hypothetical protein FVEG_03698 [Fusarium verticillioides 7600]	XP_011328593.1 hypothetical protein FGSG_09186 [Fusarium graminearum PH-1]
g05606	-5.06691	---	XP_011395143.1 short chain dehydrogenase, variant [Neurospora crassa OR74A]	XP_046127604.1 uncharacterized protein B0J15DRAFT_500931 [Fusarium solani]	XP_031044086.1 uncharacterized protein FOYG_04285 [Fusarium oxysporum NRRL 32931]	XP_023427127.1 fusarubin cluster-dehydrogenase [Fusarium fujikuroi IMI 58289]	XP_018747816.1 hypothetical protein FVEG_03699 [Fusarium verticillioides 7600]	XP_011328592.1 hypothetical protein FGSG_09187 [Fusarium graminearum PH-1]
g05550	-3.62366	NP_014032.1 alcohol dehydrogenase ADH2 [Saccharomyces cerevisiae S288C]	XP_011393501.1 alcohol dehydrogenase I [Neurospora crassa OR74A]	XP_046127652.1 chaperonin 10-like protein [Fusarium solani]	XP_031044116.1 uncharacterized protein FOYG_04308 [Fusarium oxysporum NRRL 32931]	XP_023426824.1 alcohol dehydrogenase 1 family protein [Fusarium fujikuroi IMI 58289]	XP_018747836.1 hypothetical protein FVEG_03719 [Fusarium verticillioides 7600]	XP_011328381.1 hypothetical protein FGSG_09364 [Fusarium graminearum PH-1]
[truncated: 259 more rows]

## Sheet: BP_Reg. of Gene Expression 
Supplementary Table S8. Enriched genes in gene ontology (GO) terms within the “biological process” category .
[truncated: 124 more rows]

## Sheet: BP_Transmembrane Transport
Supplementary Table S8. Enriched genes in gene ontology (GO) terms within the “biological process” category .
[truncated: 273 more rows]

## Sheet: BP_Reg of Biosynthetic Proc
Supplementary Table S8. Enriched genes in gene ontology (GO) terms within the “biological process” category .
[truncated: 121 more rows]

[truncated: 2 more sheets: CC_Membrane, KEGG_Metabolic Pathways]
