# Supplementary material for: The biological relevance of the FspTF transcription factor, homologous of Bqt4, in Fusarium sp. associated with the ambrosia beetle Xylosandrus morigerus
Source: Front Microbiol. 2023 Jul 14;14:1224096. doi: 10.3389/fmicb.2023.1224096 (PMC10375492; doi:10.3389/fmicb.2023.1224096)
Supplement: Supplementary file 9 [file Table_9.XLSX]

## Sheet: Lipid degradation
Supplementary Table S9. Hydrolytic enzimes expressed differentially in Fusarium sp. TF65-6
Gene-ID	Fold Change	Saccharomyces cerevisiae S288C	Neurospora crassa OR74A	Fusarium solani	Fusarium oxysporum NRRL 32931	Fusarium fujikuroi IMI 58289	Fusarium verticillioides 7600	Fusarium graminearum PH-1	Conserved Domain (CD) database Accession	Protein Family
g05189	2.23493	---	XP_956657.1 acetylxylan esterase [Neurospora crassa OR74A]	XP_046124263.1 cutinase-domain-containing protein [Fusarium solani]	XP_031038868.1 uncharacterized protein FOYG_07594 [Fusarium oxysporum NRRL 32931]	XP_023430172.1 probable acetylxylan esterase precursor [Fusarium fujikuroi IMI 58289]	XP_018747340.1 hypothetical protein FVEG_03308 [Fusarium verticillioides 7600]	XP_011319679.1 acetylxylan esterase 2 precursor [Fusarium graminearum PH-1]	cl21494	Abhydrolase superfamily
g12576	4.96876	---	---	XP_046124610.1 SGNH hydrolase-type esterase domain-containing protein [Fusarium solani]	XP_031050014.1 uncharacterized protein FOYG_00777 [Fusarium oxysporum NRRL 32931]	XP_023434605.1 related to lipase/acylhydrolase [Fusarium fujikuroi IMI 58289]	XP_018753079.1 hypothetical protein FVEG_07173 [Fusarium verticillioides 7600]	XP_011325243.1 hypothetical protein FGSG_11112 [Fusarium graminearum PH-1]	cl01053	SGNH_hydrolase superfamily
g13352	4.75052	---	XP_961743.3 chlorogenic acid esterase [Neurospora crassa OR74A]	XP_046135141.1 Alpha/Beta hydrolase protein [Fusarium solani]	XP_031031637.1 uncharacterized protein FOYG_14818 [Fusarium oxysporum NRRL 32931]	XP_023434823.1 related to triacylglycerol lipase V precursor [Fusarium fujikuroi IMI 58289]	XP_018761538.1 hypothetical protein FVEG_13359 [Fusarium verticillioides 7600]	XP_011328691.1 hypothetical protein FGSG_09099 [Fusarium graminearum PH-1]	cl21494	Abhydrolase superfamily
g15585	4.11318	---	XP_959686.1 sterol esterase [Neurospora crassa OR74A]	XP_046124838.1 Alpha/Beta hydrolase protein [Fusarium solani]	XP_031032696.1 uncharacterized protein FOYG_13571 [Fusarium oxysporum NRRL 32931]	XP_023436663.1 related to triacylglycerol lipase V precursor [Fusarium fujikuroi IMI 58289]	XP_018755385.1 hypothetical protein FVEG_08785 [Fusarium verticillioides 7600]	XP_011322009.1 hypothetical protein FGSG_03687 [Fusarium graminearum PH-1]	cl21494	Abhydrolase superfamily
g05093	3.15075	---	XP_958752.1 arylesterase/monooxygenase [Neurospora crassa OR74A]	XP_046125309.1 Alpha/Beta hydrolase protein [Fusarium solani]	XP_031032530.1 uncharacterized protein FOYG_13420 [Fusarium oxysporum NRRL 32931]	XP_023436790.1 related to lipase/esterase [Fusarium fujikuroi IMI 58289]	XP_018755229.1 hypothetical protein FVEG_08660 [Fusarium verticillioides 7600]	XP_011322390.1 hypothetical protein FGSG_03342 [Fusarium graminearum PH-1]	cl21494	Abhydrolase superfamily
g05520	2.88994	---	XP_959686.1 sterol esterase [Neurospora crassa OR74A]	XP_046127613.1 Alpha/Beta hydrolase protein [Fusarium solani]	XP_031033761.1 uncharacterized protein FOYG_12214 [Fusarium oxysporum NRRL 32931]	XP_023436124.1 related to triacylglycerol lipase II precursor [Fusarium fujikuroi IMI 58289]	XP_018750690.1 hypothetical protein FVEG_05540 [Fusarium verticillioides 7600]	XP_011319726.1 hypothetical protein FGSG_10713 [Fusarium graminearum PH-1]	cl21494	Abhydrolase superfamily
g02229	-5.64311	---	---	XP_046131109.1 secretory lipase-domain-containing protein [Fusarium solani]	XP_031029950.1 uncharacterized protein FOYG_15320 [Fusarium oxysporum NRRL 32931]	XP_023437446.1 related to lipase 1 [Fusarium fujikuroi IMI 58289]	XP_018760980.1 hypothetical protein FVEG_12905 [Fusarium verticillioides 7600]	XP_011321836.1 hypothetical protein FGSG_03846 [Fusarium graminearum PH-1]	cl21494	Abhydrolase superfamily
g06428	-5.85273	NP_012641.2 putative lipase [Saccharomyces cerevisiae S288C]	XP_011394551.1 lipase, variant [Neurospora crassa OR74A]	XP_046128829.1 lipase [Fusarium solani]	XP_031051479.1 uncharacterized protein FOYG_01808 [Fusarium oxysporum NRRL 32931]	XP_023428998.1 probable triacylglycerol lipase precursor [Fusarium fujikuroi IMI 58289]	XP_018748992.1 hypothetical protein FVEG_04529 [Fusarium verticillioides 7600]	XP_011324515.1 hypothetical protein FGSG_05906 [Fusarium graminearum PH-1]	cl21494	Abhydrolase superfamily
g08981	-2.97743	---	XP_956563.3 carboxylesterase [Neurospora crassa OR74A]	XP_046126831.1 Alpha/Beta hydrolase protein [Fusarium solani]	XP_031031289.1 uncharacterized protein FOYG_14479 [Fusarium oxysporum NRRL 32931]	XP_023430005.1 related to carboxylesterase type B [Fusarium fujikuroi IMI 58289]	XP_018762434.1 hypothetical protein FVEG_13995 [Fusarium verticillioides 7600]	XP_011326781.1 hypothetical protein FGSG_07080 [Fusarium graminearum PH-1]	cl21494	Abhydrolase superfamily

## Sheet: Cellulose degradation
Supplementary Table S9. Hydrolytic enzimes expressed differentially in Fusarium sp. TF65-6
Gene-ID	Fold Change	Saccharomyces cerevisiae S288C	Neurospora crassa OR74A	Fusarium solani	Fusarium oxysporum NRRL 32931	Fusarium fujikuroi IMI 58289	Fusarium verticillioides 7600	Fusarium graminearum PH-1	Conserved Domain (CD) database Accession	Protein Family
g08682	5.30743	---	XP_965598.1 endoglucanase II [Neurospora crassa OR74A]	XP_046140301.1 glycosyl hydrolase family 61-domain-containing protein [Fusarium solani]	XP_031045128.1 uncharacterized protein FOYG_05015 [Fusarium oxysporum NRRL 32931]	XP_023426234.1 related to endoglucanase B [Fusarium fujikuroi IMI 58289]	XP_018751992.1 hypothetical protein FVEG_06459 [Fusarium verticillioides 7600]	XP_011325060.1 hypothetical protein FGSG_06397 [Fusarium graminearum PH-1]	cl41755	LPMO_auxiliary superfamily
g06509	5.24315	---	XP_956150.2 hypothetical protein NCU00039 [Neurospora crassa OR74A]	XP_046124553.1 WSC domain-containing protein [Fusarium solani]	XP_031030994.1 uncharacterized protein FOYG_14198 [Fusarium oxysporum NRRL 32931]	XP_023428296.1 related to beta-1,3 exoglucanase [Fusarium fujikuroi IMI 58289]	XP_018753897.1 hypothetical protein FVEG_07758 [Fusarium verticillioides 7600]	XP_011327602.1 hypothetical protein FGSG_07784 [Fusarium graminearum PH-1]	cl02568	WSC superfamily
g01966	5.04831	---	XP_011393955.1 hypothetical protein NCU08227 [Neurospora crassa OR74A]	XP_046130757.1 concanavalin A-like lectin/glucanase domain-containing protein [Fusarium solani]	XP_031051585.1 murein transglycosylase [Fusarium oxysporum NRRL 32931]	XP_023428921.1 related to endoglucanase I precursor [Fusarium fujikuroi IMI 58289]	XP_018748904.1 murein transglycosylase [Fusarium verticillioides 7600]	XP_011324452.1 hypothetical protein FGSG_05851 [Fusarium graminearum PH-1]	cl03302	Glyco_hydro_12 superfamily
g02817	4.85169	---	XP_011393955.1 hypothetical protein NCU08227 [Neurospora crassa OR74A]	XP_046133420.1 family 12 glycoside hydrolase [Fusarium solani]	XP_031051585.1 murein transglycosylase [Fusarium oxysporum NRRL 32931]	XP_023428921.1 related to endoglucanase I precursor [Fusarium fujikuroi IMI 58289]	XP_018748904.1 murein transglycosylase [Fusarium verticillioides 7600]	XP_011324452.1 hypothetical protein FGSG_05851 [Fusarium graminearum PH-1]	cl03302	Glyco_hydro_12 superfamily
g09067	4.4068	---	XP_958583.1 endo-1,4-beta-glucanase [Neurospora crassa OR74A]	XP_046140698.1 glycosyl hydrolase family 61-domain-containing protein [Fusarium solani]	XP_031049913.1 endoglucanase [Fusarium oxysporum NRRL 32931]	XP_023434543.1 probable endoglucanase IV precursor [Fusarium fujikuroi IMI 58289]	XP_018753161.1 endoglucanase [Fusarium verticillioides 7600]	XP_011318094.1 hypothetical protein FGSG_02202 [Fusarium graminearum PH-1]	cl04076	Glyco_hydro_61 superfamily
g04307	4.3084	---	XP_960049.1 secreted glucosidase [Neurospora crassa OR74A]	XP_046132083.1 concanavalin A-like lectin/glucanase domain-containing protein [Fusarium solani]	XP_031040824.1 endo-1,3(4)-beta-glucanase [Fusarium oxysporum NRRL 32931]	XP_023431138.1 related to endo-1,3-beta-glucanase [Fusarium fujikuroi IMI 58289]	XP_018756125.1 endo-1,3(4)-beta-glucanase [Fusarium verticillioides 7600]	XP_011318602.1 hypothetical protein FGSG_02651 [Fusarium graminearum PH-1]	cl22861	LamG superfamily
g05064	3.8806	---	XP_957508.1 endo-1,3(4)-beta-glucanase [Neurospora crassa OR74A]	XP_046125351.1 concanavalin A-like lectin/glucanase domain-containing protein [Fusarium solani]	XP_031034449.1 endo-1,3(4)-beta-glucanase [Fusarium oxysporum NRRL 32931]	XP_023435823.1 related to endo-1,3-beta-glucanase [Fusarium fujikuroi IMI 58289]	XP_018757277.1 endo-1,3(4)-beta-glucanase [Fusarium verticillioides 7600]	XP_011321641.1 hypothetical protein FGSG_04014 [Fusarium graminearum PH-1]	cl22861	LamG superfamily
g07692	3.70147	---	XP_956591.1 cellobiose dehydrogenase [Neurospora crassa OR74A]	XP_046125577.1 uncharacterized protein B0J15DRAFT_570015 [Fusarium solani]	XP_031032583.1 uncharacterized protein FOYG_13466 [Fusarium oxysporum NRRL 32931]	XP_023436748.1 related to cellobiose dehydrogenase [Fusarium fujikuroi IMI 58289]	XP_018755278.1 hypothetical protein FVEG_08702 [Fusarium verticillioides 7600]	XP_011321949.1 hypothetical protein FGSG_03742 [Fusarium graminearum PH-1]	cl14783	DOMON_like superfamily
g13816	3.67676	---	XP_011393759.1 beta-glucosidase, variant [Neurospora crassa OR74A]	XP_046129762.1 family 1 glycoside hydrolase [Fusarium solani]	XP_031029501.1 beta-glucosidase [Fusarium oxysporum NRRL 32931]	XP_023423691.1 related to beta-glucosidase [Fusarium fujikuroi IMI 58289]	XP_018756795.1 beta-glucosidase [Fusarium verticillioides 7600]	XP_011317514.1 hypothetical protein FGSG_01685 [Fusarium graminearum PH-1]	cl43707	BglB superfamily
g05462	3.62656	---	XP_958583.1 endo-1,4-beta-glucanase [Neurospora crassa OR74A]	XP_046124154.1 glycosyl hydrolase family 61-domain-containing protein, partial [Fusarium solani]	XP_031043872.1 murein transglycosylase [Fusarium oxysporum NRRL 32931]	XP_023427035.1 related to endoglucanase IV precursor [Fusarium fujikuroi IMI 58289]	XP_018747566.1 murein transglycosylase [Fusarium verticillioides 7600]	XP_011323218.1 hypothetical protein FGSG_04773 [Fusarium graminearum PH-1]	cl04076	Glyco_hydro_61
g09217	3.43031	---	XP_958254.1 endoglucanase IV [Neurospora crassa OR74A]	XP_046129364.1 glycoside hydrolase [Fusarium solani]	XP_031050375.1 endoglucanase [Fusarium oxysporum NRRL 32931]	XP_023429665.1 probable endoglucanase IV [Fusarium fujikuroi IMI 58289]	XP_018759909.1 endoglucanase [Fusarium verticillioides 7600]	XP_011327747.1 endoglucanase-4 precursor [Fusarium graminearum PH-1]	cl04076	Glyco_hydro_61 superfamily
g01857	3.04416	---	XP_962498.1 exoglucanase 1 [Neurospora crassa OR74A]	XP_046130651.1 glycoside hydrolase [Fusarium solani]	XP_031042827.1 exoglucanase type C [Fusarium oxysporum NRRL 32931]	XP_023424441.1 probable cellulose 1,4-beta-cellobiosidase [Fusarium fujikuroi IMI 58289]	XP_018743615.1 exoglucanase type C [Fusarium verticillioides 7600]	XP_011316255.1 exoglucanase 1 precursor [Fusarium graminearum PH-1]	cl21662	GH7_CBH_EG superfamily
g04310	3.03335	---	XP_957107.1 endoglucanase V [Neurospora crassa OR74A]	XP_046132090.1 RlpA-like double-psi beta-barrel-protein domain-containing protein-containing protein [Fusarium solani]	XP_031040825.1 endoglucanase type K [Fusarium oxysporum NRRL 32931]	XP_023431139.1 probable endoglucanase [Fusarium fujikuroi IMI 58289]	XP_018756126.1 endoglucanase type K [Fusarium verticillioides 7600]	XP_011318609.1 endoglucanase-5 [Fusarium graminearum PH-1]	cl03405	Glyco_hydro_45 superfamily
g13738	2.70495	---	XP_960770.1 exoglucanase 2 [Neurospora crassa OR74A]	XP_046129846.1 1, 4-beta cellobiohydrolase [Fusarium solani]	XP_031032754.1 endoglucanase type B [Fusarium oxysporum NRRL 32931]	XP_023436618.1 probable cellulose 1,4-beta-cellobiosidase II precursor [Fusarium fujikuroi IMI 58289]	XP_018755435.1 endoglucanase type B [Fusarium verticillioides 7600]	XP_011322072.1 exoglucanase-6A precursor [Fusarium graminearum PH-1]	cl38036	Glyco_hydro_6 superfamily
g14293	2.60668	NP_011487.3 putative glucan endo-1,3-beta-D-glucosidase [Saccharomyces cerevisiae S288C]	XP_963920.1 hypothetical protein NCU09326 [Neurospora crassa OR74A]	XP_046139139.1 glycoside hydrolase superfamily [Fusarium solani]	XP_031043499.1 uncharacterized protein FOYG_07245 [Fusarium oxysporum NRRL 32931]	XP_023424123.1 related to beta-glucosidase [Fusarium fujikuroi IMI 58289]	XP_018744213.1 hypothetical protein FVEG_01382 [Fusarium verticillioides 7600]	XP_011317027.1 hypothetical protein FGSG_01250 [Fusarium graminearum PH-1]
g00664	2.07068	---	XP_961439.1 mixed-linked glucanase [Neurospora crassa OR74A]	XP_046137146.1 concanavalin A-like lectin/glucanase domain-containing protein [Fusarium solani]	XP_031047457.1 endo-1,3(4)-beta-glucanase [Fusarium oxysporum NRRL 32931]	XP_023428068.1 related to mixed-linked glucanase precursor MLG1 [Fusarium fujikuroi IMI 58289]	XP_018762130.1 endo-1,3(4)-beta-glucanase [Fusarium verticillioides 7600]	XP_011326553.1 hypothetical protein FGSG_06888 [Fusarium graminearum PH-1]	cl22861	LamG superfamily
g05025	1.71285	---	XP_959111.2 endoglucanase EG-1 [Neurospora crassa OR74A]	XP_046125364.1 concanavalin A-like lectin/glucanase domain-containing protein [Fusarium solani]	XP_031036880.1 endoglucanase type C [Fusarium oxysporum NRRL 32931]	XP_023432530.1 related to endo-1,4-beta-glucanase [Fusarium fujikuroi IMI 58289]	XP_018744771.1 endoglucanase type C [Fusarium verticillioides 7600]	XP_011320549.1 endoglucanase type C precursor [Fusarium graminearum PH-1]	cl21662	GH7_CBH_EG superfamily
g08302	1.68902	---	XP_962644.1 endoglucanase B [Neurospora crassa OR74A]	XP_046139841.1 glycosyl hydrolase family 61-domain-containing protein [Fusarium solani]	XP_031045647.1 murein transglycosylase [Fusarium oxysporum NRRL 32931]	XP_023425970.1 related to endoglucanase B [Fusarium fujikuroi IMI 58289]	XP_018751543.1 murein transglycosylase [Fusarium verticillioides 7600]	XP_011324852.1 hypothetical protein FGSG_06208 [Fusarium graminearum PH-1]	cl41755	LPMO_auxiliary superfamily
g09266	-1.34499	---	XP_011394222.1 hypothetical protein NCU07034 [Neurospora crassa OR74A]	XP_046123956.1 uncharacterized protein B0J15DRAFT_539486 [Fusarium solani]	XP_031033148.1 uncharacterized protein FOYG_13990 [Fusarium oxysporum NRRL 32931]	XP_023435071.1 probable glucan 1,3-beta-glucosidase [Fusarium fujikuroi IMI 58289]	XP_018762011.1 hypothetical protein FVEG_13765 [Fusarium verticillioides 7600]	XP_011320653.1 hypothetical protein FGSG_08160 [Fusarium graminearum PH-1]	cl21525	LysM superfamily
g13951	-2.29204	---	XP_011393955.1 hypothetical protein NCU08227 [Neurospora crassa OR74A]	XP_046129634.1 endoglucanase [Fusarium solani]	XP_031051585.1 murein transglycosylase [Fusarium oxysporum NRRL 32931]	XP_023428921.1 related to endoglucanase I precursor [Fusarium fujikuroi IMI 58289]	XP_018748904.1 murein transglycosylase [Fusarium verticillioides 7600]	XP_011324452.1 hypothetical protein FGSG_05851 [Fusarium graminearum PH-1]	cl03302	Glyco_hydro_12 superfamily
g01270	-2.35062	NP_011795.1 putative family 17 glucosidase [Saccharomyces cerevisiae S288C]	XP_001728169.2 soluble Cell Wall protein [Neurospora crassa OR74A]	XP_046126974.1 glycoside hydrolase superfamily [Fusarium solani]	XP_031050445.1 uncharacterized protein FOYG_01137 [Fusarium oxysporum NRRL 32931]	XP_023429553.1 related to glucanase [Fusarium fujikuroi IMI 58289]	XP_018759980.1 hypothetical protein FVEG_12142 [Fusarium verticillioides 7600]	XP_011327787.1 hypothetical protein FGSG_07944 [Fusarium graminearum PH-1]	cl44211	Scw11 superfamily
g12601	-2.56916	NP_011476.1 carbonyl reductase (NADPH-dependent) [Saccharomyces cerevisiae S288C]	XP_959036.3 1,3-beta glucanase [Neurospora crassa OR74A]	XP_046128284.1 LysM domain protein [Fusarium solani]	XP_031041062.1 uncharacterized protein FOYG_05731 [Fusarium oxysporum NRRL 32931]	XP_023435071.1 probable glucan 1,3-beta-glucosidase [Fusarium fujikuroi IMI 58289]	XP_018761749.1 hypothetical protein FVEG_17547 [Fusarium verticillioides 7600]	XP_011326235.1 hypothetical protein FGSG_06616 [Fusarium graminearum PH-1]	cl40625	Pectate_lyase_3 superfamily
g02961	-2.76196	---	XP_959400.1 beta-D-glucoside glucohydrolase [Neurospora crassa OR74A]	XP_046133282.1 glycoside hydrolase superfamily [Fusarium solani]	XP_031036192.1 beta-glucosidase G [Fusarium oxysporum NRRL 32931]	XP_023433139.1 probable beta-glucosidase precursor [Fusarium fujikuroi IMI 58289]	XP_018752349.1 beta-glucosidase G [Fusarium verticillioides 7600]	XP_011323424.1 hypothetical protein FGSG_04953 [Fusarium graminearum PH-1]	cl38063	Glyco_hydro_3_C superfamily
g05791	-4.82946	NP_011798.1 glucan 1,3-beta-glucosidase [Saccharomyces cerevisiae S288C]	XP_962219.1 GPI-anchored cell wall beta-1,3-endoglucanase EglC [Neurospora crassa OR74A]	XP_046127393.1 glycoside hydrolase superfamily [Fusarium solani]	XP_031044930.1 murein transglycosylase [Fusarium oxysporum NRRL 32931]	XP_023426348.1 related to glucan 1,3-beta-glucosidase [Fusarium fujikuroi IMI 58289]	XP_018748577.1 murein transglycosylase [Fusarium verticillioides 7600]	XP_011323804.1 hypothetical protein FGSG_05292 [Fusarium graminearum PH-1]	cl44211	Scw11 superfamily
g09188	-5.01602	---	XP_960539.2 beta-glucosidase [Neurospora crassa OR74A]	XP_046140835.1 glycosyl hydrolase family 3 N terminal domain-containing protein [Fusarium solani]	XP_031036655.1 uncharacterized protein FOYG_09134 [Fusarium oxysporum NRRL 32931]	XP_023433139.1 probable beta-glucosidase precursor [Fusarium fujikuroi IMI 58289]	XP_018752349.1 beta-glucosidase G [Fusarium verticillioides 7600]	XP_011323067.1 hypothetical protein FGSG_11559 [Fusarium graminearum PH-1]	cl33080	PRK15098 superfamily
g06562	-5.72442	---	XP_960539.2 beta-glucosidase [Neurospora crassa OR74A]	XP_046133740.1 glycoside hydrolase superfamily [Fusarium solani]	XP_031031689.1 beta-glucosidase [Fusarium oxysporum NRRL 32931]	XP_023434859.1 probable beta-glucosidase precursor [Fusarium fujikuroi IMI 58289]	XP_018761574.1 beta-glucosidase [Fusarium verticillioides 7600]	XP_011322339.1 hypothetical protein FGSG_03387 [Fusarium graminearum PH-1]	cl34276	BglX superfamily
g09265	-8.44927	---	XP_011394222.1 hypothetical protein NCU07034 [Neurospora crassa OR74A]	XP_046129342.1 uncharacterized protein B0J15DRAFT_449318 [Fusarium solani]	XP_031033148.1 uncharacterized protein FOYG_13990 [Fusarium oxysporum NRRL 32931]	XP_023435071.1 probable glucan 1,3-beta-glucosidase [Fusarium fujikuroi IMI 58289]	XP_018762011.1 hypothetical protein FVEG_13765 [Fusarium verticillioides 7600]	XP_011320653.1 hypothetical protein FGSG_08160 [Fusarium graminearum PH-1]	cl21525	LysM superfamily

## Sheet: Hemicellulose degradation
Supplementary Table S9. Hydrolytic enzimes expressed differentially in Fusarium sp. TF65-6
Gene-ID	Fold Change	Saccharomyces cerevisiae S288C	Neurospora crassa OR74A	Fusarium solani	Fusarium oxysporum NRRL 32931	Fusarium fujikuroi IMI 58289	Fusarium verticillioides 7600	Fusarium graminearum PH-1	Conserved Domain (CD) database Accession	Protein Family
g00072	4.73768	---	XP_958235.1 endo-1,4-beta-xylanase [Neurospora crassa OR74A]	XP_046137800.1 glycoside hydrolase [Fusarium solani]	XP_031031628.1 endo-1,4-beta-xylanase C [Fusarium oxysporum NRRL 32931]	XP_023434806.1 related to endo-1,4-beta-xylanase [Fusarium fujikuroi IMI 58289]	XP_018761519.1 endo-1,4-beta-xylanase C [Fusarium verticillioides 7600]	XP_011325726.1 endo-1,4-beta-xylanase precursor [Fusarium graminearum PH-1]	cl23725	Glyco_hydro superfamily
g10284	3.89342	---	XP_957450.3 endo-1,4-beta-xylanase 2 [Neurospora crassa OR74A]	XP_046133785.1 glycoside hydrolase [Fusarium solani]	XP_031032760.1 endo-1,4-beta-xylanase B [Fusarium oxysporum NRRL 32931]	XP_023436613.1 probable endo-1,4-beta-xylanase A precursor [Fusarium fujikuroi IMI 58289]	XP_018755440.1 endo-1,4-beta-xylanase [Fusarium verticillioides 7600]	XP_011322077.1 endo-1,4-beta-xylanase 2 precursor [Fusarium graminearum PH-1]	cl08271	Glyco_hydro_11 superfamily
g11096	2.86612	---	XP_965531.3 xylosidase/arabinosidase [Neurospora crassa OR74A]	XP_046130071.1 glycosyl hydrolase [Fusarium solani]	XP_031032105.1 uncharacterized protein FOYG_13033 [Fusarium oxysporum NRRL 32931]	XP_023437145.1 probable endo-1,4-beta-xylanase [Fusarium fujikuroi IMI 58289]	XP_018754835.1 hypothetical protein FVEG_08344 [Fusarium verticillioides 7600]	XP_011327491.1 hypothetical protein FGSG_13189 [Fusarium graminearum PH-1]	cl14647	GH43_62_32_68_117_130 superfamily
g09047	2.31077	---	XP_964145.1 endo-1,4-beta-xylanase A [Neurospora crassa OR74A]	XP_046140656.1 concanavalin A-like lectin/glucanase domain-containing protein [Fusarium solani]	XP_031049869.1 endo-1,4-beta-xylanase [Fusarium oxysporum NRRL 32931]	XP_023434515.1 probable endo-1,4-beta-xylanase B precursor [Fusarium fujikuroi IMI 58289]	XP_018753195.1 endo-1,4-beta-xylanase [Fusarium verticillioides 7600]	XP_011322077.1 endo-1,4-beta-xylanase 2 precursor [Fusarium graminearum PH-1]	cl08271	Glyco_hydro_11 superfamily
g05775	1.61007	---	XP_955817.3 xylanase [Neurospora crassa OR74A]	XP_046127433.1 glycoside hydrolase superfamily [Fusarium solani]	XP_031039082.1 endo-1,4-beta-xylanase [Fusarium oxysporum NRRL 32931]	XP_023430348.1 probable endo-1,4-beta-xylanase [Fusarium fujikuroi IMI 58289]	XP_018747107.1 endo-1,4-beta-xylanase [Fusarium verticillioides 7600]	XP_011319385.1 hypothetical protein FGSG_10411 [Fusarium graminearum PH-1]	cl23725	Glyco_hydro superfamily
g07935	3.35121	---	---	XP_046139454.1 glycosyl hydrolase family 62-domain-containing protein [Fusarium solani]	XP_031048776.1 alpha-N-arabinofuranosidase [Fusarium oxysporum NRRL 32931]	XP_023427424.1 probable alpha-L-arabinofuranosidase precursor [Fusarium fujikuroi IMI 58289]	XP_018760641.1 alpha-L-arabinofuranosidase axhA [Fusarium verticillioides 7600]	XP_011327411.1 alpha-L-arabinofuranosidase precursor [Fusarium graminearum PH-1]	cl14647	GH43_62_32_68_117_130 superfamily
g06507	1.53355	---	---	XP_046124550.1 glycosyl hydrolase family 62-domain-containing protein [Fusarium solani]	XP_031048776.1 alpha-N-arabinofuranosidase [Fusarium oxysporum NRRL 32931]	XP_023427424.1 probable alpha-L-arabinofuranosidase precursor [Fusarium fujikuroi IMI 58289]	XP_018760641.1 alpha-L-arabinofuranosidase axhA [Fusarium verticillioides 7600]	XP_011327411.1 alpha-L-arabinofuranosidase precursor [Fusarium graminearum PH-1]	cl14647	GH43_62_32_68_117_130 superfamily

## Sheet: Pectin degradation
Supplementary Table S9. Hydrolytic enzimes expressed differentially in Fusarium sp. TF65-6
Gene-ID	Fold Change	Saccharomyces cerevisiae S288C	Neurospora crassa OR74A	Fusarium solani	Fusarium oxysporum NRRL 32931	Fusarium fujikuroi IMI 58289	Fusarium verticillioides 7600	Fusarium graminearum PH-1	Conserved Domain (CD) database Accession	Protein Family
g02162	7.67385	---	XP_011395023.1 pectinesterase, variant [Neurospora crassa OR74A]	XP_046131007.1 pectin lyase fold/virulence factor [Fusarium solani]	XP_031033650.1 uncharacterized protein FOYG_12140 [Fusarium oxysporum NRRL 32931]	XP_023436233.1 related to pectinesterase [Fusarium fujikuroi IMI 58289]	XP_018758677.1 hypothetical protein FVEG_11228 [Fusarium verticillioides 7600]	XP_011321163.1 hypothetical protein FGSG_04439 [Fusarium graminearum PH-1]	cl29893	Pectinesterase superfamily
g10662	5.55287	NP_012687.3 endo-polygalacturonase [Saccharomyces cerevisiae S288C]	XP_962601.3 exopolygalacturonase [Neurospora crassa OR74A]	XP_046126175.1 pectin lyase fold/virulence factor [Fusarium solani]	XP_031046174.1 uncharacterized protein FOYG_05724 [Fusarium oxysporum NRRL 32931]	XP_023425623.1 related to exopolygalacturonase [Fusarium fujikuroi IMI 58289]	XP_018751007.1 hypothetical protein FVEG_05801 [Fusarium verticillioides 7600]	XP_011319720.1 exopolygalacturonase precursor [Fusarium graminearum PH-1]	cl37622	Glyco_hydro_28 superfamily
g12647	4.82612	---	---	XP_046125011.1 pectin lyase fold/virulence factor [Fusarium solani]	XP_031043830.1 uncharacterized protein FOYG_04061 [Fusarium oxysporum NRRL 32931]	XP_023427070.1 probable pectin lyase precursor [Fusarium fujikuroi IMI 58289]	XP_018747523.1 hypothetical protein FVEG_03470 [Fusarium verticillioides 7600]	XP_011322230.1 pectin lyase B precursor [Fusarium graminearum PH-1]	cl19188	PL-6 superfamily
g14557	4.54718	---	XP_960560.3 rhamnogalacturonase B [Neurospora crassa OR74A]	XP_046138860.1 family 4 polysaccharide lyase [Fusarium solani]	XP_031042962.1 uncharacterized protein FOYG_06948 [Fusarium oxysporum NRRL 32931]	XP_023424375.1 probable rhamnogalacturonase B precursor [Fusarium fujikuroi IMI 58289]	XP_018743718.1 hypothetical protein FVEG_01112 [Fusarium verticillioides 7600]	XP_011316737.1 rhamnogalacturonase B precursor [Fusarium graminearum PH-1]	cl15675	RGL4_N superfamily
g07587	4.43287	---	XP_965598.1 endoglucanase II [Neurospora crassa OR74A]	XP_046125722.1 pectin lyase fold/virulence factor [Fusarium solani]	XP_031046410.1 uncharacterized protein FOYG_02326 [Fusarium oxysporum NRRL 32931]	XP_023428611.1 probable pectin lyase precursor [Fusarium fujikuroi IMI 58289]	XP_018754803.1 hypothetical protein FVEG_08317 [Fusarium verticillioides 7600]	XP_011322648.1 hypothetical protein FGSG_03121 [Fusarium graminearum PH-1]	cl19188	PL-6 superfamily
g13904	3.20581	---	---	XP_046129681.1 pectin lyase fold/virulence factor [Fusarium solani]	XP_031029394.1 uncharacterized protein FOYG_16452 [Fusarium oxysporum NRRL 32931]	XP_023423776.1 probable pectin lyase precursor [Fusarium fujikuroi IMI 58289]	XP_018756690.1 hypothetical protein FVEG_09702 [Fusarium verticillioides 7600]	XP_011317430.1 pectin lyase B precursor [Fusarium graminearum PH-1]	cl19188	PL-6 superfamily
g09235	2.71805	NP_012687.3 endo-polygalacturonase [Saccharomyces cerevisiae S288C]	XP_959790.3 polygalacturonase [Neurospora crassa OR74A]	XP_046129366.1 family 28 glycoside hydrolase [Fusarium solani]	XP_031034831.1 endopolygalacturonase 1 [Fusarium oxysporum NRRL 32931]	XP_023437008.1 probable endopolygalacturonase [Fusarium fujikuroi IMI 58289]	XP_018759523.1 endopolygalacturonase 1 [Fusarium verticillioides 7600]	XP_011325357.1 endopolygalacturonase 1 precursor [Fusarium graminearum PH-1]	cl37622	Glyco_hydro_28 superfamily
g05503	2.55633	---	XP_958094.1 rhamnogalacturonan acetylesterase [Neurospora crassa OR74A]	XP_046124173.1 SGNH hydrolase-type esterase domain-containing protein [Fusarium solani]	XP_031043898.1 uncharacterized protein FOYG_04117 [Fusarium oxysporum NRRL 32931]	XP_023427009.1 probable rhamnogalacturonan acetylesterase precursor [Fusarium fujikuroi IMI 58289]	XP_018747584.1 hypothetical protein FVEG_03522 [Fusarium verticillioides 7600]	XP_011323309.1 rhamnogalacturonan acetylesterase precursor [Fusarium graminearum PH-1]	cl01053	SGNH_hydrolase superfamily
g12118	1.94199	---	XP_011394166.1 pectate lyase 1 [Neurospora crassa OR74A]	XP_046128371.1 pectin lyase fold/virulence factor [Fusarium solani]	XP_031033656.1 uncharacterized protein FOYG_12146 [Fusarium oxysporum NRRL 32931]	XP_023436077.1 probable pectate lyase 1 [Fusarium fujikuroi IMI 58289]	XP_018758682.1 hypothetical protein FVEG_11233 [Fusarium verticillioides 7600]	XP_011321172.1 hypothetical protein FGSG_04430 [Fusarium graminearum PH-1]	cl19188	PL-6 superfamily
g08900	1.72011	---	XP_011394166.1 pectate lyase 1 [Neurospora crassa OR74A]	XP_046140497.1 pectin lyase fold/virulence factor [Fusarium solani]	XP_031044270.1 uncharacterized protein FOYG_04421 [Fusarium oxysporum NRRL 32931]	XP_023426723.1 probable pectate lyase 1 [Fusarium fujikuroi IMI 58289]	XP_018747989.1 pectate lyase [Fusarium verticillioides 7600]	XP_011328473.1 pectate lyase B precursor [Fusarium graminearum PH-1]	cl19188	PL-6 superfamily
g01940	1.54998	---	XP_962601.3 exopolygalacturonase [Neurospora crassa OR74A]	XP_046130897.1 pectin lyase fold/virulence factor [Fusarium solani]	XP_031038776.1 murein transglycosylase [Fusarium oxysporum NRRL 32931]	XP_023430099.1 probable rhamnogalacturonase A precursor [Fusarium fujikuroi IMI 58289]	XP_018747403.1 murein transglycosylase [Fusarium verticillioides 7600]	XP_011320876.1 rhamnogalacturonase A precursor [Fusarium graminearum PH-1]	cl19188	PL-6 superfamily
g10271	1.26179	---	---	XP_046133827.1 pectin lyase fold/virulence factor [Fusarium solani]	XP_031044405.1 pectate lyase C [Fusarium oxysporum NRRL 32931]	XP_023426639.1 probable pectate lyase C [Fusarium fujikuroi IMI 58289]	XP_018748115.1 pectate lyase C [Fusarium verticillioides 7600]	---	cl40892	TSP3_bac superfamily
g11143	1.25475	NP_012687.3 endo-polygalacturonase [Saccharomyces cerevisiae S288C]	XP_959790.3 polygalacturonase [Neurospora crassa OR74A]	XP_046130007.1 glycoside hydrolase [Fusarium solani]	XP_031032253.1 polygalacturonase [Fusarium oxysporum NRRL 32931]	XP_023437008.1 probable endopolygalacturonase [Fusarium fujikuroi IMI 58289]	XP_018754972.1 polygalacturonase [Fusarium verticillioides 7600]	XP_011322566.1 polygalacturonase 1 precursor [Fusarium graminearum PH-1]	cl37622	Glyco_hydro_28 superfamily
g01861	1.2149	---	XP_011395023.1 pectinesterase, variant [Neurospora crassa OR74A]	XP_046130636.1 pectin lyase fold/virulence factor [Fusarium solani]	XP_031030226.1 uncharacterized protein FOYG_15579 [Fusarium oxysporum NRRL 32931]	XP_023437649.1 probable pectinesterase precursor [Fusarium fujikuroi IMI 58289]	XP_018758142.1 hypothetical protein FVEG_10795 [Fusarium verticillioides 7600]	XP_011322317.1 pectinesterase precursor [Fusarium graminearum PH-1]	cl29893	Pectinesterase superfamily
g13092	-5.06839	---	XP_956634.1 endo alpha-1,4 polygalactosaminidase precursor [Neurospora crassa OR74A]	XP_046134864.1 glycoside hydrolase superfamily [Fusarium solani]	XP_031031164.1 uncharacterized protein FOYG_14361 [Fusarium oxysporum NRRL 32931]	XP_023430843.1 related to endo alpha-1,4 polygalactosaminidase precusor [Fusarium fujikuroi IMI 58289]	XP_018760166.1 hypothetical protein FVEG_12294 [Fusarium verticillioides 7600]	XP_011325152.1 hypothetical protein FGSG_11191 [Fusarium graminearum PH-1]	cl45921	Glyco_hydro_114 superfamily
g02747	6.34637	---	XP_958254.1 endoglucanase IV [Neurospora crassa OR74A]	XP_046133511.1 pectin lyase fold/virulence factor [Fusarium solani]	XP_031031285.1 uncharacterized protein FOYG_14475 [Fusarium oxysporum NRRL 32931]	XP_023429907.1 related to bromodomain protein BDF1 [Fusarium fujikuroi IMI 58289]	XP_018760064.1 hypothetical protein FVEG_12209 [Fusarium verticillioides 7600]	XP_011325131.1 hypothetical protein FGSG_13834 [Fusarium graminearum PH-1]	cl19188	PL-6 superfamily
g07565	5.25735	---	---	XP_046125721.1 pectin lyase fold/virulence factor [Fusarium solani]	XP_031031285.1 uncharacterized protein FOYG_14475 [Fusarium oxysporum NRRL 32931]	XP_023429907.1 related to bromodomain protein BDF1 [Fusarium fujikuroi IMI 58289]	XP_018760064.1 hypothetical protein FVEG_12209 [Fusarium verticillioides 7600]	XP_011325131.1 hypothetical protein FGSG_13834 [Fusarium graminearum PH-1]	cl19188	PL-6 superfamily
g01523	-5.9412	---	---	XP_046126699.1 pectin lyase fold/virulence factor [Fusarium solani]	XP_031030293.1 uncharacterized protein FOYG_15636 [Fusarium oxysporum NRRL 32931]	XP_023437701.1 uncharacterized protein FFUJ_11687 [Fusarium fujikuroi IMI 58289]	XP_018758202.1 hypothetical protein FVEG_10845 [Fusarium verticillioides 7600]	XP_011322647.1 hypothetical protein FGSG_03122 [Fusarium graminearum PH-1]

## Sheet: Lignin degradation
Supplementary Table S9. Hydrolytic enzimes expressed differentially in Fusarium sp. TF65-6
Gene-ID	Fold Change	Saccharomyces cerevisiae S288C	Neurospora crassa OR74A	Fusarium solani	Fusarium oxysporum NRRL 32931	Fusarium fujikuroi IMI 58289	Fusarium verticillioides 7600	Fusarium graminearum PH-1	Conserved Domain (CD) database Accession	Protein Family
g02419	8.71525	NP_116612.1 ferroxidase FET5 [Saccharomyces cerevisiae S288C]	XP_962436.2 Lcc2 [Neurospora crassa OR74A]	XP_046125222.1 multicopper oxidase-domain-containing protein [Fusarium solani]	XP_031035335.1 uncharacterized protein FOYG_10961 [Fusarium oxysporum NRRL 32931]	XP_023433573.1 related to laccase 2 [Fusarium fujikuroi IMI 58289]	XP_018761589.1 hypothetical protein FVEG_13405 [Fusarium verticillioides 7600]	XP_011325797.1 hypothetical protein FGSG_11427 [Fusarium graminearum PH-1]	cl19115	Cupredoxin superfamily
g02418	6.84946	NP_116612.1 ferroxidase FET5 [Saccharomyces cerevisiae S288C]	XP_962436.2 Lcc2 [Neurospora crassa OR74A]	XP_046125222.1 multicopper oxidase-domain-containing protein [Fusarium solani]	XP_031035335.1 uncharacterized protein FOYG_10961 [Fusarium oxysporum NRRL 32931]	XP_023433573.1 related to laccase 2 [Fusarium fujikuroi IMI 58289]	XP_018761589.1 hypothetical protein FVEG_13405 [Fusarium verticillioides 7600]	XP_011325797.1 hypothetical protein FGSG_11427 [Fusarium graminearum PH-1]	cl19115	Cupredoxin superfamily
g00057	-2.6391	NP_116612.1 ferroxidase FET5 [Saccharomyces cerevisiae S288C]	XP_959595.3 laccase [Neurospora crassa OR74A]	XP_046137848.1 Cupredoxin, partial [Fusarium solani]	XP_031031408.1 uncharacterized protein FOYG_14583 [Fusarium oxysporum NRRL 32931]	XP_023429838.1 related to laccase precursor [Fusarium fujikuroi IMI 58289]	XP_018759612.1 hypothetical protein FVEG_11854 [Fusarium verticillioides 7600]	XP_011319608.1 hypothetical protein FGSG_10604 [Fusarium graminearum PH-1]	cl19115	Cupredoxin superfamily
g12788	-6.87785	NP_116612.1 ferroxidase FET5 [Saccharomyces cerevisiae S288C]	XP_959595.3 laccase [Neurospora crassa OR74A]	XP_046123890.1 multicopper oxidase-domain-containing protein [Fusarium solani]	XP_031050171.1 L-ascorbate oxidase [Fusarium oxysporum NRRL 32931]	XP_023429769.1 related to laccase precursor [Fusarium fujikuroi IMI 58289]	XP_018759728.1 L-ascorbate oxidase [Fusarium verticillioides 7600]	XP_011318239.1 hypothetical protein FGSG_02330 [Fusarium graminearum PH-1]	cl31343	ascorbOXfungal superfamily
g01716	-8.9224	NP_116612.1 ferroxidase FET5 [Saccharomyces cerevisiae S288C]	XP_962436.2 Lcc2 [Neurospora crassa OR74A]	XP_046130515.1 multicopper oxidase-domain-containing protein [Fusarium solani]	XP_031031107.1 uncharacterized protein FOYG_14306 [Fusarium oxysporum NRRL 32931]	XP_023434874.1 related to laccase 2 [Fusarium fujikuroi IMI 58289]	XP_018760248.1 hypothetical protein FVEG_12358 [Fusarium verticillioides 7600]	XP_011325797.1 hypothetical protein FGSG_11427 [Fusarium graminearum PH-1]	cl19115	Cupredoxin superfamily

## Sheet: Proteases
Supplementary Table S9. Hydrolytic enzimes expressed differentially in Fusarium sp. TF65-6
Gene-ID	Fold Change	Saccharomyces cerevisiae S288C	Neurospora crassa OR74A	Fusarium solani	Fusarium oxysporum NRRL 32931	Fusarium fujikuroi IMI 58289	Fusarium verticillioides 7600	Fusarium graminearum PH-1	Conserved Domain (CD) database Accession	Protein Family
g11513	5.42222	NP_009845.2 aminopeptidase Y [Saccharomyces cerevisiae S288C]	XP_957507.1 leupeptin-inactivating enzyme 1 [Neurospora crassa OR74A]	XP_046131643.1 uncharacterized protein B0J15DRAFT_494028 [Fusarium solani]	XP_031036224.1 aminopeptidase [Fusarium oxysporum NRRL 32931]	XP_023433116.1 related to aminopeptidase Y precursor, vacuolar [Fusarium fujikuroi IMI 58289]	XP_018752314.1 aminopeptidase [Fusarium verticillioides 7600]	XP_011323407.1 hypothetical protein FGSG_04936 [Fusarium graminearum PH-1]	cd03876	M28_SGAP_like
g01797	5.25025	NP_014645.1 putative subtilisin-like protease YSP3 [Saccharomyces cerevisiae S288C]	XP_957384.1 proteinase T [Neurospora crassa OR74A]	XP_046130584.1 peptidase S8/S53 domain-containing protein [Fusarium solani]	XP_031030326.1 uncharacterized protein FOYG_15657 [Fusarium oxysporum NRRL 32931]	XP_023437717.1 probable endopeptidase K [Fusarium fujikuroi IMI 58289]	XP_018758223.1 hypothetical protein FVEG_10863 [Fusarium verticillioides 7600]	XP_011322817.1 proteinase R precursor [Fusarium graminearum PH-1]	cd04077	Peptidases_S8_PCSK9_ProteinaseK_like
g07709	5.03275	NP_010854.1 proteinase B [Saccharomyces cerevisiae S288C]	XP_957734.1 serin endopeptidase [Neurospora crassa OR74A]	XP_046125582.1 peptidase S8/S53 domain-containing protein [Fusarium solani]	XP_031050675.1 uncharacterized protein FOYG_01267 [Fusarium oxysporum NRRL 32931]	XP_023429443.1 related to subtilisin-like serine protease [Fusarium fujikuroi IMI 58289]	XP_018749797.1 hypothetical protein FVEG_15586 [Fusarium verticillioides 7600]	XP_011324989.1 hypothetical protein FGSG_06332 [Fusarium graminearum PH-1]	cd07489	Peptidases_S8_5
g02745	3.42363	NP_015171.1 proteinase A [Saccharomyces cerevisiae S288C]	XP_959917.1 vacuolar protease A [Neurospora crassa OR74A]	XP_046124881.1 aspartic peptidase domain-containing protein [Fusarium solani]	XP_031041146.1 uncharacterized protein FOYG_05810 [Fusarium oxysporum NRRL 32931]	XP_023425378.1 probable aspartic proteinase precursor [Fusarium fujikuroi IMI 58289]	XP_018742036.1 hypothetical protein FVEG_00045 [Fusarium verticillioides 7600]	XP_011325620.1 vacuolar protease A precursor [Fusarium graminearum PH-1]	cl11403	pepsin_retropepsin_like superfamily
g01499	3.00554	---	XP_957425.1 metalloprotease 1 [Neurospora crassa OR74A]	XP_046126658.1 uncharacterized protein B0J15DRAFT_451830 [Fusarium solani]	XP_031031751.1 uncharacterized protein FOYG_14922 [Fusarium oxysporum NRRL 32931]	XP_023434917.1 probable metalloprotease MEP1 [Fusarium fujikuroi IMI 58289]	XP_018761626.1 hypothetical protein FVEG_13433 [Fusarium verticillioides 7600]	XP_011315613.1 hypothetical protein FGSG_00028 [Fusarium graminearum PH-1]	cd04275	ZnMc_pappalysin_like
g15367	2.75649	NP_010854.1 proteinase B [Saccharomyces cerevisiae S288C]	XP_959818.1 extracellular alkaline protease [Neurospora crassa OR74A]	XP_046137994.1 peptidase S8/S53 domain-containing protein [Fusarium solani]	XP_031044444.1 uncharacterized protein FOYG_04549 [Fusarium oxysporum NRRL 32931]	XP_023426616.1 probable alkaline protease (oryzin) [Fusarium fujikuroi IMI 58289]	XP_018748143.1 hypothetical protein FVEG_03930 [Fusarium verticillioides 7600]	XP_011328363.1 hypothetical protein FGSG_09382 [Fusarium graminearum PH-1]	cd04077	Peptidases_S8_PCSK9_ProteinaseK_like
g05209	2.09346	---	XP_956060.1 metallo-endopeptidase [Neurospora crassa OR74A]	XP_046124265.1 Deuterolysin metalloprotease family-domain-containing protein [Fusarium solani]	XP_031030946.1 uncharacterized protein FOYG_14151 [Fusarium oxysporum NRRL 32931]	XP_023432478.1 related to neutral proteinase [Fusarium fujikuroi IMI 58289]	XP_018760413.1 hypothetical protein FVEG_12487 [Fusarium verticillioides 7600]	XP_011320504.1 hypothetical protein FGSG_08289 [Fusarium graminearum PH-1]	cl03449	M35_like superfamily
g01991	1.32204	---	XP_957734.1 serin endopeptidase [Neurospora crassa OR74A]	XP_046130887.1 peptidase S8/S53 domain-containing protein [Fusarium solani]	XP_031050673.1 uncharacterized protein FOYG_01267 [Fusarium oxysporum NRRL 32931]	XP_023429443.1 related to subtilisin-like serine protease [Fusarium fujikuroi IMI 58289]	XP_018749796.1 hypothetical protein FVEG_15586 [Fusarium verticillioides 7600]	XP_011324989.1 hypothetical protein FGSG_06332 [Fusarium graminearum PH-1]	cd07489	Peptidases_S8_5
g08136	-1.031	NP_012363.1 Gly-Xaa carboxypeptidase [Saccharomyces cerevisiae S288C]	XP_001728268.2 carboxypeptidase s [Neurospora crassa OR74A]	XP_046139659.1 uncharacterized protein B0J15DRAFT_507001 [Fusarium solani]	XP_031045937.1 uncharacterized protein FOYG_05510 [Fusarium oxysporum NRRL 32931]	XP_023425830.1 related to CPS1-Gly-X carboxypeptidase YSCS precursor [Fusarium fujikuroi IMI 58289]	XP_018751260.1 hypothetical protein FVEG_06007 [Fusarium verticillioides 7600]	XP_011323533.1 hypothetical protein FGSG_05050 [Fusarium graminearum PH-1]	cd05674	M20_yscS
g10676	-1.03995	NP_010703.1 putative aminopeptidase [Saccharomyces cerevisiae S288C]	XP_957048.1 LAP2 [Neurospora crassa OR74A]	XP_046126205.1 uncharacterized protein B0J15DRAFT_502752 [Fusarium solani]	XP_031049185.1 leucyl aminopeptidase [Fusarium oxysporum NRRL 32931]	XP_023434068.1 related to bacterial leucyl aminopeptidase [Fusarium fujikuroi IMI 58289]	XP_018753777.1 hypothetical protein FVEG_07653 [Fusarium verticillioides 7600]	XP_011317658.1 hypothetical protein FGSG_01818 [Fusarium graminearum PH-1]	cd03879	M28_AAP
g03518	-1.32355	---	XP_958260.2 hypothetical protein NCU07766 [Neurospora crassa OR74A]	XP_046126575.1 beta-lactamase/transpeptidase-like protein [Fusarium solani]	XP_031028731.1 uncharacterized protein FOYG_17101 [Fusarium oxysporum NRRL 32931]	XP_023437608.1 uncharacterized protein FFUJ_11589 [Fusarium fujikuroi IMI 58289]	XP_018758086.1 hypothetical protein FVEG_10753 [Fusarium verticillioides 7600]	XP_011322367.1 hypothetical protein FGSG_03364 [Fusarium graminearum PH-1]
g12061	-1.622	NP_015171.1 proteinase A [Saccharomyces cerevisiae S288C]	XP_001727974.1 PEPAd [Neurospora crassa OR74A]	XP_046128417.1 aspartic peptidase domain-containing protein [Fusarium solani]	XP_031033730.1 uncharacterized protein FOYG_12188 [Fusarium oxysporum NRRL 32931]	XP_023436108.1 related to aspartic proteinase, pepstatin-sensitive [Fusarium fujikuroi IMI 58289]	XP_018758726.1 hypothetical protein FVEG_11266 [Fusarium verticillioides 7600]	XP_011321209.1 hypothetical protein FGSG_04397 [Fusarium graminearum PH-1]	cd05471	pepsin_like
g01869	-1.78482	NP_010428.3 aspartyl protease [Saccharomyces cerevisiae S288C]	XP_960328.1 hypothetical protein NCU07063 [Neurospora crassa OR74A]	XP_046130691.1 aspartic peptidase domain-containing protein, partial [Fusarium solani]	XP_031034534.1 uncharacterized protein FOYG_12757 [Fusarium oxysporum NRRL 32931]	XP_023435890.1 related to aspartic-type signal peptidase [Fusarium fujikuroi IMI 58289]	XP_018757184.1 hypothetical protein FVEG_10109 [Fusarium verticillioides 7600]	XP_011321685.1 hypothetical protein FGSG_03975 [Fusarium graminearum PH-1]	cl11403	pepsin_retropepsin_like superfamily
g02366	-2.03042	NP_009697.3 carboxypeptidase C [Saccharomyces cerevisiae S288C]	XP_956796.1 carboxypeptidase Y [Neurospora crassa OR74A]	XP_046125198.1 Alpha/Beta hydrolase protein [Fusarium solani]	XP_031030106.1 uncharacterized protein FOYG_15466 [Fusarium oxysporum NRRL 32931]	XP_023437472.1 related to carboxypeptidase [Fusarium fujikuroi IMI 58289]	XP_018760946.1 hypothetical protein FVEG_12878 [Fusarium verticillioides 7600]	XP_011321918.1 hypothetical protein FGSG_03769 [Fusarium graminearum PH-1]	cl08270	Peptidase_S10 superfamily
g14154	-2.2239	NP_013222.1 aspartyl protease [Saccharomyces cerevisiae S288C]	XP_965343.2 aspartic proteinase [Neurospora crassa OR74A]	XP_046129421.1 aspartic peptidase domain-containing protein [Fusarium solani]	XP_031029022.1 uncharacterized protein FOYG_16194 [Fusarium oxysporum NRRL 32931]	XP_023423989.1 related to acid proteinase PEPI precursor [Fusarium fujikuroi IMI 58289]	XP_018756342.1 hypothetical protein FVEG_09466 [Fusarium verticillioides 7600]	XP_011317186.1 hypothetical protein FGSG_01390 [Fusarium graminearum PH-1]	cd05474	SAP_like
g11369	-2.27363	NP_015171.1 proteinase A [Saccharomyces cerevisiae S288C]	XP_959592.1 hypothetical protein NCU02198 [Neurospora crassa OR74A]	XP_046131760.1 aspartic peptidase domain-containing protein [Fusarium solani]	XP_031035324.1 vacuolar protease A [Fusarium oxysporum NRRL 32931]	XP_023433579.1 probable aspartic proteinase, pepstatin-sensitive [Fusarium fujikuroi IMI 58289]	XP_018759035.1 vacuolar protease A [Fusarium verticillioides 7600]	XP_011325620.1 vacuolar protease A precursor [Fusarium graminearum PH-1]	cd05471	pepsin_like
g01126	-2.75747	NP_010854.1 proteinase B [Saccharomyces cerevisiae S288C]	XP_957734.1 serin endopeptidase [Neurospora crassa OR74A]	XP_046136647.1 peptidase S8/S53 domain-containing protein [Fusarium solani]	XP_031050673.1 uncharacterized protein FOYG_01267 [Fusarium oxysporum NRRL 32931]	XP_023429443.1 related to subtilisin-like serine protease [Fusarium fujikuroi IMI 58289]	XP_018749796.1 hypothetical protein FVEG_15586 [Fusarium verticillioides 7600]	XP_011324989.1 hypothetical protein FGSG_06332 [Fusarium graminearum PH-1]	cd07489	Peptidases_S8_5
g01727	-3.60398	NP_009845.2 aminopeptidase Y [Saccharomyces cerevisiae S288C]	XP_957507.1 leupeptin-inactivating enzyme 1 [Neurospora crassa OR74A]	XP_046130523.1 uncharacterized protein B0J15DRAFT_446395 [Fusarium solani]	XP_031030709.1 uncharacterized protein FOYG_16004 [Fusarium oxysporum NRRL 32931]	XP_023437982.1 related to aminopeptidase Y precursor, vacuolar [Fusarium fujikuroi IMI 58289]	XP_018757835.1 hypothetical protein FVEG_10558 [Fusarium verticillioides 7600]	XP_011322759.1 hypothetical protein FGSG_03027 [Fusarium graminearum PH-1]	cl14876	Zinc_peptidase_like superfamily
g05611	-3.78162	---	XP_957425.1 metalloprotease 1 [Neurospora crassa OR74A]	XP_046126658.1 uncharacterized protein B0J15DRAFT_451830 [Fusarium solani]	XP_031031751.1 uncharacterized protein FOYG_14922 [Fusarium oxysporum NRRL 32931]	XP_023434917.1 probable metalloprotease MEP1 [Fusarium fujikuroi IMI 58289]	XP_018761626.1 hypothetical protein FVEG_13433 [Fusarium verticillioides 7600]	XP_011315613.1 hypothetical protein FGSG_00028 [Fusarium graminearum PH-1]	cd04275	ZnMc_pappalysin_like
g06874	-4.44532	NP_010854.1 proteinase B [Saccharomyces cerevisiae S288C]	XP_958219.1 subtilisin-like proteinase Mp1 [Neurospora crassa OR74A]	XP_046135837.1 peptidase S8/S53 domain-containing protein [Fusarium solani]	XP_031037561.1 uncharacterized protein FOYG_09746 [Fusarium oxysporum NRRL 32931]	XP_023432185.1 related to alkaline protease (oryzin) [Fusarium fujikuroi IMI 58289]	XP_018745425.1 hypothetical protein FVEG_02133 [Fusarium verticillioides 7600]	XP_011320303.1 hypothetical protein FGSG_08464 [Fusarium graminearum PH-1]	cd04077	Peptidases_S8_PCSK9_ProteinaseK_like
g13082	-7.88162	NP_015171.1 proteinase A [Saccharomyces cerevisiae S288C]	---	XP_046134848.1 aspartic peptidase domain-containing protein [Fusarium solani]	---	XP_023435341.1 fusarin C cluster-peptidase [Fusarium fujikuroi IMI 58289]	XP_018758496.1 hypothetical protein FVEG_11083 [Fusarium verticillioides 7600]	XP_011327620.1 hypothetical protein FGSG_07800 [Fusarium graminearum PH-1]	cd05471	pepsin_like
